# Supplementary material for: 2-{(1E)-[(E)-2-(2,6-Di­chloro­benzyl­idene)hydrazin-1-yl­idene]meth­yl}phenol: crystal structure, Hirshfeld surface analysis and computational study
Source: Acta Crystallogr E Crystallogr Commun. 2019 Sep 10;75(Pt 10):1423–8. doi: 10.1107/S2056989019012349 (PMC6775727; doi:10.1107/S2056989019012349)
Supplement: Supplementary file 1 [file e-75-01423-sup1.cif]

##############################################################################
#                                                                            #
# This CIF contains the data in a paper accepted for publication in          #
# Acta Crystallographica Section E. It conforms to the requirements of       #
# Notes for Authors for Acta Crystallographica Section E, and has been       #
# peer reviewed under the auspices of the IUCr Commission on Journals.       #
#                                                                            #
# Full details of the Crystallographic Information File format               #
# are given in the paper "The Crystallographic Information File (CIF):       #
# a New Standard Archive File for Crystallography" by S. R. Hall, F. H.      #
# Allen and I. D. Brown [Acta Cryst. (1991), A47, 655-685].                  #
#                                                                            #
# The current version of the core CIF dictionary is obtainable from          #
# ftp://ftp.iucr.org/pub/cif_core.dic.                                       #
#                                                                            #
# Software is freely available for graphical display of the structure(s)     #
# in this CIF. For information consult the CIF software page                 #
# http://www.iucr.org/resources/cif/software.                                #
#                                                                            #
# This file may be used for bona fide research purposes within the           #
# scientific community so long as proper attribution is given to the journal # 
# article from which it was obtained.                                        #
#                                                                            #
##############################################################################
data_I
_database_code_depnum_ccdc_archive 'CCDC 1857868'
_audit_creation_method     'SHELXL-2014/7'
_chemical_name_systematic
;
2-{(1<i>E</i>)-[(<i>E</i>)-2-(2,6-Dichlorobenzylidene)hydrazin-1-\
ylidene]methyl}phenol
;
_chemical_name_common     ?
_chemical_formula_moiety     'C14 H10 Cl2 N2 O'
_chemical_formula_sum     'C14 H10 Cl2 N2 O'
_chemical_formula_iupac     'C14 H10 Cl2 N2 O'
_chemical_formula_weight     293.14
_chemical_melting_point     ?
_space_group_crystal_system     monoclinic
_space_group_name_H-M_alt     'P 21/n'
_space_group_name_Hall     '-P 2yn'
loop_
    _space_group_symop_operation_xyz
    'x, y, z'
    '-x+1/2, y+1/2, -z+1/2'
    '-x, -y, -z'
    'x-1/2, -y-1/2, z-1/2'
_cell_length_a     8.5614(8)
_cell_length_b     15.6055(12)
_cell_length_c     10.0527(9)
_cell_angle_alpha     90
_cell_angle_beta     95.031(3)
_cell_angle_gamma     90
_cell_volume     1337.9(2)
_cell_formula_units_Z     4
_cell_measurement_reflns_used     4447
_cell_measurement_theta_min     4.831
_cell_measurement_theta_max     56.257
_cell_measurement_temperature     296(2)
_exptl_crystal_description     block
_exptl_crystal_colour     light-yellow
_exptl_crystal_size_max     0.350
_exptl_crystal_size_mid     0.300
_exptl_crystal_size_min     0.300
_exptl_crystal_density_diffrn     1.455
_exptl_crystal_density_meas     ?
_exptl_crystal_density_method     ?
_exptl_crystal_F_000     600
_exptl_absorpt_coefficient_mu     0.477
_exptl_absorpt_correction_type     multi-scan
_exptl_absorpt_process_details
;
(SADABS; Bruker, 2004)
;
_exptl_absorpt_correction_T_min     0.846
_exptl_absorpt_correction_T_max     0.867
_diffrn_ambient_temperature     296(2)
_diffrn_source     'X-ray tube'
_diffrn_radiation_type     MoK\a
_diffrn_radiation_wavelength     0.71073
_diffrn_measurement_device_type     'Bruker Kappa APEXII CCD'
_diffrn_measurement_method     '\w and \f scan'
_diffrn_detector_area_resol_mean     ?
_diffrn_reflns_number     10171
_diffrn_reflns_av_R_equivalents     0.0230
_diffrn_reflns_av_unetI/netI     0.0288
_diffrn_reflns_theta_min     2.610
_diffrn_reflns_theta_max     28.269
_diffrn_reflns_theta_full     25.242
_diffrn_measured_fraction_theta_max     0.958
_diffrn_measured_fraction_theta_full     0.999
_diffrn_reflns_limit_h_min     -11
_diffrn_reflns_limit_h_max     11
_diffrn_reflns_limit_k_min     -15
_diffrn_reflns_limit_k_max     20
_diffrn_reflns_limit_l_min     -11
_diffrn_reflns_limit_l_max     12
_refine_special_details     ?
_reflns_number_total     3185
_reflns_number_gt     2244
_reflns_threshold_expression     'I > 2\s(I)'
_refine_ls_structure_factor_coef     Fsqd
_refine_ls_matrix_type     full
_refine_ls_R_factor_all     0.0702
_refine_ls_R_factor_gt     0.0439
_refine_ls_wR_factor_gt     0.1184
_refine_ls_wR_factor_ref     0.1383
_refine_ls_goodness_of_fit_ref     1.052
_refine_ls_restrained_S_all     1.052
_refine_ls_number_reflns     3185
_refine_ls_number_parameters     175
_refine_ls_number_restraints     0
_refine_ls_hydrogen_treatment     mixed
_refine_ls_weighting_scheme     calc
_refine_ls_weighting_details
              'w=1/[\s^2^(Fo^2^)+(0.0690P)^2^+0.4482P] where P=(Fo^2^+2Fc^2^)/3'
_atom_sites_solution_hydrogens     mixed
_atom_sites_solution_primary     direct
_atom_sites_solution_secondary     difmap
_refine_ls_shift/su_max     0.000
_refine_ls_shift/su_mean     0.000
_refine_diff_density_max     0.367
_refine_diff_density_min     -0.283
_refine_ls_extinction_method     none
_refine_ls_extinction_coef     .
loop_
    _atom_type_symbol
    _atom_type_description
    _atom_type_scat_dispersion_real
    _atom_type_scat_dispersion_imag
    _atom_type_scat_source
    'C' 'C' 0.0033 0.0016
                         'International Tables Vol C Tables 4.2.6.8 and 6.1.1.4'
    'H' 'H' 0.0000 0.0000
                         'International Tables Vol C Tables 4.2.6.8 and 6.1.1.4'
    'N' 'N' 0.0061 0.0033
                         'International Tables Vol C Tables 4.2.6.8 and 6.1.1.4'
    'O' 'O' 0.0106 0.0060
                         'International Tables Vol C Tables 4.2.6.8 and 6.1.1.4'
    'Cl' 'Cl' 0.1484 0.1585
                         'International Tables Vol C Tables 4.2.6.8 and 6.1.1.4'
_computing_data_collection
;
APEX2 (Bruker, 2004)
;
_computing_cell_refinement
;
APEX2/SAINT (Bruker, 2004)
;
_computing_data_reduction
;
SAINT (Bruker, 2004)
;
_computing_structure_solution
;
SIR92 (Altomare <i>et al.</i>,  1994)
;
_computing_structure_refinement
;
SHELXL2014 (Sheldrick, 2015)
;
_computing_molecular_graphics
;
ORTEP-3 for Windows (Farrugia, 2012) and DIAMOND (Brandenburg,
2006)
;
_computing_publication_material
;
publCIF (Westrip, 2010)
;
loop_
    _atom_site_type_symbol
    _atom_site_label
    _atom_site_fract_x
    _atom_site_fract_y
    _atom_site_fract_z
    _atom_site_U_iso_or_equiv
    _atom_site_adp_type
    _atom_site_calc_flag
    _atom_site_occupancy
    _atom_site_disorder_assembly
    _atom_site_disorder_group
    Cl Cl1 0.37913(8) -0.06610(4) 0.23254(7) 0.0669(2) Uani d 1 . .
    Cl Cl2 0.90894(8) -0.10632(4) 0.57108(7) 0.0646(2) Uani d 1 . .
    O O1 0.8423(2) 0.25607(11) 0.52671(19) 0.0636(5) Uani d 1 . .
    H H3O 0.808(4) 0.206(2) 0.501(3) 0.095 Uiso d 1 . .
    N N1 0.66249(19) 0.14415(10) 0.39038(17) 0.0395(4) Uani d 1 . .
    N N2 0.6061(2) 0.06313(10) 0.34827(19) 0.0462(5) Uani d 1 . .
    C C1 0.7508(2) 0.31651(12) 0.4623(2) 0.0406(5) Uani d 1 . .
    C C2 0.6261(2) 0.29483(12) 0.36883(19) 0.0343(4) Uani d 1 . .
    C C3 0.5366(3) 0.36160(13) 0.3082(2) 0.0449(5) Uani d 1 . .
    H H3 0.4534 0.3486 0.2457 0.054 Uiso calc 1 . .
    C C4 0.5688(3) 0.44563(15) 0.3390(2) 0.0555(6) Uani d 1 . .
    H H4 0.5073 0.4890 0.2984 0.067 Uiso calc 1 . .
    C C5 0.6932(3) 0.46555(14) 0.4305(3) 0.0590(7) Uani d 1 . .
    H H5 0.7160 0.5226 0.4505 0.071 Uiso calc 1 . .
    C C6 0.7839(3) 0.40175(14) 0.4924(3) 0.0535(6) Uani d 1 . .
    H H6 0.8671 0.4158 0.5543 0.064 Uiso calc 1 . .
    C C7 0.5859(2) 0.20707(12) 0.3350(2) 0.0378(4) Uani d 1 . .
    H H7 0.5026 0.1960 0.2716 0.045 Uiso calc 1 . .
    C C8 0.6741(2) 0.00413(12) 0.4161(2) 0.0397(5) Uani d 1 . .
    H H8 0.7496 0.0206 0.4834 0.048 Uiso calc 1 . .
    C C9 0.6461(2) -0.08822(11) 0.39956(18) 0.0333(4) Uani d 1 . .
    C C10 0.5215(2) -0.12658(13) 0.3210(2) 0.0389(5) Uani d 1 . .
    C C11 0.5039(3) -0.21481(14) 0.3119(2) 0.0453(5) Uani d 1 . .
    H H11 0.4196 -0.2381 0.2594 0.054 Uiso calc 1 . .
    C C12 0.6111(3) -0.26778(13) 0.3805(2) 0.0487(5) Uani d 1 . .
    H H12 0.5998 -0.3269 0.3734 0.058 Uiso calc 1 . .
    C C13 0.7354(3) -0.23366(13) 0.4599(2) 0.0459(5) Uani d 1 . .
    H H13 0.8080 -0.2694 0.5064 0.055 Uiso calc 1 . .
    C C14 0.7504(2) -0.14562(12) 0.4692(2) 0.0387(5) Uani d 1 . .
loop_
    _atom_site_aniso_label
    _atom_site_aniso_U_11
    _atom_site_aniso_U_22
    _atom_site_aniso_U_33
    _atom_site_aniso_U_12
    _atom_site_aniso_U_13
    _atom_site_aniso_U_23
    Cl1 0.0580(4) 0.0514(4) 0.0850(5) -0.0036(3) -0.0299(3) 0.0108(3)
    Cl2 0.0631(4) 0.0443(3) 0.0800(5) 0.0068(3) -0.0304(3) -0.0017(3)
    O1 0.0630(11) 0.0375(8) 0.0835(13) 0.0107(8) -0.0322(9) -0.0042(8)
    N1 0.0445(9) 0.0262(8) 0.0470(10) 0.0012(7) -0.0009(8) 0.0012(7)
    N2 0.0586(11) 0.0274(8) 0.0503(11) -0.0011(8) -0.0076(9) -0.0015(7)
    C1 0.0429(11) 0.0321(10) 0.0461(12) 0.0060(8) 0.0000(9) -0.0012(8)
    C2 0.0393(10) 0.0284(9) 0.0356(10) 0.0048(8) 0.0047(8) 0.0015(8)
    C3 0.0543(12) 0.0381(11) 0.0414(11) 0.0098(9) -0.0003(10) 0.0031(9)
    C4 0.0782(17) 0.0357(11) 0.0520(14) 0.0177(11) 0.0023(12) 0.0066(10)
    C5 0.0847(18) 0.0287(10) 0.0629(15) 0.0041(11) 0.0026(13) -0.0043(10)
    C6 0.0620(15) 0.0364(11) 0.0598(14) -0.0004(10) -0.0085(12) -0.0088(10)
    C7 0.0413(10) 0.0338(10) 0.0373(10) 0.0012(8) -0.0020(8) 0.0001(8)
    C8 0.0389(10) 0.0315(9) 0.0478(12) -0.0012(8) -0.0020(9) 0.0005(9)
    C9 0.0376(10) 0.0292(9) 0.0333(10) 0.0001(7) 0.0051(8) 0.0013(7)
    C10 0.0419(11) 0.0359(10) 0.0381(10) -0.0009(8) -0.0005(8) 0.0033(8)
    C11 0.0551(13) 0.0380(11) 0.0424(12) -0.0082(9) 0.0017(10) -0.0042(9)
    C12 0.0688(15) 0.0285(10) 0.0496(13) -0.0054(10) 0.0106(11) -0.0019(9)
    C13 0.0608(14) 0.0309(10) 0.0459(12) 0.0078(9) 0.0041(10) 0.0041(9)
    C14 0.0444(11) 0.0331(10) 0.0382(11) 0.0016(8) 0.0021(9) 0.0006(8)
_geom_special_details
;
 All esds (except the esd in the dihedral angle between two l.s. planes)
 are estimated using the full covariance matrix.  The cell esds are taken
 into account individually in the estimation of esds in distances, angles
 and torsion angles; correlations between esds in cell parameters are only
 used when they are defined by crystal symmetry.  An approximate (isotropic)
 treatment of cell esds is used for estimating esds involving l.s. planes.
;
loop_
    _geom_bond_atom_site_label_1
    _geom_bond_atom_site_label_2
    _geom_bond_site_symmetry_2
    _geom_bond_distance
    _geom_bond_publ_flag
    Cl1 C10 . 1.725(2) ?
    Cl2 C14 . 1.739(2) ?
    O1 C1 . 1.354(2) ?
    O1 H3O . 0.87(3) ?
    N1 C7 . 1.281(2) ?
    N1 N2 . 1.405(2) ?
    N2 C8 . 1.258(3) ?
    C1 C6 . 1.388(3) ?
    C1 C2 . 1.401(3) ?
    C2 C3 . 1.401(3) ?
    C2 C7 . 1.445(3) ?
    C3 C4 . 1.370(3) ?
    C3 H3 . 0.9300 ?
    C4 C5 . 1.380(4) ?
    C4 H4 . 0.9300 ?
    C5 C6 . 1.377(3) ?
    C5 H5 . 0.9300 ?
    C6 H6 . 0.9300 ?
    C7 H7 . 0.9300 ?
    C8 C9 . 1.468(3) ?
    C8 H8 . 0.9300 ?
    C9 C14 . 1.407(3) ?
    C9 C10 . 1.405(3) ?
    C10 C11 . 1.387(3) ?
    C11 C12 . 1.375(3) ?
    C11 H11 . 0.9300 ?
    C12 C13 . 1.379(3) ?
    C12 H12 . 0.9300 ?
    C13 C14 . 1.382(3) ?
    C13 H13 . 0.9300 ?
loop_
    _geom_angle_atom_site_label_1
    _geom_angle_atom_site_label_2
    _geom_angle_atom_site_label_3
    _geom_angle_site_symmetry_1
    _geom_angle_site_symmetry_3
    _geom_angle
    _geom_angle_publ_flag
    C1 O1 H3O . . 109(2) ?
    C7 N1 N2 . . 114.17(16) ?
    C8 N2 N1 . . 111.38(17) ?
    O1 C1 C6 . . 117.72(19) ?
    O1 C1 C2 . . 121.84(17) ?
    C6 C1 C2 . . 120.44(19) ?
    C3 C2 C1 . . 117.91(18) ?
    C3 C2 C7 . . 119.52(18) ?
    C1 C2 C7 . . 122.57(17) ?
    C4 C3 C2 . . 121.5(2) ?
    C4 C3 H3 . . 119.3 ?
    C2 C3 H3 . . 119.3 ?
    C3 C4 C5 . . 119.6(2) ?
    C3 C4 H4 . . 120.2 ?
    C5 C4 H4 . . 120.2 ?
    C6 C5 C4 . . 120.7(2) ?
    C6 C5 H5 . . 119.7 ?
    C4 C5 H5 . . 119.7 ?
    C5 C6 C1 . . 119.9(2) ?
    C5 C6 H6 . . 120.1 ?
    C1 C6 H6 . . 120.1 ?
    N1 C7 C2 . . 121.47(18) ?
    N1 C7 H7 . . 119.3 ?
    C2 C7 H7 . . 119.3 ?
    N2 C8 C9 . . 126.41(18) ?
    N2 C8 H8 . . 116.8 ?
    C9 C8 H8 . . 116.8 ?
    C14 C9 C10 . . 115.23(17) ?
    C14 C9 C8 . . 118.56(17) ?
    C10 C9 C8 . . 126.20(17) ?
    C11 C10 C9 . . 122.19(18) ?
    C11 C10 Cl1 . . 116.18(16) ?
    C9 C10 Cl1 . . 121.61(15) ?
    C12 C11 C10 . . 120.0(2) ?
    C12 C11 H11 . . 120.0 ?
    C10 C11 H11 . . 120.0 ?
    C13 C12 C11 . . 120.35(18) ?
    C13 C12 H12 . . 119.8 ?
    C11 C12 H12 . . 119.8 ?
    C12 C13 C14 . . 119.0(2) ?
    C12 C13 H13 . . 120.5 ?
    C14 C13 H13 . . 120.5 ?
    C13 C14 C9 . . 123.19(19) ?
    C13 C14 Cl2 . . 117.00(16) ?
    C9 C14 Cl2 . . 119.80(14) ?
loop_
    _geom_torsion_atom_site_label_1
    _geom_torsion_atom_site_label_2
    _geom_torsion_atom_site_label_3
    _geom_torsion_atom_site_label_4
    _geom_torsion_site_symmetry_1
    _geom_torsion_site_symmetry_2
    _geom_torsion_site_symmetry_3
    _geom_torsion_site_symmetry_4
    _geom_torsion
    _geom_torsion_publ_flag
    C7 N1 N2 C8 . . . . -172.7(2) ?
    O1 C1 C2 C3 . . . . 179.3(2) ?
    C6 C1 C2 C3 . . . . -0.3(3) ?
    O1 C1 C2 C7 . . . . 0.3(3) ?
    C6 C1 C2 C7 . . . . -179.4(2) ?
    C1 C2 C3 C4 . . . . -0.2(3) ?
    C7 C2 C3 C4 . . . . 178.9(2) ?
    C2 C3 C4 C5 . . . . 0.8(4) ?
    C3 C4 C5 C6 . . . . -0.9(4) ?
    C4 C5 C6 C1 . . . . 0.3(4) ?
    O1 C1 C6 C5 . . . . -179.4(2) ?
    C2 C1 C6 C5 . . . . 0.3(4) ?
    N2 N1 C7 C2 . . . . 178.69(18) ?
    C3 C2 C7 N1 . . . . -178.4(2) ?
    C1 C2 C7 N1 . . . . 0.6(3) ?
    N1 N2 C8 C9 . . . . -179.54(19) ?
    N2 C8 C9 C14 . . . . 169.6(2) ?
    N2 C8 C9 C10 . . . . -11.4(4) ?
    C14 C9 C10 C11 . . . . -0.6(3) ?
    C8 C9 C10 C11 . . . . -179.6(2) ?
    C14 C9 C10 Cl1 . . . . 178.08(15) ?
    C8 C9 C10 Cl1 . . . . -0.9(3) ?
    C9 C10 C11 C12 . . . . -0.4(3) ?
    Cl1 C10 C11 C12 . . . . -179.23(18) ?
    C10 C11 C12 C13 . . . . 0.8(3) ?
    C11 C12 C13 C14 . . . . 0.0(3) ?
    C12 C13 C14 C9 . . . . -1.1(3) ?
    C12 C13 C14 Cl2 . . . . 179.81(17) ?
    C10 C9 C14 C13 . . . . 1.4(3) ?
    C8 C9 C14 C13 . . . . -179.5(2) ?
    C10 C9 C14 Cl2 . . . . -179.53(15) ?
    C8 C9 C14 Cl2 . . . . -0.5(3) ?
loop_
    _geom_hbond_atom_site_label_D
    _geom_hbond_atom_site_label_H
    _geom_hbond_atom_site_label_A
    _geom_hbond_site_symmetry_A
    _geom_hbond_distance_DH
    _geom_hbond_distance_HA
    _geom_hbond_distance_DA
    _geom_hbond_angle_DHA
    O1 H1O N1 . 0.87(3) 1.87(3) 2.632(2) 147(3)
_shelx_space_group_comment
;
The symmetry employed for this shelxl refinement is uniquely defined
by the following loop, which should always be used as a source of
symmetry information in preference to the above space-group names.
They are only intended as comments.
;
_shelx_estimated_absorpt_T_min     0.851
_shelx_estimated_absorpt_T_max     0.870
_shelx_hkl_file
;
   1   0   0   -0.01    0.01
  -1   0   0   -0.01    0.00
   2   0   0    4.07    0.11
  -2   0   0    4.00    0.11
   3   0   0   -0.02    0.02
  -3   0   0   -0.01    0.02
   4   0   0   75.29    1.63
  -4   0   0   73.29    1.63
   5   0   0   -0.03    0.03
   5   0   0   -0.11    0.04
  -5   0   0   -0.02    0.04
   6   0   0    6.20    0.21
   6   0   0    5.92    0.21
  -6   0   0    5.91    0.21
   7   0   0    0.04    0.07
  -7   0   0    0.06    0.07
   8   0   0    8.55    0.31
  -8   0   0    8.54    0.30
   9   0   0   -0.03    0.08
  -9   0   0   -0.05    0.07
  10   0   0   -0.16    0.08
 -10   0   0   -0.09    0.09
 -11   0   1   -0.07    0.10
 -10   0   1   -0.04    0.09
  10   0  -1   -0.14    0.09
  -9   0   1    0.67    0.11
   9   0  -1    0.66    0.11
  -8   0   1    0.21    0.08
   8   0  -1    0.02    0.08
  -7   0   1    0.02    0.07
  -6   0   1   -0.02    0.05
   6   0  -1   -0.02    0.04
  -5   0   1   -0.06    0.04
   5   0  -1    0.00    0.03
  -4   0   1   -0.04    0.03
   4   0  -1   -0.08    0.02
  -3   0   1    2.97    0.10
   3   0  -1    3.14    0.10
  -2   0   1    0.02    0.02
   2   0  -1    0.02    0.02
   1   0  -1    1.93    0.06
   0   0   1   -0.06    0.00
   0   0   1   -0.06    0.00
   0   0  -1   -0.06    0.00
   1   0   1  120.16    2.37
   1   0   1  103.94    2.35
  -1   0  -1   96.14    2.35
  -1   0  -1  115.93    2.36
   2   0   1    0.02    0.02
   2   0   1   -0.01    0.02
  -2   0  -1   -0.01    0.02
  -2   0  -1   -0.03    0.02
   3   0   1    1.82    0.08
   3   0   1    1.81    0.08
  -3   0  -1    1.77    0.08
   4   0   1    0.00    0.03
   4   0   1   -0.01    0.03
  -4   0  -1    0.01    0.03
   5   0   1   24.99    0.61
   5   0   1   25.64    0.60
  -5   0  -1   25.18    0.60
   6   0   1    0.00    0.05
   6   0   1   -0.09    0.04
  -6   0  -1   -0.08    0.05
   7   0   1   18.73    0.51
  -7   0  -1   19.37    0.51
   8   0   1   -0.04    0.07
  -8   0  -1   -0.10    0.06
   9   0   1    0.00    0.08
  -9   0  -1    0.04    0.07
  10   0   1   -0.01    0.09
 -10   0  -1    0.01    0.09
 -11   0   2   -0.10    0.10
 -10   0   2    0.35    0.11
  10   0  -2    0.33    0.12
  -9   0   2    0.20    0.09
   9   0  -2    0.17    0.09
  -8   0   2    0.73    0.11
  -7   0   2   -0.12    0.06
  -6   0   2    0.13    0.06
   6   0  -2    0.07    0.05
  -5   0   2    0.15    0.05
   5   0  -2    0.02    0.04
  -4   0   2    1.10    0.08
   4   0  -2    1.25    0.08
  -3   0   2    0.09    0.03
   3   0  -2    0.11    0.03
  -1   0   2   -0.07    0.02
   1   0  -2   -0.05    0.02
   0   0   2   40.49    0.87
   0   0   2   39.80    0.87
   0   0  -2   39.98    0.87
   1   0   2   -0.01    0.01
   1   0   2   -0.02    0.01
  -1   0  -2    0.00    0.01
  -1   0  -2   -0.01    0.01
   2   0   2   82.03    1.74
   2   0   2   79.57    1.75
  -2   0  -2   80.23    1.74
  -2   0  -2   80.83    1.74
   3   0   2   -0.01    0.02
   3   0   2   -0.03    0.02
  -3   0  -2   -0.03    0.02
  -3   0  -2   -0.04    0.02
  -3   0  -2    0.01    0.01
   4   0   2   38.53    0.86
   4   0   2   37.55    0.87
  -4   0  -2   37.89    0.86
   5   0   2    0.03    0.04
   5   0   2    0.00    0.03
  -5   0  -2    0.00    0.03
   6   0   2   13.89    0.38
   6   0   2   13.49    0.38
  -6   0  -2   13.56    0.37
   7   0   2    0.04    0.06
  -7   0  -2    0.04    0.05
   8   0   2    3.31    0.19
  -8   0  -2    3.53    0.19
   9   0   2   -0.09    0.07
  -9   0  -2   -0.08    0.07
  10   0   2    0.49    0.12
 -11   0   3   -0.14    0.10
 -10   0   3    0.03    0.10
  10   0  -3   -0.08    0.09
  -9   0   3    3.46    0.22
  -8   0   3   -0.11    0.07
  -7   0   3    0.25    0.08
  -6   0   3    0.02    0.06
  -5   0   3   18.41    0.47
   5   0  -3   18.19    0.46
  -4   0   3   -0.01    0.04
   4   0  -3   -0.01    0.03
  -3   0   3    8.78    0.24
   3   0  -3    9.15    0.24
  -2   0   3    0.02    0.04
   2   0  -3    0.03    0.03
  -1   0   3  960.07   20.98
   1   0  -3 1000.00   20.98
   0   0   3   -0.01    0.02
   0   0  -3   -0.06    0.02
   1   0   3   10.27    0.25
   1   0   3   10.33    0.25
  -1   0  -3   10.17    0.25
  -1   0  -3   10.37    0.25
   2   0   3    0.03    0.03
   2   0   3    0.01    0.03
  -2   0  -3    0.01    0.03
  -2   0  -3   -0.01    0.02
   3   0   3    2.79    0.11
   3   0   3    2.81    0.10
  -3   0  -3    2.71    0.10
  -3   0  -3    2.52    0.10
  -3   0  -3    2.64    0.10
   4   0   3   -0.03    0.03
   4   0   3   -0.02    0.03
  -4   0  -3   -0.03    0.03
  -4   0  -3   -0.02    0.03
  -4   0  -3   -0.02    0.02
   5   0   3   12.73    0.35
   5   0   3   13.12    0.35
  -5   0  -3   13.43    0.35
   6   0   3    0.06    0.05
   6   0   3    0.05    0.06
  -6   0  -3    0.08    0.05
   7   0   3    1.20    0.12
  -7   0  -3    1.31    0.12
   8   0   3   -0.07    0.06
  -8   0  -3   -0.01    0.06
   9   0   3    4.22    0.23
  -9   0  -3    4.35    0.22
  10   0   3   -0.18    0.07
 -11   0   4    0.03    0.11
 -10   0   4    0.34    0.12
  -9   0   4    0.04    0.09
  -8   0   4    1.05    0.12
  -7   0   4   -0.09    0.07
  -6   0   4    0.34    0.07
  -5   0   4   -0.01    0.05
  -4   0   4   86.21    1.90
   4   0  -4   86.63    1.90
  -3   0   4    0.08    0.04
   3   0  -4    0.15    0.04
  -2   0   4   52.26    1.17
   2   0  -4   53.68    1.17
  -1   0   4   -0.06    0.03
   1   0  -4    0.00    0.02
   0   0   4    0.21    0.03
   0   0   4    0.27    0.04
   0   0  -4    0.36    0.04
   1   0   4   -0.05    0.02
   1   0   4   -0.05    0.02
  -1   0  -4   -0.01    0.02
  -1   0  -4   -0.02    0.02
   2   0   4    2.60    0.10
   2   0   4    2.62    0.10
  -2   0  -4    2.55    0.10
  -2   0  -4    2.62    0.10
   3   0   4   -0.03    0.03
   3   0   4   -0.02    0.03
  -3   0  -4   -0.01    0.03
  -3   0  -4    0.02    0.03
   4   0   4    0.10    0.04
   4   0   4    0.08    0.04
  -4   0  -4    0.11    0.03
  -4   0  -4    0.10    0.04
   5   0   4   -0.06    0.05
   5   0   4   -0.05    0.04
  -5   0  -4   -0.03    0.05
   6   0   4    1.00    0.10
   6   0   4    1.07    0.11
  -6   0  -4    1.13    0.10
   7   0   4   -0.06    0.06
  -7   0  -4   -0.02    0.06
   8   0   4    0.46    0.10
  -8   0  -4    0.66    0.10
   9   0   4    0.05    0.08
 -10   0   5   -0.08    0.10
  -9   0   5   -0.06    0.09
  -8   0   5    0.06    0.09
  -7   0   5    4.68    0.22
  -6   0   5    0.08    0.07
  -5   0   5    4.40    0.19
  -3   0   5  450.44    9.63
   3   0  -5  451.34    9.63
  -2   0   5   -0.13    0.05
   2   0  -5   -0.08    0.03
  -1   0   5   16.52    0.40
  -1   0   5   16.34    0.40
   1   0  -5   16.44    0.40
   0   0   5   -0.04    0.03
   0   0   5    0.05    0.03
   0   0  -5    0.02    0.03
   1   0   5   12.33    0.32
   1   0   5   12.75    0.32
  -1   0  -5   12.14    0.31
  -1   0  -5   12.40    0.32
   2   0   5   -0.02    0.03
   2   0   5   -0.03    0.03
  -2   0  -5   -0.06    0.03
  -2   0  -5   -0.02    0.03
   3   0   5   18.15    0.46
   3   0   5   18.07    0.46
  -3   0  -5   18.39    0.45
  -3   0  -5   18.77    0.46
   4   0   5    0.13    0.05
   4   0   5    0.02    0.04
  -4   0  -5    0.11    0.05
  -4   0  -5   -0.09    0.04
   5   0   5    4.66    0.20
   5   0   5    4.96    0.19
  -5   0  -5    4.62    0.17
  -5   0  -5    5.10    0.19
   6   0   5   -0.05    0.05
   6   0   5   -0.05    0.05
  -6   0  -5    0.02    0.05
   7   0   5    0.01    0.06
  -7   0  -5    0.10    0.06
   8   0   5   -0.04    0.08
   9   0   5    0.79    0.12
 -10   0   6   -0.03    0.11
  -9   0   6    0.01    0.10
  -8   0   6    0.16    0.10
  -7   0   6   -0.04    0.08
  -6   0   6    5.38    0.23
  -5   0   6    0.19    0.08
  -4   0   6    8.65    0.28
  -3   0   6    0.18    0.07
  -2   0   6    4.81    0.18
   2   0  -6    5.02    0.17
  -1   0   6   -0.06    0.03
  -1   0   6   -0.13    0.04
   1   0  -6   -0.02    0.03
   0   0   6    0.79    0.08
   0   0   6    0.79    0.08
   0   0  -6    0.77    0.07
   1   0   6   -0.01    0.03
   1   0   6    0.00    0.04
  -1   0  -6   -0.03    0.03
   2   0   6    5.80    0.20
   2   0   6    5.63    0.19
  -2   0  -6    5.61    0.18
   3   0   6   -0.07    0.04
   3   0   6    0.00    0.05
  -3   0  -6    0.03    0.04
   4   0   6   37.84    0.91
   4   0   6   38.28    0.90
  -4   0  -6   39.21    0.90
   5   0   6   -0.12    0.05
   5   0   6   -0.10    0.04
  -5   0  -6   -0.08    0.04
  -5   0  -6   -0.03    0.03
   6   0   6    0.35    0.08
  -6   0  -6    0.61    0.09
   7   0   6    0.07    0.07
  -7   0  -6    0.15    0.07
   8   0   6    0.66    0.11
 -10   0   7   -0.03    0.11
  -9   0   7    0.02    0.10
  -8   0   7    0.15    0.11
  -7   0   7    0.59    0.12
  -6   0   7    0.02    0.09
  -5   0   7   65.30    1.50
  -4   0   7   -0.05    0.07
  -3   0   7   -0.13    0.06
  -2   0   7   -0.11    0.05
  -1   0   7    2.81    0.14
  -1   0   7    2.81    0.14
   0   0   7   -0.02    0.04
   0   0   7    0.00    0.05
   1   0   7   30.18    0.70
   1   0   7   28.30    0.70
   2   0   7   -0.06    0.05
   2   0   7    0.01    0.04
  -2   0  -7   -0.07    0.04
   3   0   7    1.01    0.10
   3   0   7    0.99    0.09
  -3   0  -7    0.71    0.08
   4   0   7   -0.15    0.05
   4   0   7   -0.08    0.05
  -4   0  -7   -0.07    0.05
   5   0   7    4.89    0.21
  -5   0  -7    4.94    0.20
   6   0   7    0.07    0.07
  -6   0  -7   -0.01    0.06
   7   0   7    5.86    0.27
   8   0   7   -0.07    0.08
  -9   0   8   -0.07    0.11
  -8   0   8    1.22    0.16
  -7   0   8    0.07    0.10
  -6   0   8    0.28    0.10
  -4   0   8   16.78    0.47
  -3   0   8   -0.06    0.07
  -2   0   8    1.06    0.11
  -2   0   8    0.93    0.09
  -1   0   8    0.06    0.05
  -1   0   8    0.04    0.06
   0   0   8    1.14    0.10
   0   0   8    1.04    0.11
   1   0   8    0.01    0.05
   1   0   8   -0.06    0.05
   2   0   8   12.87    0.38
   2   0   8   13.86    0.39
   3   0   8   -0.04    0.05
   3   0   8   -0.10    0.06
  -3   0  -8    0.08    0.05
   4   0   8    2.46    0.16
  -4   0  -8    2.46    0.14
   5   0   8   -0.04    0.06
  -5   0  -8    0.02    0.06
   6   0   8    4.58    0.23
   7   0   8   -0.06    0.08
  -8   0   9    0.09    0.12
  -7   0   9    5.84    0.30
  -6   0   9    0.00    0.11
  -5   0   9    2.07    0.21
  -4   0   9   -0.01    0.09
  -3   0   9    0.04    0.09
  -2   0   9   -0.07    0.07
  -1   0   9    3.19    0.17
  -1   0   9    2.85    0.16
   0   0   9   -0.01    0.07
   0   0   9    0.05    0.05
   1   0   9    0.06    0.06
   1   0   9    0.02    0.05
   2   0   9    0.08    0.07
   3   0   9    0.29    0.08
   4   0   9   -0.10    0.06
   5   0   9    2.57    0.19
   6   0   9    0.01    0.08
  -7   0  10    0.11    0.13
  -6   0  10    7.68    0.34
  -5   0  10    0.19    0.12
  -4   0  10    0.54    0.12
  -3   0  10    0.02    0.09
  -2   0  10    0.17    0.09
  -1   0  10   -0.10    0.07
   0   0  10    0.09    0.08
   1   0  10    0.10    0.08
   2   0  10    0.12    0.08
   3   0  10   -0.06    0.07
   4   0  10    0.31    0.10
   5   0  10    0.11    0.09
  -6   0  11    0.30    0.15
  -5   0  11    0.09    0.13
  -4   0  11   -0.10    0.10
  -3   0  11    0.26    0.11
  -2   0  11   -0.07    0.08
  -1   0  11    0.10    0.09
   0   0  11    0.08    0.09
   1   0  11    4.73    0.24
   2   0  11   -0.08    0.08
   3   0  11    0.18    0.09
   4   0  11    0.12    0.09
  -3   0  12   -0.03    0.10
  -2   0  12    0.67    0.13
  -1   0  12    0.08    0.10
   0   0  12    0.21    0.10
   1   0  12    0.15    0.10
   1  -1  12    0.11    0.10
   0  -1  12    1.19    0.15
  -1  -1  12    0.04    0.10
  -2  -1  12    0.04    0.10
  -3  -1  12    0.08    0.11
   4  -1  11    3.42    0.24
   3  -1  11    0.00    0.09
   2  -1  11   -0.05    0.08
   1  -1  11    0.01    0.08
   0  -1  11    1.22    0.14
  -1  -1  11    0.04    0.09
  -2  -1  11   -0.02    0.09
  -3  -1  11    0.04    0.10
  -4  -1  11   -0.25    0.10
  -5  -1  11   -0.05    0.12
  -6  -1  11    0.11    0.14
   5  -1  10    0.41    0.11
   4  -1  10    0.66    0.11
   3  -1  10    0.57    0.11
   2  -1  10    0.91    0.12
   1  -1  10    1.45    0.15
   0  -1  10    0.34    0.09
  -1  -1  10    0.32    0.09
  -2  -1  10    0.29    0.10
  -3  -1  10    0.80    0.13
  -4  -1  10    0.03    0.10
  -5  -1  10   -0.01    0.11
  -6  -1  10    2.87    0.25
  -7  -1  10    0.43    0.13
   6  -1   9    4.63    0.25
   5  -1   9    0.43    0.10
  -4   1  -9    0.43    0.09
   4  -1   9    0.43    0.10
  -3   1  -9    0.31    0.07
   3  -1   9    0.22    0.08
   2  -1   9    6.24    0.25
   1  -1   9    1.90    0.15
   0  -1   9    1.09    0.11
  -1  -1   9    1.32    0.14
  -2  -1   9    0.06    0.09
  -3  -1   9    0.58    0.11
  -4  -1   9   -0.11    0.09
  -5  -1   9    0.20    0.11
  -6  -1   9    0.16    0.11
  -7  -1   9    1.12    0.16
  -8  -1   9    0.03    0.11
   7  -1   8    0.40    0.11
   6  -1   8    0.02    0.08
  -5   1  -8   -0.01    0.06
   5  -1   8   -0.01    0.07
  -4   1  -8    1.25    0.12
   4  -1   8    1.26    0.13
  -3   1  -8    3.37    0.17
   3  -1   8    3.30    0.17
   3  -1   8    3.47    0.18
   2  -1   8    2.07    0.14
   2  -1   8    1.96    0.13
   1  -1   8    0.75    0.08
   1  -1   8    0.67    0.09
   0  -1   8    0.89    0.09
   0  -1   8    0.81    0.10
  -1  -1   8    7.66    0.26
  -1  -1   8    7.27    0.25
  -2  -1   8    0.02    0.07
  -3  -1   8    0.56    0.10
  -4  -1   8    2.12    0.19
  -5  -1   8    3.12    0.21
  -6  -1   8    0.51    0.11
  -7  -1   8    0.05    0.10
  -8  -1   8    0.13    0.11
  -9  -1   8   -0.12    0.11
   8  -1   7    0.11    0.09
   7  -1   7    2.08    0.18
  -6   1  -7    0.13    0.07
   6  -1   7    0.11    0.07
  -5   1  -7    1.66    0.14
   5  -1   7    1.75    0.15
  -4   1  -7    0.21    0.07
   4  -1   7    0.26    0.07
   4  -1   7    0.18    0.07
  -3   1  -7   16.91    0.44
   3  -1   7   16.70    0.46
   3  -1   7   16.74    0.45
  -2   1  -7   -0.05    0.05
   2  -1   7    0.02    0.04
   2  -1   7    0.01    0.05
   1  -1   7    2.65    0.13
   1  -1   7    2.73    0.14
   0  -1   7    0.28    0.06
   0  -1   7    0.29    0.06
  -1  -1   7    9.40    0.28
  -1  -1   7    9.54    0.28
  -2  -1   7   -0.04    0.06
  -2  -1   7    0.09    0.05
  -3  -1   7    0.53    0.09
  -4  -1   7    0.59    0.10
  -5  -1   7    7.23    0.28
  -6  -1   7    0.24    0.09
  -7  -1   7    0.91    0.13
  -8  -1   7    0.94    0.14
  -9  -1   7    0.05    0.11
 -10  -1   7   -0.03    0.11
   8  -1   6    0.10    0.09
  -7   1  -6    7.18    0.27
   7  -1   6    7.64    0.29
  -6   1  -6    3.79    0.18
   6  -1   6    3.56    0.20
  -5   1  -6    0.45    0.08
  -5   1  -6    0.40    0.06
   5  -1   6    0.46    0.08
   5  -1   6    0.46    0.08
  -4   1  -6    1.89    0.13
   4  -1   6    1.84    0.14
   4  -1   6    1.75    0.12
  -3   1  -6    3.05    0.14
   3  -1   6    2.92    0.14
   3  -1   6    3.06    0.15
  -2   1  -6    9.59    0.27
   2  -1   6    9.53    0.28
   2  -1   6    9.63    0.28
  -1   1  -6    0.54    0.06
  -1   1  -6    0.45    0.06
   1  -1   6    0.50    0.06
   1  -1   6    0.43    0.06
   0   1  -6    1.78    0.10
   0  -1   6    1.76    0.10
   0  -1   6    2.03    0.11
   1   1  -6    0.82    0.08
  -1  -1   6    0.74    0.07
  -1  -1   6    0.68    0.08
  -3  -1   6    3.37    0.17
  -4  -1   6    0.00    0.07
  -5  -1   6    0.12    0.07
  -6  -1   6    1.46    0.15
  -7  -1   6    0.11    0.09
  -8  -1   6    0.46    0.11
  -9  -1   6   -0.16    0.09
 -10  -1   6   -0.07    0.10
   9  -1   5    0.06    0.08
  -8   1  -5    0.49    0.10
   8  -1   5    0.42    0.10
  -7   1  -5    1.61    0.14
   7  -1   5    1.75    0.15
  -6   1  -5    5.02    0.20
   6  -1   5    5.08    0.21
  -5   1  -5    8.14    0.26
  -5   1  -5    7.79    0.25
   5  -1   5    8.06    0.26
   5  -1   5    7.90    0.27
  -4   1  -5   26.41    0.64
   4  -1   5   26.19    0.64
   4  -1   5   26.25    0.65
  -3   1  -5    0.09    0.04
   3  -1   5    0.17    0.04
   3  -1   5    0.12    0.05
  -2   1  -5    1.71    0.09
  -2   1  -5    1.68    0.09
   2  -1   5    1.75    0.10
   2  -1   5    1.80    0.10
  -1   1  -5   21.39    0.51
  -1   1  -5   21.50    0.51
   1  -1   5   21.37    0.51
   1  -1   5   21.53    0.52
   0   1  -5   43.65    1.00
   0  -1   5   45.60    1.01
   0  -1   5   44.86    1.01
   1   1  -5    2.75    0.11
  -1  -1   5    2.69    0.11
  -1  -1   5    2.60    0.12
   2   1  -5    3.44    0.13
  -2  -1   5    3.30    0.14
   3   1  -5   14.70    0.39
  -3  -1   5   15.61    0.40
  -4  -1   5    2.80    0.15
  -5  -1   5    8.31    0.27
  -6  -1   5    1.74    0.15
  -7  -1   5    0.26    0.09
  -8  -1   5    0.21    0.09
  -9  -1   5    0.65    0.13
 -10  -1   5    0.55    0.13
  -9   1  -4    5.34    0.26
   9  -1   4    5.07    0.27
  -8   1  -4   -0.07    0.06
   8  -1   4   -0.01    0.07
  -7   1  -4    6.06    0.23
   7  -1   4    5.77    0.25
  -6   1  -4    0.19    0.06
   6  -1   4    0.17    0.06
   6  -1   4    0.10    0.06
  -5   1  -4    7.76    0.25
   5  -1   4    7.58    0.25
   5  -1   4    7.62    0.26
  -4   1  -4    0.02    0.02
  -4   1  -4   -0.03    0.04
   4  -1   4   -0.04    0.03
   4  -1   4   -0.04    0.04
  -3   1  -4   24.51    0.59
  -3   1  -4   25.19    0.59
   3  -1   4   25.29    0.60
   3  -1   4   25.77    0.60
  -2   1  -4   28.09    0.65
  -2   1  -4   28.05    0.65
   2  -1   4   27.95    0.65
   2  -1   4   28.47    0.65
  -1   1  -4    0.49    0.05
  -1   1  -4    0.42    0.05
   1  -1   4    0.41    0.05
   1  -1   4    0.41    0.04
   0   1  -4    1.41    0.07
   0  -1   4    1.35    0.07
   0  -1   4    1.48    0.07
   1   1  -4   16.89    0.41
  -1  -1   4   17.03    0.41
   2   1  -4    0.05    0.03
  -2  -1   4    0.07    0.04
   3   1  -4    6.84    0.20
  -3  -1   4    6.73    0.21
   4   1  -4    8.65    0.25
  -4  -1   4    8.43    0.25
  -5  -1   4    0.68    0.08
  -6  -1   4    0.14    0.07
  -7  -1   4    3.76    0.19
  -8  -1   4   -0.04    0.08
  -9  -1   4    0.18    0.10
 -10  -1   4    0.46    0.12
 -11  -1   4    0.05    0.11
  10  -1   3    0.02    0.09
  -9   1  -3    0.50    0.11
   9  -1   3    0.52    0.11
  -8   1  -3    0.33    0.08
   8  -1   3    0.40    0.09
  -7   1  -3    1.14    0.12
   7  -1   3    0.95    0.10
  -6   1  -3   22.82    0.57
   6  -1   3   22.87    0.57
   6  -1   3   22.39    0.58
  -5   1  -3    9.67    0.28
   5  -1   3    9.96    0.28
   5  -1   3    9.09    0.28
  -4   1  -3    0.34    0.05
  -4   1  -3    0.38    0.05
   4  -1   3    0.31    0.05
   4  -1   3    0.29    0.06
  -3   1  -3    0.13    0.03
  -3   1  -3    0.13    0.04
   3  -1   3    0.13    0.03
   3  -1   3    0.12    0.04
  -2   1  -3  190.05    4.20
  -2   1  -3  197.18    4.20
   2  -1   3  197.69    4.20
   2  -1   3  198.51    4.20
  -1   1  -3    0.05    0.02
  -1   1  -3    0.06    0.02
   1  -1   3    0.04    0.02
   1  -1   3    0.04    0.02
   0   1  -3    0.44    0.05
   0   1  -3    0.75    0.05
   0  -1   3    0.61    0.05
   0  -1   3    0.61    0.05
   1   1  -3    0.93    0.06
  -1  -1   3    0.80    0.07
   2   1  -3   82.29    1.79
  -2  -1   3   82.81    1.79
   3   1  -3   17.33    0.42
  -3  -1   3   17.19    0.42
   4   1  -3    2.37    0.11
  -4  -1   3    1.94    0.11
   5   1  -3    0.09    0.04
  -5  -1   3    0.09    0.05
  -6  -1   3    1.40    0.12
  -7  -1   3    5.74    0.23
  -8  -1   3   -0.01    0.07
   9   1  -3    0.12    0.08
  -9  -1   3    0.04    0.09
 -10  -1   3    0.05    0.09
 -11  -1   3    0.09    0.11
 -10   1  -2    0.85    0.13
  10  -1   2    0.69    0.13
  -9   1  -2    0.17    0.09
   9  -1   2    0.19    0.09
  -8   1  -2    0.03    0.07
   8  -1   2    0.06    0.07
  -7   1  -2    0.06    0.06
   7  -1   2    0.09    0.06
  -6   1  -2    9.04    0.28
   6  -1   2    8.92    0.29
   6  -1   2    9.23    0.28
  -5   1  -2    2.01    0.11
   5  -1   2    1.96    0.10
   5  -1   2    1.89    0.11
  -4   1  -2   43.45    0.98
   4  -1   2   43.05    0.99
   4  -1   2   44.28    0.99
  -3   1  -2    1.13    0.07
  -3   1  -2    0.98    0.07
   3  -1   2    1.03    0.06
   3  -1   2    0.97    0.07
  -2   1  -2   46.32    1.04
  -2   1  -2   47.68    1.04
   2  -1   2   48.67    1.04
   2  -1   2   47.00    1.04
  -1   1  -2   21.95    0.49
  -1   1  -2   22.09    0.50
   1  -1   2   21.77    0.50
   1  -1   2   22.28    0.50
   0   1  -2   33.41    0.76
   0   1  -2   36.14    0.77
   0  -1   2   34.75    0.76
   0  -1   2   35.31    0.76
   1   1  -2   79.91    1.70
  -1  -1   2   77.98    1.70
   2   1  -2   24.63    0.54
  -2  -1   2   23.34    0.54
   3   1  -2    9.81    0.25
  -3  -1   2    9.48    0.25
   4   1  -2    5.25    0.16
  -4  -1   2    4.99    0.16
   5   1  -2   52.15    1.18
  -5  -1   2   52.07    1.17
   6   1  -2    1.70    0.11
  -6  -1   2    1.84    0.12
  -7  -1   2    1.50    0.14
   8   1  -2    0.39    0.07
  -8  -1   2    0.62    0.10
  -9  -1   2    3.92    0.22
  10   1  -2   -0.05    0.09
 -10  -1   2    0.08    0.10
 -11  -1   2   -0.12    0.10
 -10   1  -1    0.76    0.12
  10  -1   1    0.67    0.13
  -9   1  -1    2.19    0.18
   9  -1   1    2.05    0.18
  -8   1  -1   -0.05    0.07
   8  -1   1   -0.05    0.07
  -7   1  -1    6.43    0.24
   7  -1   1    6.17    0.24
  -6   1  -1    0.57    0.08
   6  -1   1    0.53    0.07
   6  -1   1    0.65    0.08
  -5   1  -1    8.89    0.26
   5  -1   1    8.94    0.26
   5  -1   1    9.11    0.26
  -4   1  -1   21.16    0.50
   4  -1   1   21.45    0.50
   4  -1   1   20.69    0.51
  -3   1  -1    0.12    0.03
   3  -1   1    0.06    0.03
   3  -1   1    0.11    0.03
  -2   1  -1    0.33    0.04
  -2   1  -1    0.54    0.04
   2  -1   1    0.44    0.04
   2  -1   1    0.36    0.03
  -1   1  -1   15.58    0.40
  -1   1  -1   18.69    0.41
   1  -1   1   17.86    0.41
   1  -1   1   20.74    0.41
   1   1  -1    0.11    0.02
  -1  -1   1    0.10    0.02
   2   1  -1   15.24    0.34
  -2  -1   1   14.49    0.34
   3   1  -1    6.21    0.17
  -3  -1   1    5.92    0.17
   4   1  -1    8.48    0.23
  -4  -1   1    8.46    0.23
   5   1  -1    6.08    0.19
  -5  -1   1    5.89    0.19
   6   1  -1    2.26    0.11
   6   1  -1    2.23    0.12
  -6  -1   1    2.17    0.13
   7   1  -1    0.51    0.06
  -7  -1   1    0.33    0.08
   8   1  -1    0.28    0.08
  -8  -1   1    0.15    0.07
   9   1  -1    0.60    0.11
  -9  -1   1    0.61    0.11
  10   1  -1    0.64    0.13
 -10  -1   1    0.90    0.13
 -11   1   0    0.17    0.11
 -10   1   0    0.07    0.10
  10  -1   0    0.01    0.10
  -9   1   0    0.40    0.10
   9  -1   0    0.33    0.10
  -8   1   0    1.90    0.16
   8  -1   0    1.82    0.16
  -7   1   0   11.54    0.35
   7  -1   0   11.69    0.36
  -6   1   0    4.67    0.19
   6  -1   0    4.92    0.19
   6  -1   0    5.29    0.18
  -5   1   0    0.40    0.06
   5  -1   0    0.42    0.06
   5  -1   0    0.41    0.06
  -4   1   0   28.92    0.68
   4  -1   0   30.04    0.68
   4  -1   0   29.44    0.68
  -3   1   0   61.93    1.38
   3  -1   0   63.65    1.38
   3  -1   0   63.74    1.38
  -2   1   0   67.04    1.45
   2  -1   0   66.16    1.45
   2  -1   0   68.02    1.45
   1  -1   0    8.48    0.19
   0   1   0    0.00    0.00
   0   1   0    0.00    0.00
   0   1   0    0.00    0.00
   0  -1   0    0.00    0.00
   0  -1   0    0.00    0.00
   0  -1   0    0.00    0.00
  -1  -1   0    7.70    0.21
   2   1   0   66.87    1.71
   2   1   0   68.77    1.46
  -2  -1   0   66.97    1.46
   3   1   0   64.76    1.40
   3   1   0   64.21    1.63
  -3  -1   0   63.60    1.40
   4   1   0   30.74    0.69
   4   1   0   29.65    0.78
  -4  -1   0   29.57    0.68
   5   1   0    0.37    0.05
  -5  -1   0    0.43    0.06
   6   1   0    4.87    0.18
  -6  -1   0    4.88    0.18
   7   1   0   11.53    0.35
  -7  -1   0   11.34    0.34
   8   1   0    2.12    0.16
  -8  -1   0    1.82    0.15
   9   1   0    0.42    0.10
  -9  -1   0    0.43    0.09
  10   1   0   -0.06    0.09
 -10  -1   0   -0.05    0.09
 -11   1   1   -0.02    0.11
 -10   1   1    0.70    0.13
  10  -1  -1    0.67    0.13
  -9   1   1    0.30    0.10
   9  -1  -1    0.44    0.11
  -8   1   1    0.19    0.08
   8  -1  -1    0.31    0.09
  -7   1   1    0.37    0.08
   7  -1  -1    0.51    0.09
  -6   1   1    2.42    0.14
   6  -1  -1    2.42    0.13
  -5   1   1    5.77    0.19
   5  -1  -1    5.74    0.19
  -4   1   1    8.58    0.24
   4  -1  -1    8.64    0.23
  -3   1   1    5.88    0.17
   3  -1  -1    6.10    0.17
  -2   1   1   13.82    0.33
   2  -1  -1   14.89    0.33
  -1   1   1    0.04    0.01
   1  -1  -1    0.08    0.01
   1   1   1   20.30    0.43
   1   1   1   19.95    0.50
  -1  -1  -1   19.64    0.42
  -1  -1  -1   18.89    0.50
  -1  -1  -1   18.09    0.42
   2   1   1    0.44    0.03
   2   1   1    0.42    0.03
   2   1   1    0.39    0.03
  -2  -1  -1    0.35    0.03
  -2  -1  -1    0.40    0.03
   3   1   1    0.15    0.03
   3   1   1    0.06    0.02
   3   1   1    0.13    0.03
  -3  -1  -1    0.09    0.03
  -3  -1  -1    0.09    0.02
   4   1   1   21.08    0.49
   4   1   1   20.63    0.55
   4   1   1   20.91    0.50
  -4  -1  -1   20.80    0.49
   5   1   1    9.03    0.26
   5   1   1    9.29    0.26
  -5  -1  -1    9.27    0.26
   6   1   1    0.59    0.08
   6   1   1    0.58    0.07
  -6  -1  -1    0.61    0.07
   7   1   1    6.51    0.23
   7   1   1    6.42    0.24
  -7  -1  -1    6.81    0.24
   8   1   1   -0.07    0.06
  -8  -1  -1   -0.10    0.06
   9   1   1    2.28    0.18
  -9  -1  -1    1.99    0.17
  10   1   1    0.80    0.13
 -11   1   2   -0.05    0.11
 -10   1   2    0.04    0.10
  10  -1  -2    0.15    0.10
  -9   1   2    4.01    0.23
   9  -1  -2    4.02    0.23
  -8   1   2    0.38    0.10
   8  -1  -2    0.35    0.10
  -7   1   2    1.51    0.15
  -6   1   2    1.65    0.12
  -5   1   2   51.63    1.18
   5  -1  -2   52.42    1.18
  -4   1   2    4.99    0.17
   4  -1  -2    5.18    0.16
  -3   1   2    9.35    0.25
   3  -1  -2    9.65    0.25
  -2   1   2   25.84    0.58
   2  -1  -2   25.31    0.58
  -1   1   2   80.81    1.71
   1  -1  -2   78.58    1.71
   0   1   2   36.18    0.78
   0  -1  -2   35.66    0.78
   1   1   2   22.67    0.50
  -1  -1  -2   22.59    0.49
  -1  -1  -2   21.87    0.49
   2   1   2   45.98    1.03
   2   1   2   48.34    1.03
  -2  -1  -2   46.23    1.21
  -2  -1  -2   47.16    1.03
  -2  -1  -2   47.95    1.03
   3   1   2    1.07    0.06
   3   1   2    1.04    0.06
  -3  -1  -2    1.10    0.06
  -3  -1  -2    1.10    0.06
   4   1   2   43.99    0.96
   4   1   2   42.17    0.96
  -4  -1  -2   42.48    1.10
  -4  -1  -2   41.92    0.96
   5   1   2    2.02    0.11
   5   1   2    2.06    0.10
  -5  -1  -2    1.98    0.10
   6   1   2    9.22    0.29
   6   1   2    9.35    0.28
  -6  -1  -2    9.04    0.28
   7   1   2    0.06    0.06
   7   1   2    0.09    0.05
  -7  -1  -2    0.11    0.05
   8   1   2    0.02    0.07
  -8  -1  -2    0.07    0.06
   9   1   2    0.19    0.09
  -9  -1  -2    0.21    0.08
  10   1   2    0.72    0.12
 -11   1   3    0.02    0.11
 -10   1   3   -0.02    0.10
  10  -1  -3    0.09    0.10
  -9   1   3    0.24    0.10
  -8   1   3   -0.15    0.07
  -7   1   3    5.62    0.23
  -6   1   3    1.40    0.12
  -5   1   3    0.09    0.05
   5  -1  -3    0.05    0.04
  -4   1   3    1.83    0.10
   4  -1  -3    1.87    0.09
  -3   1   3   17.34    0.42
   3  -1  -3   17.70    0.42
  -2   1   3   80.99    1.78
   2  -1  -3   83.75    1.79
  -1   1   3    1.38    0.07
   1  -1  -3    1.51    0.07
   0   1   3    0.82    0.04
   0   1   3    0.57    0.04
   0  -1  -3    0.68    0.04
   1   1   3    0.04    0.02
   1   1   3    0.08    0.02
  -1  -1  -3    0.05    0.02
  -1  -1  -3    0.07    0.02
   2   1   3  201.88    4.29
   2   1   3  201.50    4.29
  -2  -1  -3  196.52    4.28
  -2  -1  -3  201.38    4.28
   3   1   3    0.12    0.03
   3   1   3    0.14    0.04
  -3  -1  -3    0.18    0.03
  -3  -1  -3    0.15    0.03
  -3  -1  -3    0.13    0.03
   4   1   3    0.36    0.05
   4   1   3    0.35    0.05
  -4  -1  -3    0.26    0.04
  -4  -1  -3    0.42    0.05
   5   1   3    9.56    0.27
   5   1   3    9.67    0.28
  -5  -1  -3    9.69    0.27
  -5  -1  -3    9.57    0.28
   6   1   3   22.90    0.58
   6   1   3   23.07    0.57
  -6  -1  -3   22.79    0.57
   7   1   3    1.15    0.12
   7   1   3    1.27    0.11
  -7  -1  -3    1.23    0.11
   8   1   3    0.47    0.09
  -8  -1  -3    0.48    0.08
   9   1   3    0.47    0.11
  10   1   3   -0.07    0.08
 -11   1   4    0.03    0.11
 -10   1   4    0.33    0.12
  10  -1  -4    0.35    0.12
  -9   1   4    0.11    0.10
  -8   1   4    0.01    0.08
  -7   1   4    3.93    0.20
  -6   1   4    0.05    0.06
  -5   1   4    0.57    0.08
  -4   1   4    8.70    0.26
   4  -1  -4    8.60    0.25
  -3   1   4    6.67    0.20
   3  -1  -4    6.72    0.20
  -2   1   4    0.05    0.04
   2  -1  -4    0.14    0.03
  -1   1   4   17.31    0.41
   1  -1  -4   17.01    0.40
   0   1   4    1.60    0.07
   0   1   4    1.41    0.07
   0  -1  -4    1.49    0.07
   1   1   4    0.44    0.04
   1   1   4    0.43    0.05
  -1  -1  -4    0.48    0.04
  -1  -1  -4    0.45    0.04
   2   1   4   27.86    0.64
   2   1   4   28.73    0.64
  -2  -1  -4   27.45    0.64
  -2  -1  -4   28.27    0.64
   3   1   4   24.79    0.58
   3   1   4   24.92    0.58
  -3  -1  -4   24.70    0.58
  -3  -1  -4   24.27    0.67
  -3  -1  -4   25.19    0.58
   4   1   4   -0.01    0.04
   4   1   4   -0.01    0.03
  -4  -1  -4    0.01    0.02
  -4  -1  -4   -0.02    0.03
  -4  -1  -4   -0.02    0.03
   5   1   4    7.35    0.25
   5   1   4    7.36    0.24
  -5  -1  -4    7.67    0.23
  -5  -1  -4    7.33    0.24
   6   1   4    0.22    0.06
   6   1   4    0.29    0.06
  -6  -1  -4    0.18    0.06
   7   1   4    5.55    0.23
  -7  -1  -4    6.19    0.22
   8   1   4    0.03    0.07
  -8  -1  -4    0.06    0.06
   9   1   4    5.06    0.24
 -10   1   5    0.51    0.14
  -9   1   5    0.55    0.12
  -8   1   5    0.18    0.10
  -7   1   5    0.37    0.10
  -6   1   5    1.98    0.15
  -5   1   5    7.96    0.26
  -4   1   5    2.98    0.14
  -3   1   5   16.04    0.40
   3  -1  -5   15.27    0.40
  -2   1   5    3.87    0.15
   2  -1  -5    3.91    0.14
  -1   1   5    2.85    0.11
   1  -1  -5    2.86    0.11
   0   1   5   45.16    0.99
   0   1   5   42.82    0.98
   0  -1  -5   44.40    0.98
   1   1   5   21.80    0.51
   1   1   5   21.48    0.51
  -1  -1  -5   21.49    0.51
   2   1   5    1.80    0.10
   2   1   5    1.89    0.09
  -2  -1  -5    1.66    0.09
  -2  -1  -5    1.70    0.09
   3   1   5    0.14    0.05
   3   1   5    0.13    0.04
  -3  -1  -5    0.15    0.04
  -3  -1  -5    0.12    0.04
   4   1   5   26.22    0.62
   4   1   5   26.37    0.63
  -4  -1  -5   25.69    0.61
  -4  -1  -5   24.52    0.70
   5   1   5    7.96    0.26
   5   1   5    8.42    0.26
  -5  -1  -5    7.86    0.26
  -5  -1  -5    7.90    0.25
   6   1   5    4.96    0.21
   6   1   5    4.91    0.20
  -6  -1  -5    5.12    0.19
   7   1   5    1.93    0.15
  -7  -1  -5    1.84    0.13
   8   1   5    0.30    0.09
   9   1   5    0.05    0.08
 -10   1   6    0.12    0.12
  -9   1   6    0.10    0.11
  -8   1   6    0.38    0.11
  -7   1   6    0.37    0.10
  -6   1   6    1.13    0.12
  -5   1   6    0.12    0.07
  -4   1   6    0.16    0.07
  -3   1   6    3.56    0.16
  -2   1   6    0.04    0.05
   2  -1  -6    0.05    0.04
  -1   1   6    0.85    0.07
  -1   1   6    0.90    0.08
   1  -1  -6    0.97    0.07
   0   1   6    1.75    0.10
   0   1   6    1.80    0.10
   0  -1  -6    1.91    0.09
   1   1   6    0.40    0.06
   1   1   6    0.47    0.06
  -1  -1  -6    0.48    0.06
   2   1   6    9.54    0.27
   2   1   6    9.38    0.26
  -2  -1  -6    9.03    0.25
   3   1   6    2.86    0.14
   3   1   6    3.02    0.13
  -3  -1  -6    2.77    0.12
   4   1   6    1.83    0.12
   4   1   6    1.90    0.13
  -4  -1  -6    1.91    0.12
   5   1   6    0.39    0.08
   5   1   6    0.50    0.08
  -5  -1  -6    0.56    0.07
   6   1   6    3.75    0.19
  -6  -1  -6    3.97    0.18
   7   1   6    7.01    0.27
   8   1   6    0.10    0.08
  -9   1   7   -0.04    0.10
  -8   1   7    0.93    0.14
  -7   1   7    0.96    0.13
  -6   1   7    0.18    0.10
  -5   1   7    7.80    0.29
  -4   1   7    0.70    0.09
  -3   1   7    0.52    0.09
  -2   1   7    0.01    0.05
  -1   1   7    9.29    0.27
  -1   1   7    9.24    0.27
   0   1   7    0.26    0.05
   0   1   7    0.24    0.06
   1   1   7    2.73    0.13
   1   1   7    2.67    0.12
   2   1   7   -0.07    0.05
   2   1   7    0.00    0.04
   3   1   7   16.70    0.44
   3   1   7   16.90    0.44
  -3  -1  -7   16.19    0.43
   4   1   7    0.23    0.07
   4   1   7    0.23    0.07
  -4  -1  -7    0.18    0.06
   5   1   7    1.49    0.14
  -5  -1  -7    1.73    0.12
   6   1   7    0.06    0.07
   7   1   7    2.12    0.18
   8   1   7   -0.01    0.08
  -9   1   8    0.05    0.12
  -8   1   8    0.16    0.12
  -7   1   8    0.00    0.10
  -6   1   8    0.59    0.12
  -5   1   8    3.41    0.21
  -4   1   8    2.92    0.19
  -3   1   8    0.88    0.11
  -2   1   8    0.07    0.05
  -2   1   8   -0.01    0.06
  -1   1   8    7.49    0.25
  -1   1   8    7.72    0.25
   0   1   8    0.83    0.09
   0   1   8    0.81    0.09
   1   1   8    0.85    0.09
   1   1   8    0.75    0.08
   2   1   8    2.06    0.14
   2   1   8    2.08    0.13
   3   1   8    2.92    0.17
   3   1   8    3.07    0.17
  -3  -1  -8    3.43    0.15
   4   1   8    1.17    0.12
  -4  -1  -8    1.19    0.11
   5   1   8   -0.01    0.07
   6   1   8    0.10    0.08
   7   1   8    0.42    0.11
  -8   1   9    0.12    0.12
  -7   1   9    1.08    0.15
  -6   1   9    0.31    0.11
  -5   1   9    0.07    0.10
  -4   1   9    0.06    0.09
  -3   1   9    0.64    0.10
  -2   1   9    0.18    0.07
  -2   1   9    0.35    0.08
  -1   1   9    1.23    0.12
  -1   1   9    1.28    0.13
   0   1   9    1.33    0.12
   0   1   9    1.32    0.13
   1   1   9    1.82    0.14
   2   1   9    6.05    0.24
   3   1   9    0.14    0.08
   4   1   9    0.43    0.09
   5   1   9    0.57    0.10
   6   1   9    4.31    0.23
  -7   1  10    0.20    0.13
  -6   1  10    2.84    0.24
  -5   1  10   -0.03    0.11
  -4   1  10   -0.12    0.09
  -3   1  10    0.86    0.12
  -2   1  10    0.24    0.09
  -1   1  10    0.31    0.09
   0   1  10    0.36    0.09
   1   1  10    1.68    0.16
   2   1  10    0.73    0.11
   3   1  10    0.53    0.10
   4   1  10    0.51    0.10
   5   1  10    0.38    0.11
  -5   1  11    0.31    0.13
  -4   1  11   -0.03    0.10
  -3   1  11    0.03    0.10
  -2   1  11   -0.11    0.08
  -1   1  11   -0.01    0.08
   0   1  11    1.17    0.13
   1   1  11    0.04    0.08
   2   1  11   -0.03    0.08
   3   1  11   -0.01    0.08
   4   1  11    3.05    0.21
  -3   1  12    0.02    0.11
  -2   1  12    0.10    0.10
  -1   1  12    0.00    0.10
   0   1  12    0.95    0.13
   1   1  12    0.19    0.10
   1  -2  12    0.36    0.12
   0  -2  12    2.08    0.20
  -1  -2  12    0.17    0.11
  -2  -2  12    0.09    0.11
  -3  -2  12    0.29    0.13
   3  -2  11    0.42    0.11
   2  -2  11    0.19    0.10
   1  -2  11    0.11    0.09
   0  -2  11    1.91    0.19
  -1  -2  11    0.52    0.11
  -2  -2  11   -0.03    0.10
  -3  -2  11    1.00    0.14
  -4  -2  11   -0.09    0.11
  -5  -2  11   -0.28    0.12
  -6  -2  11   -0.07    0.12
   5  -2  10    0.87    0.13
   4  -2  10    1.03    0.13
   3  -2  10    0.10    0.09
   2  -2  10    3.45    0.21
   1  -2  10    4.40    0.22
   0  -2  10   -0.04    0.08
  -1  -2  10    2.68    0.19
  -2  -2  10   -0.01    0.08
  -3  -2  10    0.02    0.09
  -4  -2  10   -0.07    0.10
  -5  -2  10   -0.09    0.10
  -6  -2  10    0.29    0.13
  -7  -2  10    0.09    0.12
   6  -2   9   -0.04    0.08
   5  -2   9    0.40    0.10
  -4   2  -9    3.17    0.18
   4  -2   9    3.47    0.21
  -3   2  -9    2.05    0.16
   3  -2   9    2.09    0.17
   2  -2   9    8.22    0.30
   1  -2   9    4.22    0.20
   0  -2   9    0.89    0.11
  -1  -2   9    0.72    0.11
  -2  -2   9    0.03    0.09
  -3  -2   9   -0.13    0.09
  -4  -2   9    0.02    0.09
  -5  -2   9    0.02    0.10
  -6  -2   9    4.59    0.27
  -7  -2   9    0.25    0.12
  -8  -2   9    0.07    0.12
   7  -2   8   -0.02    0.09
  -6   2  -8    0.49    0.10
   6  -2   8    0.54    0.11
  -5   2  -8    0.69    0.10
   5  -2   8    0.70    0.11
  -4   2  -8    2.95    0.17
   4  -2   8    2.69    0.18
  -3   2  -8    6.63    0.24
   3  -2   8    6.78    0.26
  -2   2  -8    2.54    0.15
   2  -2   8    2.89    0.16
   2  -2   8    2.79    0.16
   1  -2   8    2.56    0.14
   1  -2   8    2.54    0.15
   0  -2   8    0.05    0.05
   0  -2   8    0.05    0.06
  -1  -2   8    2.23    0.15
  -2  -2   8    4.16    0.20
  -3  -2   8    1.60    0.16
  -4  -2   8   -0.13    0.09
  -5  -2   8    0.30    0.10
  -6  -2   8    0.00    0.09
  -7  -2   8   -0.04    0.10
  -8  -2   8    0.02    0.11
  -9  -2   8    0.06    0.12
   8  -2   7    0.43    0.11
  -7   2  -7    0.08    0.08
   7  -2   7    0.02    0.08
  -6   2  -7   -0.04    0.06
   6  -2   7   -0.04    0.07
  -5   2  -7   11.10    0.35
   5  -2   7   10.85    0.36
  -4   2  -7    3.52    0.18
   4  -2   7    3.42    0.19
  -3   2  -7    7.94    0.26
   3  -2   7    8.11    0.27
   3  -2   7    8.18    0.28
  -2   2  -7   -0.05    0.05
   2  -2   7   -0.04    0.05
   2  -2   7    0.01    0.04
   1  -2   7    1.79    0.12
   1  -2   7    1.75    0.11
   0  -2   7    4.65    0.18
   0  -2   7    4.61    0.18
  -1  -2   7    0.32    0.06
  -1  -2   7    0.18    0.07
  -2  -2   7    0.28    0.07
  -2  -2   7    0.39    0.07
  -3  -2   7    0.60    0.09
  -4  -2   7   18.61    0.50
  -5  -2   7    0.97    0.12
  -6  -2   7   -0.05    0.08
  -7  -2   7   -0.01    0.09
  -8  -2   7    0.03    0.10
  -9  -2   7   -0.10    0.10
 -10  -2   7    0.15    0.13
   8  -2   6    1.43    0.15
  -7   2  -6    3.28    0.19
   7  -2   6    3.02    0.19
  -6   2  -6    3.55    0.19
   6  -2   6    3.30    0.19
  -5   2  -6    0.12    0.07
   5  -2   6    0.13    0.07
  -4   2  -6    8.12    0.27
   4  -2   6    8.28    0.28
   4  -2   6    8.19    0.27
  -3   2  -6   11.02    0.31
   3  -2   6   10.35    0.31
   3  -2   6   10.53    0.31
  -2   2  -6    4.58    0.17
   2  -2   6    4.45    0.18
   2  -2   6    4.70    0.17
  -1   2  -6    1.79    0.11
   1  -2   6    1.78    0.11
   1  -2   6    1.78    0.11
   0   2  -6   23.80    0.58
   0  -2   6   24.72    0.58
   0  -2   6   23.39    0.58
   1   2  -6    6.66    0.21
  -1  -2   6    6.86    0.22
  -1  -2   6    6.51    0.22
   2   2  -6    0.52    0.07
  -2  -2   6    0.50    0.08
  -2  -2   6    0.64    0.07
  -3  -2   6   -0.03    0.06
  -4  -2   6    0.14    0.07
  -5  -2   6    1.68    0.14
  -6  -2   6    0.16    0.08
  -7  -2   6    0.12    0.09
  -8  -2   6   -0.01    0.09
  -9  -2   6    0.19    0.11
 -10  -2   6    0.06    0.11
   9  -2   5    0.65    0.12
  -8   2  -5    2.67    0.18
   8  -2   5    2.29    0.19
  -7   2  -5    3.40    0.18
   7  -2   5    3.50    0.20
  -6   2  -5    0.32    0.08
   6  -2   5    0.41    0.08
  -5   2  -5    5.66    0.21
   5  -2   5    5.61    0.21
   5  -2   5    5.41    0.22
  -4   2  -5    8.85    0.27
   4  -2   5    8.64    0.28
   4  -2   5    8.56    0.27
  -3   2  -5    0.69    0.07
   3  -2   5    0.74    0.08
   3  -2   5    0.70    0.08
  -2   2  -5   69.81    1.56
  -2   2  -5   70.48    1.56
   2  -2   5   70.66    1.56
   2  -2   5   70.91    1.57
  -1   2  -5    2.21    0.11
  -1   2  -5    2.19    0.10
   1  -2   5    2.16    0.10
   1  -2   5    2.07    0.11
   0   2  -5    3.54    0.13
   0  -2   5    3.60    0.13
   0  -2   5    3.41    0.13
   1   2  -5    0.03    0.03
  -1  -2   5    0.12    0.04
  -1  -2   5   -0.06    0.04
   2   2  -5    1.70    0.09
  -2  -2   5    1.64    0.11
   3   2  -5    0.56    0.07
  -3  -2   5    0.36    0.07
   4   2  -5    4.95    0.18
  -4  -2   5    4.75    0.19
  -5  -2   5    0.07    0.07
  -6  -2   5    0.15    0.07
  -7  -2   5    1.92    0.17
  -8  -2   5    1.28    0.14
  -9  -2   5    0.17    0.10
 -10  -2   5    0.25    0.12
  -9   2  -4    1.82    0.18
   9  -2   4    1.75    0.17
  -8   2  -4    1.23    0.13
   8  -2   4    0.92    0.12
  -7   2  -4    4.27    0.20
   7  -2   4    4.29    0.21
  -6   2  -4    0.03    0.05
   6  -2   4   -0.02    0.06
  -5   2  -4   53.24    1.21
   5  -2   4   52.28    1.22
   5  -2   4   53.16    1.21
  -4   2  -4    7.35    0.23
   4  -2   4    7.38    0.24
   4  -2   4    7.45    0.23
  -3   2  -4    0.22    0.05
  -3   2  -4    0.06    0.04
   3  -2   4   -0.02    0.05
   3  -2   4    0.11    0.05
  -2   2  -4    4.32    0.15
  -2   2  -4    4.27    0.14
   2  -2   4    4.30    0.15
   2  -2   4    4.29    0.15
  -1   2  -4    1.25    0.07
  -1   2  -4    1.41    0.07
   1  -2   4    1.39    0.08
   1  -2   4    1.38    0.08
   0   2  -4    0.03    0.03
   0   2  -4   -0.03    0.02
   0  -2   4   -0.04    0.03
   0  -2   4   -0.07    0.02
   1   2  -4   11.50    0.29
  -1  -2   4   11.42    0.29
  -1  -2   4   11.16    0.29
   2   2  -4    3.17    0.12
  -2  -2   4    3.10    0.12
   3   2  -4   75.54    1.66
  -3  -2   4   75.39    1.66
   4   2  -4    6.44    0.20
  -4  -2   4    6.19    0.21
   5   2  -4    5.17    0.19
  -5  -2   4    5.21    0.19
  -6  -2   4    1.35    0.13
  -7  -2   4    0.45    0.09
  -8  -2   4    0.30    0.09
  -9  -2   4   -0.04    0.09
 -10  -2   4    0.99    0.14
 -11  -2   4   -0.06    0.11
  10  -2   3    0.14    0.10
  -9   2  -3    0.03    0.09
   9  -2   3    0.12    0.09
  -8   2  -3    0.01    0.07
   8  -2   3    0.02    0.07
  -7   2  -3    6.17    0.24
   7  -2   3    5.69    0.24
  -6   2  -3    6.60    0.24
   6  -2   3    6.66    0.24
  -5   2  -3   12.75    0.35
   5  -2   3   12.47    0.35
   5  -2   3   12.58    0.35
  -4   2  -3   65.65    1.47
  -4   2  -3   65.96    1.47
   4  -2   3   65.61    1.47
   4  -2   3   66.18    1.47
  -3   2  -3    1.24    0.07
  -3   2  -3    1.17    0.08
   3  -2   3    1.14    0.08
   3  -2   3    1.22    0.07
  -2   2  -3   10.29    0.27
  -2   2  -3   10.36    0.27
   2  -2   3   10.20    0.27
   2  -2   3   10.04    0.27
  -1   2  -3   62.00    1.35
  -1   2  -3   61.93    1.35
   1  -2   3   62.48    1.35
   1  -2   3   60.74    1.35
   0   2  -3  102.00    2.19
   0   2  -3  101.63    2.18
   0  -2   3  101.42    2.18
   0  -2   3   99.84    2.19
   1   2  -3    3.38    0.11
  -1  -2   3    3.37    0.11
  -1  -2   3    3.26    0.11
   2   2  -3   75.83    1.63
  -2  -2   3   73.22    1.62
   3   2  -3    7.13    0.20
  -3  -2   3    6.97    0.20
   4   2  -3   11.87    0.31
  -4  -2   3   11.81    0.31
   5   2  -3    7.54    0.23
  -5  -2   3    7.10    0.23
  -6  -2   3    0.16    0.06
  -7  -2   3    0.04    0.07
   8   2  -3   -0.05    0.07
  -8  -2   3    0.06    0.08
   9   2  -3    0.11    0.08
  -9  -2   3    0.10    0.09
 -10  -2   3    2.45    0.22
 -10   2  -2   -0.01    0.09
  10  -2   2    0.03    0.09
  -9   2  -2    0.05    0.09
   9  -2   2    0.05    0.09
  -8   2  -2    3.32    0.19
   8  -2   2    3.32    0.20
  -7   2  -2   13.35    0.39
   7  -2   2   12.95    0.40
  -6   2  -2    1.31    0.12
   6  -2   2    1.52    0.13
   6  -2   2    1.27    0.12
  -5   2  -2    0.17    0.05
   5  -2   2    0.20    0.05
   5  -2   2    0.22    0.05
  -4   2  -2    6.25    0.19
  -4   2  -2    6.00    0.19
   4  -2   2    6.04    0.19
   4  -2   2    6.07    0.19
  -3   2  -2    0.86    0.06
  -3   2  -2    0.89    0.07
   3  -2   2    0.88    0.06
   3  -2   2    0.90    0.07
  -2   2  -2   27.53    0.63
  -2   2  -2   27.69    0.63
   2  -2   2   27.72    0.63
   2  -2   2   27.44    0.63
  -1   2  -2   35.06    0.77
  -1   2  -2   34.98    0.77
   1  -2   2   35.22    0.77
   1  -2   2   33.06    0.77
   0   2  -2   33.50    0.74
   0   2  -2   33.60    0.74
   0  -2   2   34.13    0.74
   0  -2   2   33.30    0.74
   1   2  -2  382.89    8.27
  -1  -2   2  384.80    8.25
   2   2  -2   12.05    0.28
  -2  -2   2   11.25    0.28
   3   2  -2   18.64    0.44
  -3  -2   2   18.33    0.44
   4   2  -2    9.51    0.25
  -4  -2   2    9.28    0.25
   5   2  -2    0.13    0.04
  -5  -2   2    0.06    0.05
   6   2  -2    0.08    0.05
  -6  -2   2    0.12    0.06
   7   2  -2   13.51    0.41
  -7  -2   2   13.14    0.38
   8   2  -2    2.93    0.17
  -8  -2   2    2.76    0.18
   9   2  -2    0.01    0.07
  -9  -2   2    0.28    0.09
  10   2  -2    0.96    0.14
 -10  -2   2    1.02    0.14
 -10   2  -1    1.49    0.16
  10  -2   1    1.27    0.16
  -9   2  -1    3.57    0.21
   9  -2   1    3.41    0.22
  -8   2  -1    0.02    0.07
   8  -2   1   -0.05    0.07
  -7   2  -1    9.78    0.32
   7  -2   1    9.54    0.32
  -6   2  -1    0.55    0.08
   6  -2   1    0.61    0.08
   6  -2   1    0.64    0.08
  -5   2  -1   10.42    0.29
   5  -2   1    9.77    0.29
   5  -2   1   10.25    0.29
  -4   2  -1   10.40    0.28
   4  -2   1   10.61    0.28
   4  -2   1   10.36    0.28
  -3   2  -1   71.14    1.56
  -3   2  -1   72.02    1.56
   3  -2   1   71.97    1.56
   3  -2   1   69.99    1.56
  -2   2  -1   90.35    1.96
  -2   2  -1   88.74    1.96
   2  -2   1   90.47    1.96
   2  -2   1   93.67    1.96
  -1   2  -1   17.78    0.42
  -1   2  -1   19.08    0.42
   1  -2   1   19.27    0.42
   1  -2   1   18.63    0.42
   0   2  -1   48.06    1.21
   0   2  -1   58.11    1.22
   0  -2   1   64.12    1.22
   0  -2   1   55.85    1.22
   1   2  -1    9.80    0.23
  -1  -2   1    9.69    0.22
   2   2  -1    9.34    0.23
  -2  -2   1    9.31    0.23
   3   2  -1    0.10    0.03
  -3  -2   1    0.04    0.02
   4   2  -1    0.27    0.04
  -4  -2   1    0.24    0.04
   5   2  -1    2.89    0.13
   5   2  -1    2.94    0.12
  -5  -2   1    2.95    0.13
   6   2  -1    3.93    0.16
   6   2  -1    3.76    0.16
  -6  -2   1    3.81    0.16
   7   2  -1    1.90    0.12
  -7  -2   1    1.69    0.14
   8   2  -1   12.11    0.37
  -8  -2   1   11.96    0.37
   9   2  -1    0.47    0.10
  -9  -2   1    0.52    0.10
  10   2  -1    0.06    0.09
 -10  -2   1    0.00    0.09
 -11   2   0    0.12    0.11
 -10   2   0    0.04    0.10
  10  -2   0    0.07    0.10
  -9   2   0    0.05    0.08
   9  -2   0    0.07    0.09
  -8   2   0    0.75    0.11
   8  -2   0    0.72    0.11
  -7   2   0   -0.04    0.07
   7  -2   0    0.03    0.07
  -6   2   0    0.02    0.05
   6  -2   0   -0.04    0.05
  -5   2   0   41.07    0.93
   5  -2   0   40.10    0.93
   5  -2   0   40.38    0.94
  -4   2   0   19.98    0.49
   4  -2   0   20.36    0.49
   4  -2   0   20.35    0.48
  -3   2   0    2.58    0.10
   3  -2   0    2.60    0.10
   3  -2   0    2.75    0.10
  -2   2   0    0.22    0.03
  -2   2   0    0.24    0.03
   2  -2   0    0.24    0.03
   2  -2   0    0.21    0.03
  -1   2   0   53.45    1.40
  -1   2   0   52.45    1.19
  -1   2   0   54.96    1.19
   1  -2   0   60.24    1.40
   1  -2   0   60.66    1.19
   1  -2   0   50.38    1.19
   0   2   0    1.14    0.03
   1   2   0   54.46    1.49
  -1  -2   0   62.38    1.49
  -1  -2   0   59.27    1.26
   2   2   0    0.25    0.03
   2   2   0    0.23    0.03
  -2  -2   0    0.28    0.03
   3   2   0    2.69    0.10
   3   2   0    2.65    0.09
  -3  -2   0    2.61    0.09
   4   2   0   20.80    0.48
   4   2   0   20.32    0.55
  -4  -2   0   20.26    0.48
   5   2   0   40.71    1.06
   5   2   0   41.15    0.93
  -5  -2   0   40.12    0.92
   6   2   0    0.00    0.04
   6   2   0    0.02    0.04
  -6  -2   0    0.01    0.04
   7   2   0    0.02    0.06
   7   2   0    0.09    0.05
   7   2   0   -0.05    0.06
  -7  -2   0    0.01    0.06
   8   2   0    0.94    0.11
  -8  -2   0    0.94    0.11
   9   2   0    0.08    0.08
  -9  -2   0    0.06    0.07
  10   2   0    0.04    0.09
 -11   2   1    0.12    0.12
 -10   2   1    0.01    0.10
  10  -2  -1    0.02    0.09
  -9   2   1    0.25    0.10
   9  -2  -1    0.41    0.10
  -8   2   1   12.43    0.39
   8  -2  -1   12.48    0.40
  -7   2   1    1.77    0.15
   7  -2  -1    1.81    0.15
  -6   2   1    3.91    0.17
   6  -2  -1    4.13    0.18
  -5   2   1    2.93    0.14
   5  -2  -1    2.83    0.13
   5  -2  -1    3.12    0.14
  -4   2   1    0.24    0.05
   4  -2  -1    0.25    0.04
  -3   2   1    0.08    0.03
   3  -2  -1    0.04    0.02
  -2   2   1    8.82    0.22
   2  -2  -1    9.03    0.22
  -1   2   1    9.75    0.23
   1  -2  -1   10.41    0.23
   0   2   1   59.87    1.52
   0  -2  -1   59.30    1.51
   1   2   1   19.46    0.51
  -1  -2  -1   19.26    0.51
   2   2   1   92.35    2.35
  -2  -2  -1   93.13    2.35
  -2  -2  -1   92.67    1.99
   3   2   1   72.20    1.56
   3   2   1   72.54    1.84
  -3  -2  -1   72.68    1.84
  -3  -2  -1   70.50    1.56
   4   2   1   10.93    0.27
   4   2   1   10.52    0.30
  -4  -2  -1   10.53    0.27
   5   2   1   10.18    0.28
   5   2   1   10.01    0.30
   5   2   1   10.28    0.28
  -5  -2  -1   10.50    0.28
   6   2   1    0.61    0.08
   6   2   1    0.57    0.06
   6   2   1    0.55    0.07
  -6  -2  -1    0.64    0.08
   7   2   1   10.10    0.31
   7   2   1    9.97    0.31
  -7  -2  -1    9.70    0.30
   8   2   1    0.01    0.07
  -8  -2  -1    0.05    0.06
   9   2   1    3.71    0.21
  -9  -2  -1    3.91    0.20
  10   2   1    1.18    0.15
 -11   2   2   -0.01    0.11
 -10   2   2    1.04    0.15
  10  -2  -2    1.12    0.15
  -9   2   2    0.14    0.10
   9  -2  -2   -0.09    0.08
  -8   2   2    2.94    0.19
   8  -2  -2    3.03    0.20
  -7   2   2   13.06    0.39
  -6   2   2    0.12    0.06
  -5   2   2    0.04    0.05
   5  -2  -2    0.05    0.04
  -4   2   2    9.22    0.26
   4  -2  -2    9.62    0.26
  -3   2   2   17.33    0.42
   3  -2  -2   18.22    0.42
  -2   2   2   11.86    0.29
   2  -2  -2   12.30    0.29
  -1   2   2  385.94    8.31
   1  -2  -2  389.62    8.31
   0   2   2   33.06    0.73
   0  -2  -2   34.28    0.73
   1   2   2   35.58    0.76
  -1  -2  -2   33.65    0.76
  -1  -2  -2   35.30    0.91
  -1  -2  -2   36.15    0.76
   2   2   2   27.88    0.61
  -2  -2  -2   26.91    0.60
  -2  -2  -2   27.24    0.72
   3   2   2    0.79    0.05
   3   2   2    0.90    0.05
   3   2   2    0.78    0.06
  -3  -2  -2    0.82    0.05
  -3  -2  -2    0.78    0.05
   4   2   2    6.12    0.18
   4   2   2    6.32    0.20
   4   2   2    5.96    0.18
  -4  -2  -2    6.10    0.18
  -4  -2  -2    6.03    0.19
   5   2   2    0.24    0.05
   5   2   2    0.14    0.04
   5   2   2    0.22    0.04
  -5  -2  -2    0.28    0.04
  -5  -2  -2    0.17    0.03
   6   2   2    1.19    0.10
   6   2   2    1.16    0.10
  -6  -2  -2    1.16    0.10
   7   2   2   12.75    0.38
   7   2   2   12.97    0.37
  -7  -2  -2   13.32    0.37
   8   2   2    3.06    0.18
  -8  -2  -2    3.39    0.17
   9   2   2    0.04    0.08
  -9  -2  -2    0.07    0.07
  10   2   2    0.16    0.09
 -11   2   3    0.13    0.12
 -10   2   3    2.59    0.23
  10  -2  -3    2.26    0.22
  -9   2   3    0.16    0.10
   9  -2  -3    0.09    0.09
  -8   2   3    0.01    0.09
  -7   2   3    0.10    0.08
  -6   2   3    0.10    0.06
  -5   2   3    7.63    0.24
  -4   2   3   11.92    0.32
   4  -2  -3   11.87    0.31
  -3   2   3    6.93    0.20
   3  -2  -3    7.30    0.20
  -2   2   3   72.47    1.59
   2  -2  -3   74.04    1.59
  -1   2   3    3.57    0.11
   1  -2  -3    3.73    0.11
   0   2   3   98.23    2.16
   0  -2  -3  102.89    2.16
   1   2   3   62.30    1.33
  -1  -2  -3   62.47    1.32
  -1  -2  -3   59.04    1.32
   2   2   3    8.77    0.24
   2   2   3   10.38    0.25
  -2  -2  -3   10.35    0.24
  -2  -2  -3    9.87    0.24
  -2  -2  -3   10.05    0.29
   3   2   3    1.30    0.07
   3   2   3    1.16    0.07
  -3  -2  -3    1.15    0.06
  -3  -2  -3    1.26    0.07
   4   2   3   64.74    1.45
   4   2   3   66.95    1.45
  -4  -2  -3   65.93    1.44
  -4  -2  -3   64.41    1.69
   5   2   3   12.69    0.33
   5   2   3   12.59    0.34
  -5  -2  -3   12.58    0.36
  -5  -2  -3   12.42    0.33
   6   2   3    6.58    0.23
   6   2   3    6.67    0.22
  -6  -2  -3    6.47    0.22
  -6  -2  -3    6.26    0.21
   7   2   3    6.12    0.22
   7   2   3    6.14    0.23
  -7  -2  -3    6.24    0.22
   8   2   3    0.02    0.06
  -8  -2  -3    0.01    0.05
   9   2   3    0.14    0.09
 -11   2   4   -0.11    0.11
 -10   2   4    0.91    0.15
  10  -2  -4    0.72    0.14
  -9   2   4   -0.08    0.10
  -8   2   4    0.24    0.10
  -7   2   4    0.55    0.10
  -6   2   4    1.08    0.11
  -5   2   4    5.09    0.19
  -4   2   4    6.26    0.20
   4  -2  -4    6.14    0.20
  -3   2   4   74.20    1.65
   3  -2  -4   76.30    1.65
  -2   2   4    3.22    0.12
   2  -2  -4    3.18    0.11
  -1   2   4   11.48    0.28
   1  -2  -4   11.11    0.28
   0   2   4    0.02    0.02
   0   2   4   -0.01    0.02
   0  -2  -4    0.01    0.02
   1   2   4    1.44    0.06
   1   2   4    1.34    0.07
  -1  -2  -4    1.39    0.06
   2   2   4    4.37    0.14
   2   2   4    4.34    0.13
  -2  -2  -4    4.41    0.13
  -2  -2  -4    4.41    0.13
   3   2   4    0.14    0.04
   3   2   4    0.11    0.04
  -3  -2  -4    0.03    0.04
  -3  -2  -4    0.15    0.04
  -3  -2  -4    0.14    0.04
   4   2   4    7.44    0.22
   4   2   4    7.52    0.22
  -4  -2  -4    7.56    0.21
  -4  -2  -4    7.36    0.24
   5   2   4   53.43    1.20
   5   2   4   52.05    1.20
  -5  -2  -4   52.08    1.38
  -5  -2  -4   53.53    1.19
   6   2   4    0.09    0.05
   6   2   4    0.02    0.04
  -6  -2  -4    0.06    0.05
  -6  -2  -4    0.00    0.03
   7   2   4    4.34    0.20
  -7  -2  -4    4.38    0.18
   8   2   4    1.45    0.14
   9   2   4    1.83    0.17
 -10   2   5    0.09    0.12
  -9   2   5    0.27    0.12
  -8   2   5    0.99    0.13
  -7   2   5    1.76    0.17
  -6   2   5    0.07    0.07
  -5   2   5    0.12    0.07
  -4   2   5    4.87    0.19
  -3   2   5    0.93    0.09
   3  -2  -5    0.77    0.08
  -2   2   5    2.00    0.10
   2  -2  -5    1.99    0.09
  -1   2   5    0.13    0.04
   1  -2  -5    0.09    0.03
   0   2   5    3.43    0.12
   0   2   5    3.19    0.12
   0  -2  -5    3.31    0.11
   1   2   5    2.27    0.10
   1   2   5    2.14    0.09
  -1  -2  -5    2.16    0.09
   2   2   5   70.93    1.55
   2   2   5   70.69    1.54
  -2  -2  -5   70.19    1.54
  -2  -2  -5   69.78    1.54
   3   2   5    0.84    0.07
   3   2   5    0.64    0.07
  -3  -2  -5    0.71    0.07
  -3  -2  -5    0.74    0.08
  -3  -2  -5    0.77    0.06
   4   2   5    8.51    0.25
   4   2   5    8.57    0.26
  -4  -2  -5    8.55    0.24
  -4  -2  -5    8.19    0.28
   5   2   5    5.56    0.21
   5   2   5    5.68    0.20
  -5  -2  -5    5.43    0.20
  -5  -2  -5    5.55    0.19
   6   2   5    0.37    0.07
   6   2   5    0.40    0.08
  -6  -2  -5    0.52    0.07
   7   2   5    3.53    0.19
  -7  -2  -5    3.75    0.17
   8   2   5    2.70    0.19
   9   2   5    0.51    0.11
 -10   2   6    0.03    0.11
  -9   2   6    0.22    0.11
  -8   2   6    0.04    0.09
  -7   2   6    0.11    0.09
  -6   2   6    0.08    0.08
  -5   2   6    1.53    0.15
  -4   2   6    0.24    0.07
  -3   2   6    0.10    0.06
  -2   2   6    0.80    0.08
  -1   2   6    6.93    0.21
   1  -2  -6    6.84    0.20
   0   2   6   24.31    0.57
   0   2   6   23.95    0.57
   0  -2  -6   24.05    0.57
   1   2   6    1.79    0.10
   1   2   6    1.73    0.09
  -1  -2  -6    1.75    0.09
   2   2   6    4.56    0.16
   2   2   6    4.61    0.16
  -2  -2  -6    4.63    0.16
   3   2   6   10.48    0.30
   3   2   6   10.78    0.29
  -3  -2  -6   10.49    0.28
   4   2   6    8.08    0.26
   4   2   6    7.94    0.25
  -4  -2  -6    7.87    0.24
   5   2   6    0.14    0.06
   5   2   6    0.18    0.06
  -5  -2  -6    0.26    0.06
   6   2   6    3.14    0.17
  -6  -2  -6    3.33    0.16
   7   2   6    3.25    0.19
   8   2   6    1.31    0.14
  -9   2   7    0.06    0.11
  -8   2   7    0.00    0.10
  -7   2   7    0.00    0.09
  -6   2   7   -0.05    0.09
  -5   2   7    1.45    0.16
  -4   2   7   17.53    0.47
  -3   2   7    0.82    0.09
  -2   2   7    0.51    0.07
  -1   2   7    0.22    0.06
  -1   2   7    0.34    0.06
   0   2   7    4.65    0.17
   0   2   7    4.70    0.17
   1   2   7    1.59    0.10
   1   2   7    1.69    0.10
   2   2   7    0.03    0.05
   2   2   7    0.02    0.04
   3   2   7    8.13    0.26
   3   2   7    8.13    0.25
  -3  -2  -7    7.69    0.24
   4   2   7    3.56    0.16
   4   2   7    3.46    0.17
  -4  -2  -7    3.24    0.15
   5   2   7   10.54    0.33
  -5  -2  -7   10.60    0.31
   6   2   7   -0.05    0.06
   7   2   7   -0.04    0.07
   8   2   7    0.40    0.10
  -9   2   8    0.21    0.13
  -8   2   8    0.20    0.12
  -7   2   8   -0.13    0.09
  -6   2   8    0.01    0.10
  -5   2   8    0.25    0.10
  -4   2   8    0.28    0.09
  -3   2   8    2.45    0.16
  -2   2   8    4.37    0.19
  -1   2   8    2.41    0.14
  -1   2   8    2.37    0.13
   0   2   8    0.11    0.06
   0   2   8    0.07    0.05
   1   2   8    2.35    0.13
   1   2   8    2.36    0.12
   2   2   8    2.76    0.14
   2   2   8    2.70    0.15
   3   2   8    6.84    0.24
   4   2   8    2.79    0.17
  -4  -2  -8    2.87    0.15
   5   2   8    0.67    0.10
   6   2   8    0.65    0.10
   7   2   8    0.05    0.08
  -8   2   9    0.17    0.13
  -7   2   9    0.34    0.12
  -6   2   9    4.25    0.25
  -5   2   9    0.06    0.10
  -4   2   9    0.15    0.09
  -3   2   9    0.03    0.08
  -2   2   9    0.20    0.07
  -2   2   9    0.23    0.08
  -1   2   9    0.77    0.09
  -1   2   9    0.76    0.10
   0   2   9    0.98    0.10
   1   2   9    4.40    0.19
   2   2   9    7.36    0.26
   3   2   9    1.98    0.15
   4   2   9    3.36    0.19
   5   2   9    0.55    0.10
   6   2   9    0.05    0.08
  -7   2  10    0.11    0.13
  -6   2  10    0.36    0.12
  -5   2  10    0.12    0.11
  -4   2  10    0.06    0.10
  -3   2  10    0.22    0.09
  -2   2  10    0.03    0.08
  -1   2  10    2.68    0.17
   0   2  10   -0.02    0.07
   1   2  10    4.08    0.20
   2   2  10    3.15    0.18
   3   2  10    0.28    0.09
   4   2  10    0.90    0.11
   5   2  10    0.92    0.12
  -5   2  11    0.01    0.11
  -4   2  11    0.22    0.11
  -3   2  11    0.99    0.14
  -2   2  11    0.07    0.09
  -1   2  11    0.61    0.11
   0   2  11    1.55    0.16
   1   2  11    0.05    0.08
   2   2  11    0.24    0.09
   3   2  11    0.25    0.09
   4   2  11    0.00    0.08
  -3   2  12    0.19    0.12
  -2   2  12   -0.09    0.10
  -1   2  12    0.19    0.10
   0   2  12    1.96    0.19
   1   2  12    0.41    0.11
   1  -3  12    0.48    0.12
   0  -3  12    0.54    0.13
  -1  -3  12   -0.10    0.10
  -2  -3  12   -0.11    0.10
  -3  -3  12   -0.08    0.11
   3  -3  11    0.03    0.09
   2  -3  11    0.15    0.10
   1  -3  11    0.02    0.09
   0  -3  11    0.14    0.10
  -1  -3  11    0.23    0.11
  -2  -3  11    0.55    0.13
  -3  -3  11   -0.06    0.11
  -4  -3  11   -0.02    0.12
  -5  -3  11   -0.08    0.12
  -6  -3  11   -0.25    0.13
   5  -3  10    0.04    0.10
   4  -3  10    0.47    0.11
   3  -3  10    0.56    0.11
   2  -3  10    0.51    0.10
   1  -3  10    0.18    0.09
   0  -3  10    0.04    0.08
  -1  -3  10   -0.08    0.08
  -2  -3  10    1.29    0.15
  -3  -3  10   -0.05    0.09
  -4  -3  10   -0.02    0.10
  -5  -3  10   -0.17    0.10
  -6  -3  10   -0.13    0.11
  -7  -3  10   -0.02    0.11
   6  -3   9    0.90    0.14
  -5   3  -9    3.85    0.22
   5  -3   9    4.20    0.24
  -4   3  -9    0.32    0.09
   4  -3   9    0.38    0.10
  -3   3  -9    0.16    0.08
   3  -3   9    0.16    0.09
   2  -3   9    0.88    0.12
   1  -3   9    0.34    0.09
   0  -3   9    0.71    0.11
  -1  -3   9   -0.06    0.07
  -2  -3   9    0.08    0.09
  -3  -3   9   -0.24    0.07
  -4  -3   9   -0.17    0.09
  -5  -3   9    0.02    0.09
  -6  -3   9    0.08    0.11
  -7  -3   9    0.00    0.11
  -8  -3   9   -0.02    0.11
   7  -3   8    0.33    0.11
  -6   3  -8    4.49    0.23
   6  -3   8    4.30    0.24
  -5   3  -8    0.07    0.07
   5  -3   8    0.03    0.08
  -4   3  -8    2.13    0.16
   4  -3   8    2.02    0.17
  -3   3  -8    0.45    0.08
   3  -3   8    0.36    0.09
  -2   3  -8    0.14    0.07
   2  -3   8    0.18    0.07
   1  -3   8   -0.02    0.06
   0  -3   8    0.15    0.07
  -1  -3   8    1.28    0.12
  -2  -3   8    0.68    0.10
  -3  -3   8    0.36    0.10
  -4  -3   8   -0.05    0.08
  -5  -3   8    0.21    0.10
  -6  -3   8    0.04    0.10
  -7  -3   8    0.09    0.10
  -8  -3   8    0.03    0.11
  -9  -3   8    0.11    0.12
   8  -3   7    0.91    0.14
  -7   3  -7    7.53    0.30
   7  -3   7    7.51    0.32
  -6   3  -7    1.55    0.15
   6  -3   7    1.62    0.16
  -5   3  -7    0.90    0.11
   5  -3   7    0.99    0.12
  -4   3  -7    2.73    0.16
   4  -3   7    2.68    0.17
  -3   3  -7   13.98    0.40
   3  -3   7   14.63    0.42
  -2   3  -7    0.03    0.05
   2  -3   7    0.14    0.06
   2  -3   7    0.16    0.06
  -1   3  -7    1.56    0.11
   1  -3   7    1.40    0.11
   1  -3   7    1.32    0.12
   0  -3   7    2.55    0.14
   0  -3   7    2.65    0.14
  -1  -3   7   10.09    0.30
  -1  -3   7   10.12    0.31
  -2  -3   7   -0.15    0.06
  -3  -3   7    3.81    0.18
  -4  -3   7    0.08    0.08
  -5  -3   7   -0.04    0.08
  -6  -3   7    0.00    0.09
  -7  -3   7    0.03    0.10
  -8  -3   7   -0.08    0.09
  -9  -3   7   -0.12    0.10
 -10  -3   7    0.18    0.12
  -8   3  -6    0.97    0.13
   8  -3   6    0.98    0.14
  -7   3  -6    0.06    0.08
   7  -3   6    0.13    0.09
  -6   3  -6    1.81    0.15
   6  -3   6    1.43    0.15
  -5   3  -6    1.20    0.13
   5  -3   6    1.25    0.12
  -4   3  -6    0.36    0.08
   4  -3   6    0.32    0.08
  -3   3  -6    0.72    0.08
   3  -3   6    0.71    0.09
   3  -3   6    0.74    0.08
  -2   3  -6   10.30    0.30
   2  -3   6   10.20    0.30
   2  -3   6   10.33    0.31
  -1   3  -6    7.38    0.23
   1  -3   6    7.52    0.23
   1  -3   6    7.12    0.24
   0   3  -6   19.52    0.49
   0  -3   6   19.51    0.49
   0  -3   6   19.35    0.49
   1   3  -6    5.92    0.20
  -1  -3   6    6.00    0.20
  -1  -3   6    5.84    0.21
  -2  -3   6    6.34    0.21
  -2  -3   6    6.12    0.21
  -3  -3   6    0.43    0.08
  -4  -3   6    1.33    0.13
  -5  -3   6    0.16    0.08
  -6  -3   6    0.17    0.09
  -7  -3   6    0.09    0.09
  -8  -3   6    0.90    0.13
  -9  -3   6   -0.06    0.09
 -10  -3   6   -0.08    0.10
  -9   3  -5   -0.02    0.09
   9  -3   5   -0.04    0.08
  -8   3  -5    0.19    0.09
   8  -3   5    0.15    0.09
  -7   3  -5   -0.04    0.06
   7  -3   5    0.02    0.07
  -6   3  -5    0.83    0.10
   6  -3   5    0.65    0.10
  -5   3  -5    4.41    0.20
   5  -3   5    4.65    0.21
  -4   3  -5    0.53    0.07
   4  -3   5    0.63    0.08
   4  -3   5    0.50    0.07
  -3   3  -5    6.91    0.22
   3  -3   5    7.17    0.23
   3  -3   5    6.86    0.22
  -2   3  -5   11.23    0.30
  -2   3  -5   10.99    0.30
   2  -3   5   10.70    0.30
   2  -3   5   10.76    0.31
  -1   3  -5   36.04    0.82
  -1   3  -5   35.23    0.82
   1  -3   5   36.05    0.82
   1  -3   5   34.89    0.82
   0   3  -5    0.28    0.05
   0   3  -5    0.38    0.06
   0  -3   5    0.30    0.05
   0  -3   5    0.30    0.05
   1   3  -5   30.25    0.72
  -1  -3   5   31.07    0.72
  -1  -3   5   30.90    0.72
   2   3  -5    0.46    0.06
  -2  -3   5    0.44    0.06
  -2  -3   5    0.40    0.07
   3   3  -5    2.99    0.13
  -3  -3   5    2.91    0.14
   4   3  -5    0.15    0.05
  -4  -3   5    0.10    0.06
  -5  -3   5   11.71    0.34
  -6  -3   5    0.80    0.10
  -7  -3   5    0.00    0.07
  -8  -3   5    0.69    0.11
  -9  -3   5   -0.14    0.08
 -10  -3   5    0.08    0.10
  -9   3  -4    0.90    0.13
   9  -3   4    0.97    0.14
  -8   3  -4    4.88    0.23
   8  -3   4    4.80    0.25
  -7   3  -4    0.01    0.06
   7  -3   4   -0.03    0.07
  -6   3  -4    1.16    0.12
   6  -3   4    1.11    0.12
  -5   3  -4    0.28    0.07
   5  -3   4    0.26    0.07
   5  -3   4    0.34    0.07
  -4   3  -4    0.16    0.05
   4  -3   4    0.14    0.05
   4  -3   4    0.14    0.05
  -3   3  -4    4.59    0.16
  -3   3  -4    4.32    0.16
   3  -3   4    4.63    0.16
   3  -3   4    4.48    0.17
  -2   3  -4   16.14    0.40
  -2   3  -4   15.86    0.40
   2  -3   4   16.06    0.41
   2  -3   4   16.11    0.40
  -1   3  -4    0.29    0.04
  -1   3  -4    0.27    0.04
   1  -3   4    0.23    0.04
   1  -3   4    0.28    0.04
   0   3  -4    6.69    0.19
   0   3  -4    6.69    0.19
   0  -3   4    6.59    0.19
   0  -3   4    6.61    0.19
   1   3  -4    0.20    0.04
  -1  -3   4    0.08    0.04
  -1  -3   4    0.20    0.04
   2   3  -4    0.63    0.06
  -2  -3   4    0.65    0.06
   3   3  -4    3.03    0.12
  -3  -3   4    2.94    0.13
   4   3  -4    1.57    0.10
  -4  -3   4    1.62    0.11
   5   3  -4    0.13    0.05
  -5  -3   4    0.14    0.06
  -6  -3   4    7.69    0.26
  -7  -3   4    0.10    0.07
  -8  -3   4   -0.07    0.07
   9   3  -4   -0.10    0.09
  -9  -3   4    0.06    0.09
 -10  -3   4    0.72    0.14
 -10   3  -3    0.28    0.11
  10  -3   3    0.30    0.12
  -9   3  -3    0.32    0.10
   9  -3   3    0.18    0.10
  -8   3  -3    0.13    0.08
   8  -3   3    0.22    0.09
  -7   3  -3    3.43    0.18
   7  -3   3    3.19    0.18
  -6   3  -3    0.18    0.07
   6  -3   3    0.11    0.07
  -5   3  -3   -0.01    0.05
   5  -3   3    0.00    0.04
   5  -3   3    0.01    0.05
  -4   3  -3    0.29    0.05
  -4   3  -3    0.36    0.05
   4  -3   3    0.34    0.05
   4  -3   3    0.30    0.06
  -3   3  -3    0.75    0.07
  -3   3  -3    0.75    0.07
   3  -3   3    0.73    0.07
   3  -3   3    0.78    0.07
  -2   3  -3    2.17    0.10
  -2   3  -3    2.45    0.10
   2  -3   3    2.35    0.10
   2  -3   3    2.35    0.10
  -1   3  -3    0.97    0.06
  -1   3  -3    0.90    0.06
   1  -3   3    0.76    0.06
   1  -3   3    0.90    0.06
   0   3  -3    4.29    0.13
   0   3  -3    4.20    0.13
   0  -3   3    4.18    0.13
   0  -3   3    4.18    0.13
   1   3  -3    1.43    0.07
  -1  -3   3    1.52    0.07
  -1  -3   3    1.27    0.07
   2   3  -3    3.26    0.11
  -2  -3   3    3.34    0.12
   3   3  -3   21.77    0.51
  -3  -3   3   20.97    0.50
   4   3  -3    1.28    0.08
  -4  -3   3    1.28    0.09
   5   3  -3    0.04    0.04
  -5  -3   3    0.05    0.05
   6   3  -3    2.73    0.14
  -6  -3   3    3.13    0.15
  -7  -3   3   -0.02    0.07
   8   3  -3    0.15    0.08
  -8  -3   3    0.07    0.08
   9   3  -3    0.52    0.10
  -9  -3   3    0.51    0.11
 -10  -3   3    0.19    0.10
 -10   3  -2    4.81    0.26
  10  -3   2    4.58    0.27
  -9   3  -2   -0.05    0.08
   9  -3   2    0.05    0.09
  -8   3  -2   -0.05    0.07
   8  -3   2    0.04    0.07
  -7   3  -2    2.06    0.16
   7  -3   2    2.15    0.16
  -6   3  -2   14.89    0.41
   6  -3   2   14.84    0.42
  -5   3  -2    0.29    0.06
   5  -3   2    0.31    0.06
   5  -3   2    0.30    0.05
  -4   3  -2    9.15    0.26
  -4   3  -2    9.34    0.26
   4  -3   2    9.09    0.26
   4  -3   2    9.28    0.26
  -3   3  -2   29.37    0.68
  -3   3  -2   29.28    0.68
   3  -3   2   29.73    0.68
   3  -3   2   29.70    0.69
  -2   3  -2   10.62    0.27
  -2   3  -2   10.71    0.27
   2  -3   2   10.73    0.27
   2  -3   2   10.59    0.27
  -1   3  -2    3.02    0.10
  -1   3  -2    3.03    0.10
   1  -3   2    3.18    0.10
   1  -3   2    2.98    0.10
   0   3  -2  158.87    3.40
   0   3  -2  158.65    3.40
   0  -3   2  156.75    3.40
   0  -3   2  161.20    3.40
   1   3  -2    0.12    0.02
  -1  -3   2    0.09    0.02
  -1  -3   2    0.24    0.03
   2   3  -2    1.38    0.06
  -2  -3   2    1.39    0.07
   3   3  -2    0.09    0.03
  -3  -3   2    0.05    0.03
   4   3  -2    5.61    0.17
  -4  -3   2    5.63    0.17
   5   3  -2    0.25    0.05
  -5  -3   2    0.23    0.05
   6   3  -2    0.17    0.06
   6   3  -2    0.13    0.05
  -6  -3   2    0.21    0.06
   7   3  -2    0.58    0.08
  -7  -3   2    0.60    0.09
   8   3  -2    0.26    0.08
  -8  -3   2    0.29    0.08
   9   3  -2    0.14    0.08
  -9  -3   2    0.12    0.08
 -10  -3   2    0.15    0.09
 -11   3  -1    0.09    0.11
 -10   3  -1    0.08    0.10
  10  -3   1    0.00    0.10
  -9   3  -1    0.72    0.12
   9  -3   1    1.22    0.14
  -8   3  -1    0.31    0.09
   8  -3   1    0.30    0.09
  -7   3  -1    4.78    0.22
   7  -3   1    4.66    0.22
  -6   3  -1    1.16    0.12
   6  -3   1    1.34    0.12
  -5   3  -1    4.41    0.17
   5  -3   1    4.26    0.17
   5  -3   1    4.48    0.16
  -4   3  -1    0.75    0.07
   4  -3   1    0.87    0.07
   4  -3   1    0.84    0.08
  -3   3  -1  119.94    2.59
  -3   3  -1  118.69    2.59
   3  -3   1  122.06    2.59
   3  -3   1  117.58    2.59
  -2   3  -1   21.32    0.50
  -2   3  -1   21.23    0.50
   2  -3   1   22.16    0.50
   2  -3   1   21.62    0.50
  -1   3  -1    4.46    0.13
  -1   3  -1    4.75    0.13
   1  -3   1    4.74    0.13
   1  -3   1    4.88    0.13
   0   3  -1   20.67    0.46
   0   3  -1   20.82    0.46
   0  -3   1   20.89    0.46
   0  -3   1   20.91    0.46
   1   3  -1   25.54    0.57
  -1  -3   1   26.04    0.57
  -1  -3   1   25.93    0.57
   2   3  -1    4.89    0.13
  -2  -3   1    4.94    0.13
   3   3  -1    2.16    0.08
  -3  -3   1    2.05    0.08
   4   3  -1    0.13    0.04
   4   3  -1    0.16    0.04
  -4  -3   1    0.13    0.04
   5   3  -1   26.25    0.61
   5   3  -1   25.18    0.69
  -5  -3   1   24.82    0.60
   6   3  -1    0.21    0.05
   6   3  -1    0.25    0.06
  -6  -3   1    0.25    0.06
   7   3  -1   -0.08    0.06
   7   3  -1   -0.08    0.05
  -7  -3   1   -0.01    0.06
   8   3  -1    0.15    0.07
  -8  -3   1    0.13    0.07
   9   3  -1    0.72    0.10
  -9  -3   1    0.86    0.11
  10   3  -1    0.02    0.09
 -11   3   0    0.04    0.10
 -10   3   0   -0.17    0.09
  10  -3   0   -0.04    0.09
  -9   3   0    0.27    0.10
   9  -3   0    0.15    0.10
  -8   3   0    1.89    0.17
   8  -3   0    2.15    0.17
  -7   3   0   -0.03    0.07
   7  -3   0    0.00    0.07
  -6   3   0    8.99    0.28
   6  -3   0    8.94    0.28
  -5   3   0   18.37    0.46
   5  -3   0   17.71    0.45
   5  -3   0   18.11    0.46
  -4   3   0   10.45    0.28
   4  -3   0   10.63    0.28
   4  -3   0   10.26    0.28
  -3   3   0    6.16    0.18
   3  -3   0    6.16    0.18
   3  -3   0    6.49    0.18
  -2   3   0  286.46    6.13
  -2   3   0  286.59    6.14
   2  -3   0  292.72    6.13
   2  -3   0  283.29    6.15
  -1   3   0    2.33    0.08
  -1   3   0    2.43    0.07
  -1   3   0    2.33    0.07
   1  -3   0    2.37    0.08
   1  -3   0    2.47    0.07
   1  -3   0    2.41    0.07
   0   3   0   -0.16    0.01
   0   3   0   -0.14    0.01
   0  -3   0   -0.16    0.01
   0  -3   0   -0.14    0.01
   0  -3   0   -0.16    0.01
   1   3   0    2.33    0.09
  -1  -3   0    2.43    0.09
  -1  -3   0    2.52    0.06
  -1  -3   0    2.47    0.06
   2   3   0  294.11    7.47
  -2  -3   0  290.71    7.46
  -2  -3   0  298.12    6.33
   3   3   0    6.45    0.17
   3   3   0    6.34    0.20
  -3  -3   0    5.99    0.16
   4   3   0   10.28    0.31
   4   3   0   11.17    0.28
  -4  -3   0   10.48    0.27
   5   3   0   17.77    0.50
   5   3   0   18.35    0.45
  -5  -3   0   18.09    0.44
   6   3   0    8.85    0.28
   6   3   0    8.99    0.26
  -6  -3   0    8.54    0.26
   7   3   0    0.03    0.05
   7   3   0    0.09    0.05
  -7  -3   0   -0.04    0.05
   8   3   0    1.84    0.14
   8   3   0    2.24    0.16
  -8  -3   0    2.34    0.15
   9   3   0    0.29    0.09
  -9  -3   0    0.27    0.08
  10   3   0   -0.07    0.08
 -11   3   1    0.09    0.12
 -10   3   1   -0.05    0.09
  10  -3  -1    0.13    0.10
  -9   3   1    0.76    0.12
   9  -3  -1    0.58    0.12
  -8   3   1    0.19    0.09
   8  -3  -1    0.12    0.08
  -7   3   1   -0.04    0.07
   7  -3  -1   -0.14    0.07
  -6   3   1    0.25    0.07
   6  -3  -1    0.36    0.07
  -5   3   1   25.47    0.62
   5  -3  -1   25.56    0.62
   5  -3  -1   25.32    0.61
  -4   3   1    0.02    0.04
   4  -3  -1    0.16    0.05
   4  -3  -1    0.16    0.04
  -3   3   1    2.11    0.09
   3  -3  -1    1.99    0.09
   3  -3  -1    2.03    0.08
  -2   3   1    4.74    0.13
   2  -3  -1    4.85    0.13
   2  -3  -1    4.92    0.15
   2  -3  -1    4.72    0.14
  -1   3   1   26.23    0.57
   1  -3  -1   25.80    0.68
   1  -3  -1   25.42    0.57
   1  -3  -1   26.84    0.57
   0   3   1   20.83    0.55
   0  -3  -1   20.93    0.55
   1   3   1    4.80    0.15
  -1  -3  -1    4.83    0.15
   2   3   1   21.74    0.58
  -2  -3  -1   21.58    0.58
  -2  -3  -1   21.43    0.48
   3   3   1  121.21    3.09
   3   3   1  123.59    2.61
  -3  -3  -1  121.83    3.09
  -3  -3  -1  119.64    2.61
   4   3   1    0.74    0.07
   4   3   1    0.86    0.06
  -4  -3  -1    0.86    0.06
  -4  -3  -1    0.88    0.06
   5   3   1    4.09    0.16
   5   3   1    4.49    0.15
  -5  -3  -1    4.45    0.15
   6   3   1    1.28    0.09
   6   3   1    1.15    0.10
   6   3   1    1.24    0.11
  -6  -3  -1    1.09    0.10
   7   3   1    4.68    0.20
   7   3   1    4.82    0.19
   7   3   1    4.56    0.19
  -7  -3  -1    4.78    0.19
   8   3   1    0.30    0.08
  -8  -3  -1    0.25    0.07
   9   3   1    0.89    0.12
  -9  -3  -1    1.16    0.12
  10   3   1    0.07    0.09
 -11   3   2    0.04    0.12
 -10   3   2    0.25    0.11
  10  -3  -2   -0.05    0.10
  -9   3   2    0.00    0.09
   9  -3  -2   -0.11    0.08
  -8   3   2    0.26    0.09
   8  -3  -2    0.26    0.09
  -7   3   2    0.61    0.10
   7  -3  -2    0.62    0.10
  -6   3   2    0.24    0.07
   6  -3  -2    0.17    0.07
  -5   3   2    0.22    0.06
   5  -3  -2    0.26    0.05
  -4   3   2    5.41    0.18
   4  -3  -2    5.64    0.17
  -3   3   2    0.04    0.03
   3  -3  -2    0.07    0.03
  -2   3   2    1.34    0.06
   2  -3  -2    1.44    0.06
  -1   3   2    0.15    0.02
   1  -3  -2    0.18    0.02
   0   3   2  162.17    3.45
   0  -3  -2  160.34    4.08
   1   3   2    3.33    0.12
   1   3   2    3.27    0.08
  -1  -3  -2    3.11    0.12
   2   3   2   10.75    0.30
   2   3   2   10.45    0.25
  -2  -3  -2   10.51    0.30
  -2  -3  -2   10.30    0.24
   3   3   2   27.99    0.65
   3   3   2   29.32    0.77
   3   3   2   29.28    0.65
  -3  -3  -2   29.60    0.65
  -3  -3  -2   28.72    0.77
   4   3   2    8.99    0.25
   4   3   2    9.33    0.24
   4   3   2    9.54    0.28
  -4  -3  -2    9.18    0.24
  -4  -3  -2    9.23    0.28
   5   3   2    0.38    0.05
   5   3   2    0.30    0.05
   5   3   2    0.32    0.05
  -5  -3  -2    0.35    0.04
  -5  -3  -2    0.33    0.05
   6   3   2   13.99    0.40
   6   3   2   14.79    0.39
   6   3   2   15.71    0.43
  -6  -3  -2   14.64    0.39
   7   3   2    2.14    0.14
   7   3   2    2.47    0.14
   7   3   2    2.41    0.15
  -7  -3  -2    2.50    0.14
   8   3   2    0.12    0.07
  -8  -3  -2    0.01    0.05
   9   3   2   -0.11    0.07
  10   3   2    4.63    0.25
 -11   3   3   -0.11    0.11
  11  -3  -3   -0.18    0.11
 -10   3   3    0.04    0.11
  10  -3  -3    0.00    0.10
  -9   3   3    0.44    0.11
   9  -3  -3    0.52    0.12
  -8   3   3    0.18    0.09
   8  -3  -3    0.13    0.09
  -7   3   3    0.08    0.08
  -6   3   3    3.10    0.17
  -5   3   3    0.04    0.06
  -4   3   3    1.23    0.09
   4  -3  -3    1.21    0.08
  -3   3   3   21.65    0.51
   3  -3  -3   21.87    0.51
  -2   3   3    3.46    0.11
   2  -3  -3    3.40    0.11
  -1   3   3    1.53    0.06
   1  -3  -3    1.62    0.06
   0   3   3    4.27    0.11
   0  -3  -3    4.29    0.11
   1   3   3    0.94    0.04
  -1  -3  -3    0.91    0.04
  -1  -3  -3    0.93    0.06
   2   3   3    2.41    0.08
  -2  -3  -3    2.39    0.07
  -2  -3  -3    2.40    0.11
   3   3   3    0.83    0.05
   3   3   3    0.84    0.06
  -3  -3  -3    0.84    0.07
  -3  -3  -3    0.80    0.05
   4   3   3    0.32    0.04
   4   3   3    0.31    0.05
  -4  -3  -3    0.31    0.04
  -4  -3  -3    0.30    0.04
   5   3   3    0.01    0.04
   5   3   3    0.06    0.04
  -5  -3  -3    0.00    0.04
  -5  -3  -3    0.08    0.03
   6   3   3    0.14    0.05
   6   3   3    0.13    0.06
  -6  -3  -3    0.16    0.04
  -6  -3  -3    0.15    0.05
   7   3   3    3.52    0.17
  -7  -3  -3    3.48    0.16
   8   3   3    0.10    0.07
  -8  -3  -3    0.15    0.06
   9   3   3    0.23    0.09
 -10   3   4    0.83    0.15
  10  -3  -4    0.59    0.13
  -9   3   4   -0.10    0.09
   9  -3  -4   -0.05    0.09
  -8   3   4   -0.10    0.08
  -7   3   4    0.23    0.08
  -6   3   4    7.35    0.26
  -5   3   4    0.03    0.06
  -4   3   4    1.64    0.11
   4  -3  -4    1.59    0.10
  -3   3   4    3.28    0.13
   3  -3  -4    3.18    0.12
  -2   3   4    0.63    0.06
   2  -3  -4    0.74    0.05
  -1   3   4    0.20    0.03
   1  -3  -4    0.18    0.03
   0   3   4    6.74    0.18
   0  -3  -4    6.87    0.17
   1   3   4    0.25    0.03
  -1  -3  -4    0.27    0.03
   2   3   4   15.98    0.38
  -2  -3  -4   16.54    0.37
  -2  -3  -4   15.81    0.46
  -2  -3  -4   15.69    0.37
   3   3   4    4.67    0.15
   3   3   4    4.56    0.14
  -3  -3  -4    4.50    0.17
  -3  -3  -4    4.66    0.14
   4   3   4    0.27    0.05
   4   3   4    0.19    0.04
  -4  -3  -4    0.24    0.04
  -4  -3  -4    0.21    0.04
   5   3   4    0.38    0.06
   5   3   4    0.35    0.06
  -5  -3  -4    0.36    0.05
  -5  -3  -4    0.43    0.06
   6   3   4    1.14    0.10
   6   3   4    1.21    0.11
  -6  -3  -4    1.11    0.09
  -6  -3  -4    1.33    0.10
   7   3   4   -0.03    0.06
  -7  -3  -4   -0.05    0.05
   8   3   4    4.22    0.21
   9   3   4    0.97    0.12
 -10   3   5    0.14    0.12
  10  -3  -5   -0.06    0.11
  -9   3   5    0.04    0.10
  -8   3   5    0.93    0.13
  -7   3   5    0.08    0.09
  -6   3   5    0.79    0.11
  -5   3   5   12.00    0.35
  -4   3   5    0.03    0.05
  -3   3   5    2.98    0.13
   3  -3  -5    2.89    0.12
  -2   3   5    0.50    0.06
   2  -3  -5    0.62    0.06
  -1   3   5   30.74    0.70
   1  -3  -5   30.82    0.70
   0   3   5    0.40    0.04
   0   3   5    0.45    0.05
   0  -3  -5    0.41    0.04
   1   3   5   35.31    0.80
   1   3   5   35.39    0.80
  -1  -3  -5   35.84    0.79
   2   3   5   11.21    0.28
   2   3   5   10.78    0.29
  -2  -3  -5   11.37    0.28
   3   3   5    6.94    0.21
   3   3   5    7.02    0.20
  -3  -3  -5    7.11    0.20
  -3  -3  -5    7.27    0.20
   4   3   5    0.64    0.07
   4   3   5    0.56    0.06
  -4  -3  -5    0.55    0.06
   5   3   5    4.52    0.18
   5   3   5    4.69    0.18
  -5  -3  -5    4.82    0.17
   6   3   5    0.84    0.09
  -6  -3  -5    0.78    0.08
   7   3   5    0.04    0.06
   8   3   5    0.21    0.08
   9   3   5    0.17    0.09
 -10   3   6    0.01    0.12
  -9   3   6   -0.02    0.11
  -8   3   6    1.00    0.13
  -7   3   6    0.03    0.09
  -6   3   6    0.15    0.08
  -5   3   6    0.16    0.07
  -4   3   6    1.62    0.13
  -3   3   6    0.50    0.07
  -2   3   6    6.38    0.20
  -1   3   6    6.22    0.19
   1  -3  -6    5.98    0.18
   0   3   6   19.63    0.47
   0   3   6   19.55    0.47
   0  -3  -6   19.49    0.47
   1   3   6    7.24    0.21
   1   3   6    7.27    0.21
  -1  -3  -6    7.42    0.21
   2   3   6   10.04    0.28
   2   3   6   10.20    0.27
  -2  -3  -6   10.24    0.27
   3   3   6    0.75    0.07
   3   3   6    0.73    0.07
  -3  -3  -6    0.68    0.06
   4   3   6    0.36    0.06
   4   3   6    0.41    0.07
  -4  -3  -6    0.43    0.06
   5   3   6    1.08    0.11
   5   3   6    1.09    0.11
  -5  -3  -6    1.35    0.10
   6   3   6    1.38    0.13
   7   3   6    0.32    0.08
   8   3   6    1.15    0.13
  -9   3   7   -0.11    0.10
  -8   3   7    0.05    0.10
  -7   3   7    0.14    0.10
  -6   3   7   -0.12    0.08
  -5   3   7    0.07    0.08
  -4   3   7    0.30    0.08
  -3   3   7    4.15    0.18
  -2   3   7    0.12    0.06
  -1   3   7    9.64    0.27
  -1   3   7    9.50    0.27
   0   3   7    2.49    0.12
   0   3   7    2.56    0.13
   1   3   7    1.23    0.09
   1   3   7    1.26    0.09
   2   3   7    0.10    0.04
   2   3   7    0.13    0.05
   3   3   7   14.19    0.38
   3   3   7   14.18    0.38
   4   3   7    2.71    0.15
   4   3   7    2.58    0.15
  -4  -3  -7    2.66    0.13
   5   3   7    0.87    0.10
   6   3   7    1.60    0.14
   7   3   7    7.67    0.29
   8   3   7    1.01    0.13
  -8   3   8   -0.12    0.11
  -7   3   8    0.19    0.11
  -6   3   8   -0.12    0.09
  -5   3   8    0.20    0.09
  -4   3   8    0.16    0.08
  -3   3   8    0.64    0.09
  -2   3   8    0.93    0.10
  -1   3   8    1.41    0.11
  -1   3   8    1.49    0.12
   0   3   8    0.25    0.06
   0   3   8    0.29    0.07
   1   3   8    0.05    0.04
   1   3   8    0.04    0.05
   2   3   8    0.16    0.06
   2   3   8    0.20    0.06
   3   3   8    0.52    0.08
   4   3   8    2.24    0.15
   5   3   8   -0.02    0.06
   6   3   8    4.03    0.21
   7   3   8    0.66    0.11
  -7   3   9    0.08    0.11
  -6   3   9    0.07    0.10
  -5   3   9    0.02    0.09
  -4   3   9    0.10    0.09
  -3   3   9   -0.04    0.07
  -2   3   9    0.18    0.08
  -1   3   9    0.08    0.07
   0   3   9    0.64    0.09
   1   3   9    0.37    0.08
   2   3   9    0.94    0.10
   3   3   9    0.22    0.07
   4   3   9    0.26    0.08
   5   3   9    4.25    0.21
   6   3   9    0.98    0.12
  -6   3  10    0.09    0.11
  -5   3  10   -0.02    0.11
  -4   3  10   -0.12    0.09
  -3   3  10   -0.02    0.08
  -2   3  10    1.04    0.12
  -1   3  10   -0.09    0.07
   0   3  10    0.05    0.07
   1   3  10    0.10    0.07
   2   3  10    0.38    0.08
   3   3  10    0.53    0.09
   4   3  10    0.49    0.10
   5   3  10    0.17    0.09
  -5   3  11   -0.08    0.11
  -4   3  11    0.26    0.11
  -3   3  11    0.09    0.10
  -2   3  11    0.57    0.11
  -1   3  11    0.33    0.10
   0   3  11    0.09    0.08
   1   3  11    0.09    0.08
   2   3  11    0.00    0.08
   3   3  11    0.04    0.07
   4   3  11    0.59    0.11
  -3   3  12   -0.04    0.11
  -2   3  12   -0.13    0.10
  -1   3  12   -0.03    0.09
   0   3  12    0.63    0.12
   1   3  12    0.42    0.10
   2   3  12    0.09    0.09
   1  -4  12    0.34    0.13
   0  -4  12    0.21    0.11
  -1  -4  12    0.66    0.14
  -2  -4  12    0.00    0.11
  -3  -4  12    0.39    0.14
   3  -4  11    0.59    0.13
   2  -4  11   -0.04    0.09
   1  -4  11    2.92    0.22
   0  -4  11    0.11    0.10
  -1  -4  11    0.24    0.11
  -2  -4  11    0.15    0.11
  -3  -4  11   -0.16    0.10
  -4  -4  11    0.12    0.12
  -5  -4  11   -0.19    0.10
  -6  -4  11   -0.18    0.13
   5  -4  10    4.94    0.28
  -4   4 -10    0.72    0.12
   4  -4  10    0.87    0.13
  -3   4 -10    1.02    0.12
   3  -4  10    1.11    0.14
   2  -4  10    1.32    0.15
   1  -4  10    6.05    0.27
   0  -4  10    1.06    0.13
  -1  -4  10   -0.09    0.08
  -2  -4  10    0.14    0.09
  -3  -4  10    0.07    0.10
  -4  -4  10    0.26    0.11
  -5  -4  10   -0.09    0.10
  -6  -4  10   -0.30    0.11
  -7  -4  10   -0.10    0.12
   6  -4   9    2.85    0.23
  -5   4  -9    1.06    0.13
   5  -4   9    0.97    0.14
  -4   4  -9    0.38    0.09
   4  -4   9    0.33    0.10
  -3   4  -9    0.54    0.10
   3  -4   9    0.45    0.11
  -2   4  -9    0.12    0.07
   2  -4   9    0.19    0.09
   1  -4   9    2.65    0.18
   0  -4   9    0.01    0.07
  -1  -4   9    0.08    0.09
  -2  -4   9    5.48    0.25
  -3  -4   9   -0.18    0.08
  -4  -4   9   -0.18    0.09
  -5  -4   9    0.04    0.09
  -6  -4   9    0.00    0.10
  -7  -4   9   -0.09    0.10
  -8  -4   9   -0.03    0.11
   7  -4   8    1.45    0.17
  -6   4  -8    3.72    0.22
   6  -4   8    3.80    0.24
  -5   4  -8    1.72    0.16
   5  -4   8    1.54    0.15
  -4   4  -8    0.64    0.10
   4  -4   8    0.87    0.12
  -3   4  -8    6.65    0.26
   3  -4   8    6.90    0.27
  -2   4  -8   17.13    0.48
   2  -4   8   17.36    0.49
   1  -4   8    1.72    0.15
   0  -4   8    0.93    0.11
  -1  -4   8    0.15    0.08
  -2  -4   8    0.17    0.09
  -3  -4   8    0.11    0.09
  -4  -4   8    0.32    0.10
  -5  -4   8    0.02    0.08
  -6  -4   8    0.07    0.10
  -7  -4   8   -0.11    0.10
  -8  -4   8    0.18    0.12
  -9  -4   8    0.09    0.12
   8  -4   7    2.51    0.23
  -7   4  -7    0.17    0.09
   7  -4   7    0.19    0.10
  -6   4  -7    2.07    0.17
   6  -4   7    2.27    0.18
  -5   4  -7    0.37    0.09
   5  -4   7    0.31    0.09
  -4   4  -7    0.92    0.11
   4  -4   7    0.88    0.11
  -3   4  -7    0.46    0.09
   3  -4   7    0.60    0.10
  -2   4  -7    5.85    0.22
   2  -4   7    5.96    0.23
  -1   4  -7    4.46    0.18
   1  -4   7    4.35    0.19
   0  -4   7   11.85    0.34
  -1  -4   7    0.49    0.08
  -2  -4   7   -0.03    0.06
  -3  -4   7    1.08    0.11
  -4  -4   7    0.79    0.11
  -5  -4   7    0.49    0.10
  -6  -4   7    0.27    0.10
  -7  -4   7    0.00    0.09
  -8  -4   7    0.91    0.14
  -9  -4   7    0.20    0.11
  -8   4  -6    0.89    0.13
   8  -4   6    0.91    0.14
  -7   4  -6    0.26    0.09
   7  -4   6    0.26    0.10
  -6   4  -6    1.22    0.12
   6  -4   6    1.24    0.13
  -5   4  -6   -0.03    0.07
   5  -4   6   -0.03    0.07
  -4   4  -6   38.09    0.92
   4  -4   6   38.77    0.93
  -3   4  -6    0.03    0.06
   3  -4   6    0.07    0.06
  -2   4  -6    0.52    0.07
   2  -4   6    0.41    0.07
   2  -4   6    0.50    0.07
  -1   4  -6    1.17    0.10
   1  -4   6    1.15    0.11
   1  -4   6    1.19    0.10
   0  -4   6    1.79    0.11
   0  -4   6    1.91    0.12
   1   4  -6    3.07    0.14
  -1  -4   6    3.00    0.15
  -1  -4   6    3.05    0.14
  -2  -4   6    2.54    0.14
  -2  -4   6    2.67    0.14
  -3  -4   6    0.57    0.08
  -4  -4   6    0.27    0.07
  -5  -4   6   -0.02    0.07
  -6  -4   6    1.00    0.12
  -7  -4   6    0.35    0.10
  -8  -4   6    0.09    0.10
  -9  -4   6   -0.02    0.09
  10   4  -6   -0.23    0.11
 -10  -4   6   -0.04    0.10
  -9   4  -5    0.36    0.11
   9  -4   5    0.29    0.11
  -8   4  -5    6.56    0.28
   8  -4   5    6.49    0.30
  -7   4  -5   -0.04    0.07
   7  -4   5   -0.01    0.07
  -6   4  -5   12.17    0.38
   6  -4   5   12.28    0.39
  -5   4  -5    3.83    0.19
   5  -4   5    3.78    0.20
  -4   4  -5   29.57    0.72
   4  -4   5   29.69    0.73
  -3   4  -5    1.98    0.12
   3  -4   5    2.05    0.13
   3  -4   5    2.05    0.12
  -2   4  -5    0.84    0.08
  -2   4  -5    0.80    0.08
   2  -4   5    0.83    0.08
   2  -4   5    0.84    0.08
  -1   4  -5    4.51    0.16
  -1   4  -5    4.74    0.17
   1  -4   5    4.54    0.17
   1  -4   5    4.43    0.17
   0   4  -5    0.44    0.06
   0   4  -5    0.40    0.06
   0  -4   5    0.40    0.06
   0  -4   5    0.40    0.06
   1   4  -5   14.26    0.37
  -1  -4   5   14.13    0.37
  -1  -4   5   13.76    0.36
   2   4  -5    1.95    0.10
  -2  -4   5    1.88    0.11
  -2  -4   5    1.87    0.11
   3   4  -5    0.82    0.08
  -3  -4   5    0.76    0.08
   4   4  -5    0.82    0.09
  -4  -4   5    0.91    0.09
  -5  -4   5    0.03    0.06
  -6  -4   5    0.68    0.10
  -7  -4   5   -0.04    0.07
  -8  -4   5    0.04    0.08
  -9  -4   5   -0.08    0.09
  10   4  -5    0.13    0.11
 -10  -4   5    0.06    0.10
  -9   4  -4    3.21    0.22
   9  -4   4    3.04    0.23
  -8   4  -4    2.74    0.19
   8  -4   4    2.99    0.20
  -7   4  -4    0.29    0.09
   7  -4   4    0.38    0.09
  -6   4  -4   11.33    0.35
   6  -4   4   11.43    0.36
  -5   4  -4    5.19    0.21
   5  -4   4    5.05    0.21
  -4   4  -4   18.58    0.48
   4  -4   4   18.21    0.47
   4  -4   4   18.39    0.48
  -3   4  -4    0.43    0.06
  -3   4  -4    0.33    0.06
   3  -4   4    0.23    0.06
   3  -4   4    0.36    0.05
  -2   4  -4    0.97    0.08
  -2   4  -4    0.99    0.08
   2  -4   4    1.04    0.09
   2  -4   4    0.99    0.08
  -1   4  -4   86.87    1.91
  -1   4  -4   87.36    1.91
   1  -4   4   87.04    1.91
   1  -4   4   87.83    1.91
   0   4  -4    0.28    0.05
   0   4  -4    0.29    0.04
   0  -4   4    0.26    0.04
   0  -4   4    0.26    0.04
   1   4  -4    0.10    0.03
  -1  -4   4    0.07    0.04
  -1  -4   4    0.04    0.04
   2   4  -4    0.53    0.05
  -2  -4   4    0.44    0.05
  -2  -4   4    0.53    0.06
   3   4  -4   10.61    0.29
  -3  -4   4   10.77    0.29
   4   4  -4    2.74    0.13
  -4  -4   4    2.83    0.13
   5   4  -4    0.02    0.04
  -5  -4   4   -0.02    0.05
  -6  -4   4    0.12    0.07
  -7  -4   4    3.04    0.18
  -8  -4   4    1.90    0.17
   9   4  -4   -0.03    0.09
  -9  -4   4    0.04    0.09
 -10  -4   4    0.63    0.13
 -10   4  -3    0.64    0.13
  10  -4   3    0.59    0.15
  -9   4  -3    1.51    0.15
   9  -4   3    1.42    0.16
  -8   4  -3    6.70    0.28
   8  -4   3    7.07    0.29
  -7   4  -3    4.10    0.20
   7  -4   3    4.21    0.21
  -6   4  -3   10.76    0.33
   6  -4   3   10.47    0.34
  -5   4  -3   10.60    0.31
   5  -4   3    9.94    0.31
  -4   4  -3   16.24    0.43
  -4   4  -3   16.73    0.43
   4  -4   3   16.26    0.43
   4  -4   3   16.59    0.42
  -3   4  -3   34.79    0.81
  -3   4  -3   35.04    0.81
   3  -4   3   34.38    0.81
   3  -4   3   35.05    0.81
  -2   4  -3    6.31    0.19
  -2   4  -3    6.57    0.20
   2  -4   3    6.62    0.19
   2  -4   3    6.33    0.20
  -1   4  -3   11.70    0.30
  -1   4  -3   11.67    0.30
   1  -4   3   11.64    0.29
   1  -4   3   11.28    0.30
   0   4  -3   36.59    0.81
   0   4  -3   36.47    0.81
   0  -4   3   35.39    0.81
   0  -4   3   35.52    0.81
   1   4  -3    7.56    0.21
  -1  -4   3    7.67    0.21
  -1  -4   3    7.72    0.21
   2   4  -3    5.86    0.17
  -2  -4   3    5.66    0.17
   3   4  -3    3.44    0.12
  -3  -4   3    3.33    0.13
   4   4  -3    2.53    0.11
  -4  -4   3    2.53    0.12
   5   4  -3    0.16    0.05
  -5  -4   3    0.13    0.05
   6   4  -3    4.13    0.17
  -6  -4   3    4.66    0.18
   7   4  -3    0.02    0.07
  -7  -4   3    0.01    0.06
   8   4  -3    0.64    0.10
  -8  -4   3    0.51    0.10
   9   4  -3    0.59    0.11
  -9  -4   3    0.56    0.11
 -10  -4   3    0.06    0.10
 -10   4  -2    0.30    0.11
  10  -4   2    0.24    0.11
  -9   4  -2    0.69    0.12
   9  -4   2    0.82    0.13
  -8   4  -2    0.17    0.09
   8  -4   2    0.05    0.07
  -7   4  -2    0.16    0.08
   7  -4   2    0.17    0.08
  -6   4  -2    9.98    0.32
   6  -4   2   10.30    0.32
  -5   4  -2    8.68    0.27
   5  -4   2    9.04    0.27
   5  -4   2    8.42    0.27
  -4   4  -2    6.43    0.21
  -4   4  -2    6.56    0.21
   4  -4   2    6.63    0.21
   4  -4   2    6.66    0.21
  -3   4  -2   56.54    1.27
  -3   4  -2   57.80    1.28
   3  -4   2   56.70    1.28
   3  -4   2   57.89    1.27
  -2   4  -2    8.32    0.23
  -2   4  -2    8.35    0.23
   2  -4   2    8.96    0.23
   2  -4   2    8.31    0.23
  -1   4  -2    5.17    0.15
  -1   4  -2    5.04    0.15
   1  -4   2    5.24    0.15
   1  -4   2    5.17    0.15
   0   4  -2    0.46    0.04
   0   4  -2    0.42    0.04
   0  -4   2    0.49    0.04
   0  -4   2    0.54    0.04
   1   4  -2   34.39    0.76
  -1  -4   2   33.62    0.75
  -1  -4   2   33.71    0.75
   2   4  -2    0.11    0.03
  -2  -4   2    0.07    0.03
   3   4  -2   18.66    0.44
  -3  -4   2   18.40    0.44
   4   4  -2    8.91    0.24
  -4  -4   2    8.52    0.24
   5   4  -2   13.62    0.36
  -5  -4   2   14.11    0.36
   6   4  -2    6.32    0.24
   6   4  -2    6.23    0.21
  -6  -4   2    6.37    0.22
   7   4  -2    2.53    0.16
  -7  -4   2    2.56    0.15
   8   4  -2    0.06    0.07
  -8  -4   2    0.00    0.07
   9   4  -2    1.32    0.16
  -9  -4   2    0.92    0.12
 -11   4  -1    0.29    0.13
 -10   4  -1    0.04    0.10
  10  -4   1   -0.02    0.10
  -9   4  -1   -0.09    0.08
   9  -4   1   -0.12    0.08
  -8   4  -1    0.37    0.09
   8  -4   1    0.34    0.10
  -7   4  -1   21.60    0.58
   7  -4   1   21.56    0.58
  -6   4  -1   -0.14    0.05
   6  -4   1   -0.07    0.06
  -5   4  -1    8.21    0.26
   5  -4   1    8.24    0.26
   5  -4   1    8.39    0.25
  -4   4  -1   13.03    0.34
  -4   4  -1   13.05    0.34
   4  -4   1   12.91    0.34
   4  -4   1   12.96    0.35
  -3   4  -1    2.03    0.10
  -3   4  -1    1.88    0.10
   3  -4   1    1.99    0.09
   3  -4   1    1.88    0.09
  -2   4  -1    0.57    0.04
  -2   4  -1    0.51    0.05
  -2   4  -1    0.56    0.05
   2  -4   1    0.55    0.05
   2  -4   1    0.50    0.05
  -1   4  -1   46.02    1.01
  -1   4  -1   46.06    1.01
  -1   4  -1   46.09    1.18
   1  -4   1   47.02    1.01
   1  -4   1   45.23    1.01
   0   4  -1   31.03    0.80
   0   4  -1   30.34    0.68
   0   4  -1   30.33    0.68
   0  -4   1   30.81    0.68
   0  -4   1   30.60    0.68
   1   4  -1    3.73    0.10
   1   4  -1    3.85    0.13
  -1  -4   1    3.90    0.11
  -1  -4   1    3.88    0.11
   2   4  -1    0.45    0.04
   2   4  -1    0.43    0.05
   3   4  -1    9.38    0.29
   3   4  -1    9.88    0.25
  -3  -4   1    9.70    0.24
   4   4  -1   35.20    0.92
   4   4  -1   35.60    0.79
  -4  -4   1   33.22    0.78
   5   4  -1    3.47    0.14
   5   4  -1    3.36    0.16
  -5  -4   1    3.58    0.14
   6   4  -1    0.08    0.06
   6   4  -1    0.03    0.05
  -6  -4   1    0.03    0.05
   7   4  -1    0.30    0.07
   7   4  -1    0.26    0.07
  -7  -4   1    0.34    0.07
   8   4  -1    1.43    0.14
  -8  -4   1    1.51    0.14
   9   4  -1    5.34    0.23
  -9  -4   1    5.12    0.24
  10   4  -1    0.03    0.09
 -11   4   0    0.51    0.13
 -10   4   0    0.05    0.10
  10  -4   0    0.00    0.10
  -9   4   0    4.61    0.25
   9  -4   0    4.82    0.25
  -8   4   0    0.11    0.08
   8  -4   0    0.11    0.08
  -7   4   0    7.85    0.28
   7  -4   0    7.24    0.28
  -6   4   0    4.85    0.20
   6  -4   0    5.01    0.20
  -5   4   0    1.25    0.11
   5  -4   0    1.39    0.10
   5  -4   0    1.31    0.09
  -4   4   0    0.46    0.06
   4  -4   0    0.46    0.05
   4  -4   0    0.35    0.06
  -3   4   0    1.53    0.08
  -3   4   0    1.53    0.08
   3  -4   0    1.80    0.08
   3  -4   0    1.80    0.09
  -2   4   0   20.72    0.54
  -2   4   0   20.89    0.48
  -2   4   0   21.01    0.48
   2  -4   0   20.41    0.48
   2  -4   0   20.81    0.54
   2  -4   0   20.51    0.47
  -1   4   0    7.51    0.18
  -1   4   0    7.61    0.21
  -1   4   0    7.20    0.18
   1  -4   0    7.51    0.21
   1  -4   0    7.38    0.18
   1  -4   0    7.55    0.18
   0   4   0    8.82    0.20
   0   4   0    8.53    0.25
   0  -4   0    8.72    0.20
   0  -4   0    8.92    0.25
   0  -4   0    8.90    0.20
   1   4   0    7.40    0.22
  -1  -4   0    7.60    0.17
  -1  -4   0    7.55    0.17
   2   4   0   20.85    0.57
  -2  -4   0   21.55    0.47
  -2  -4   0   20.69    0.57
   3   4   0    1.61    0.07
   3   4   0    1.69    0.09
  -3  -4   0    1.52    0.07
   4   4   0    0.41    0.06
   4   4   0    0.51    0.05
  -4  -4   0    0.53    0.05
   5   4   0    1.23    0.08
   5   4   0    0.95    0.10
  -5  -4   0    1.27    0.08
   6   4   0    4.81    0.18
   6   4   0    5.02    0.19
  -6  -4   0    4.88    0.18
   7   4   0    7.60    0.26
   7   4   0    7.10    0.25
  -7  -4   0    7.39    0.24
   8   4   0    0.07    0.06
  -8  -4   0    0.14    0.07
   9   4   0    4.85    0.24
  -9  -4   0    4.55    0.22
  10   4   0   -0.03    0.08
 -11   4   1    0.14    0.12
 -10   4   1    0.19    0.11
  10  -4  -1    0.11    0.11
  -9   4   1    5.32    0.27
   9  -4  -1    5.12    0.27
  -8   4   1    1.44    0.14
   8  -4  -1    1.38    0.14
  -7   4   1    0.38    0.09
   7  -4  -1    0.39    0.09
  -6   4   1    0.03    0.06
   6  -4  -1    0.10    0.06
  -5   4   1    3.59    0.16
   5  -4  -1    3.79    0.16
   5  -4  -1    3.77    0.15
  -4   4   1   35.34    0.81
   4  -4  -1   35.72    0.82
   4  -4  -1   35.05    0.81
  -3   4   1    9.51    0.25
   3  -4  -1    9.66    0.25
   3  -4  -1    9.60    0.27
   3  -4  -1    9.73    0.25
  -2   4   1    0.45    0.05
   2  -4  -1    0.50    0.04
   2  -4  -1    0.49    0.04
   2  -4  -1    0.44    0.04
  -1   4   1    3.97    0.11
  -1   4   1    3.84    0.13
   1  -4  -1    3.97    0.13
   1  -4  -1    3.94    0.11
   1  -4  -1    4.05    0.10
   0   4   1   30.26    0.80
   0  -4  -1   30.69    0.80
   1   4   1   46.05    1.19
  -1  -4  -1   45.84    1.19
   2   4   1    0.33    0.02
   2   4   1    0.50    0.06
  -2  -4  -1    0.49    0.05
   3   4   1    2.18    0.10
  -3  -4  -1    2.04    0.10
  -3  -4  -1    1.87    0.07
   4   4   1   13.16    0.38
   4   4   1   13.40    0.33
  -4  -4  -1   13.19    0.38
  -4  -4  -1   12.81    0.32
   5   4   1    8.38    0.23
   5   4   1    7.94    0.26
  -5  -4  -1    8.16    0.23
   6   4   1   -0.13    0.04
   6   4   1    0.06    0.05
  -6  -4  -1   -0.13    0.04
   7   4   1   21.15    0.55
   7   4   1   20.96    0.54
   7   4   1   21.12    0.60
  -7  -4  -1   20.98    0.53
   8   4   1    0.32    0.08
   8   4   1    0.25    0.07
  -8  -4  -1    0.36    0.07
   9   4   1   -0.11    0.07
  10   4   1   -0.07    0.08
 -11   4   2    0.71    0.16
 -10   4   2    0.06    0.11
  10  -4  -2   -0.11    0.10
  -9   4   2    1.07    0.14
   9  -4  -2    0.96    0.13
  -8   4   2   -0.02    0.08
   8  -4  -2    0.21    0.09
  -7   4   2    2.45    0.17
   7  -4  -2    2.42    0.17
  -6   4   2    6.26    0.24
   6  -4  -2    6.51    0.24
  -5   4   2   14.20    0.38
   5  -4  -2   14.31    0.39
  -4   4   2    9.08    0.26
   4  -4  -2    8.82    0.26
   4  -4  -2    8.95    0.25
  -3   4   2   19.06    0.45
   3  -4  -2   18.90    0.45
  -2   4   2    0.13    0.03
   2  -4  -2    0.10    0.02
   2  -4  -2    0.08    0.03
  -1   4   2   34.69    0.75
   1  -4  -2   33.83    0.90
   1  -4  -2   33.95    0.75
   1  -4  -2   35.18    0.75
   0  -4  -2    0.51    0.05
   1   4   2    4.98    0.17
  -1  -4  -2    5.18    0.17
   2   4   2    7.97    0.20
   2   4   2    8.84    0.20
   2   4   2    8.77    0.26
  -2  -4  -2    8.63    0.26
   3   4   2   57.50    1.25
   3   4   2   57.64    1.49
  -3  -4  -2   56.90    1.49
  -3  -4  -2   58.02    1.25
   4   4   2    6.46    0.22
   4   4   2    6.25    0.18
   4   4   2    6.47    0.19
  -4  -4  -2    6.44    0.21
  -4  -4  -2    6.30    0.18
   5   4   2    8.31    0.24
   5   4   2    8.42    0.27
   5   4   2    8.15    0.24
  -5  -4  -2    8.43    0.27
  -5  -4  -2    8.67    0.23
   6   4   2   10.25    0.32
   6   4   2   10.11    0.29
   6   4   2    9.85    0.30
  -6  -4  -2    9.92    0.28
   7   4   2    0.18    0.07
   7   4   2   -0.02    0.06
   7   4   2    0.18    0.06
  -7  -4  -2    0.18    0.06
   8   4   2    0.13    0.07
  -8  -4  -2    0.28    0.07
   9   4   2    0.92    0.12
  10   4   2    0.31    0.10
 -11   4   3    0.18    0.13
  11  -4  -3    0.19    0.13
 -10   4   3   -0.03    0.11
  10  -4  -3   -0.01    0.10
  -9   4   3    0.62    0.12
   9  -4  -3    0.59    0.12
  -8   4   3    0.53    0.11
   8  -4  -3    0.59    0.11
  -7   4   3    0.00    0.07
   7  -4  -3   -0.03    0.07
  -6   4   3    4.66    0.21
  -5   4   3    0.14    0.06
  -4   4   3    2.42    0.12
   4  -4  -3    2.31    0.11
  -3   4   3    3.24    0.12
   3  -4  -3    3.34    0.12
  -2   4   3    5.61    0.16
   2  -4  -3    5.91    0.16
  -1   4   3    7.71    0.19
   1  -4  -3    7.89    0.19
   0   4   3   36.41    0.79
   0  -4  -3   35.98    0.96
   1   4   3   11.49    0.26
  -1  -4  -3   11.49    0.34
   2   4   3    6.83    0.17
  -2  -4  -3    6.57    0.22
   3   4   3   34.83    0.77
  -3  -4  -3   34.67    0.92
  -3  -4  -3   33.99    0.76
   4   4   3   16.03    0.40
   4   4   3   16.57    0.39
  -4  -4  -3   16.29    0.38
  -4  -4  -3   15.99    0.47
   5   4   3   10.23    0.29
   5   4   3   10.30    0.28
  -5  -4  -3   10.20    0.32
  -5  -4  -3   10.34    0.27
   6   4   3   10.34    0.31
   6   4   3   10.69    0.30
  -6  -4  -3   10.90    0.30
  -6  -4  -3   10.45    0.35
   7   4   3    4.03    0.18
  -7  -4  -3    4.12    0.17
   8   4   3    6.40    0.25
   9   4   3    1.25    0.14
 -10   4   4    0.69    0.14
  10  -4  -4    0.53    0.14
  -9   4   4    0.04    0.10
   9  -4  -4   -0.03    0.09
  -8   4   4    1.57    0.16
   8  -4  -4    1.71    0.18
  -7   4   4    3.11    0.19
  -6   4   4    0.22    0.08
  -5   4   4   -0.08    0.06
  -4   4   4    2.87    0.14
  -3   4   4   10.55    0.28
   3  -4  -4   10.56    0.28
  -2   4   4    0.38    0.04
   2  -4  -4    0.57    0.05
  -1   4   4    0.01    0.03
   1  -4  -4    0.08    0.02
   0   4   4    0.40    0.04
   0  -4  -4    0.27    0.03
   1   4   4   88.05    1.87
  -1  -4  -4   85.81    2.24
   2   4   4    1.08    0.06
  -2  -4  -4    1.03    0.08
   3   4   4    0.41    0.05
   3   4   4    0.24    0.03
  -3  -4  -4    0.41    0.04
  -3  -4  -4    0.38    0.05
   4   4   4   18.82    0.45
   4   4   4   18.43    0.45
  -4  -4  -4   18.66    0.44
   5   4   4    5.42    0.18
   5   4   4    5.31    0.19
  -5  -4  -4    5.22    0.17
   6   4   4   11.45    0.32
   6   4   4   11.26    0.33
  -6  -4  -4   11.19    0.31
   7   4   4    0.38    0.08
   8   4   4    2.70    0.17
   9   4   4    2.70    0.19
 -10   4   5    0.12    0.13
  10  -4  -5    0.08    0.11
  -9   4   5    0.01    0.11
   9  -4  -5   -0.03    0.10
  -8   4   5   -0.03    0.09
  -7   4   5    0.06    0.09
  -6   4   5    0.79    0.11
  -5   4   5   -0.05    0.06
  -4   4   5    0.69    0.08
  -3   4   5    0.83    0.08
   3  -4  -5    0.79    0.07
  -2   4   5    2.03    0.10
   2  -4  -5    2.01    0.09
  -1   4   5   13.92    0.34
   1  -4  -5   13.86    0.34
   0   4   5    0.54    0.05
   0  -4  -5    0.49    0.05
   1   4   5    4.34    0.14
  -1  -4  -5    4.65    0.13
   2   4   5    0.88    0.07
  -2  -4  -5    0.86    0.05
   3   4   5    2.14    0.10
   3   4   5    2.15    0.09
  -3  -4  -5    2.05    0.08
   4   4   5   29.42    0.68
   4   4   5   29.48    0.69
  -4  -4  -5   28.55    0.67
   5   4   5    3.93    0.16
   5   4   5    3.81    0.17
  -5  -4  -5    3.94    0.15
   6   4   5   12.25    0.35
  -6  -4  -5   11.83    0.33
   7   4   5    0.00    0.06
   8   4   5    6.22    0.26
   9   4   5    0.37    0.10
  10  -4  -6   -0.12    0.11
  -9   4   6   -0.06    0.11
  -8   4   6    0.05    0.10
  -7   4   6    0.37    0.11
  -6   4   6    1.07    0.12
  -5   4   6   -0.07    0.06
  -4   4   6    0.05    0.06
  -3   4   6    0.59    0.07
  -2   4   6    2.75    0.13
  -1   4   6    2.96    0.12
   1  -4  -6    3.00    0.11
   0   4   6    1.86    0.09
   0   4   6    1.82    0.10
   0  -4  -6    1.83    0.09
   1   4   6    1.17    0.08
   1   4   6    1.22    0.07
  -1  -4  -6    1.17    0.07
   2   4   6    0.53    0.05
   2   4   6    0.51    0.06
  -2  -4  -6    0.55    0.05
   3   4   6    0.01    0.04
   3   4   6    0.09    0.04
   4   4   6   37.27    0.86
   4   4   6   36.97    0.86
  -4  -4  -6   37.08    0.84
   5   4   6   -0.02    0.05
  -5  -4  -6    0.06    0.04
   6   4   6    1.18    0.12
   7   4   6    0.24    0.08
   8   4   6    0.90    0.12
  -9   4   7    0.25    0.12
  -8   4   7    1.06    0.14
  -7   4   7   -0.12    0.09
  -6   4   7    0.31    0.10
  -5   4   7    0.35    0.09
  -4   4   7    0.82    0.10
  -3   4   7    1.07    0.10
  -2   4   7   -0.06    0.05
  -1   4   7    0.54    0.07
   0   4   7   11.76    0.32
   0   4   7   12.11    0.32
   1   4   7    4.21    0.15
   1   4   7    4.11    0.15
   2   4   7    5.63    0.19
   2   4   7    5.79    0.19
   3   4   7    0.66    0.08
   3   4   7    0.64    0.08
   4   4   7    0.99    0.10
  -4  -4  -7    1.01    0.08
   5   4   7    0.30    0.07
   6   4   7    1.99    0.15
   7   4   7    0.01    0.08
   8   4   7    2.01    0.18
  -8   4   8    0.14    0.12
  -7   4   8    0.09    0.11
  -6   4   8    0.08    0.10
  -5   4   8    0.00    0.08
  -4   4   8    0.35    0.09
  -3   4   8    0.38    0.08
  -2   4   8    0.16    0.07
  -1   4   8    0.16    0.06
  -1   4   8    0.28    0.06
   0   4   8    1.06    0.10
   0   4   8    1.04    0.10
   1   4   8    1.72    0.11
   1   4   8    1.66    0.11
   2   4   8   16.09    0.43
   2   4   8   16.33    0.42
   3   4   8    6.55    0.23
   4   4   8    0.62    0.09
   5   4   8    1.54    0.14
   6   4   8    3.79    0.21
   7   4   8    1.42    0.14
  -7   4   9    0.07    0.11
  -6   4   9    0.05    0.10
  -5   4   9   -0.07    0.09
  -4   4   9   -0.12    0.08
  -3   4   9   -0.01    0.08
  -2   4   9    5.47    0.22
  -1   4   9    0.20    0.07
   0   4   9   -0.03    0.06
   1   4   9    2.47    0.14
   2   4   9    0.09    0.06
   3   4   9    0.53    0.09
   4   4   9    0.20    0.07
   5   4   9    0.92    0.11
   6   4   9    2.34    0.18
  -6   4  10    0.03    0.10
  -5   4  10   -0.17    0.10
  -4   4  10    0.29    0.11
  -3   4  10    0.29    0.10
  -2   4  10    0.17    0.09
  -1   4  10   -0.04    0.07
   0   4  10    1.24    0.12
   1   4  10    6.02    0.23
   2   4  10    1.02    0.11
   3   4  10    1.11    0.11
   4   4  10    1.01    0.11
   5   4  10    4.68    0.23
  -5   4  11   -0.12    0.11
  -4   4  11    0.29    0.12
  -3   4  11   -0.23    0.09
  -2   4  11    0.14    0.09
  -1   4  11    0.33    0.10
   0   4  11    0.20    0.09
   1   4  11    2.53    0.17
   2   4  11    0.03    0.08
   3   4  11    0.48    0.09
   4   4  11    0.34    0.09
  -2   4  12   -0.18    0.09
  -1   4  12    0.72    0.12
   0   4  12    0.03    0.09
   1   4  12    0.27    0.10
   0  -5  12    1.16    0.16
  -1  -5  12    0.32    0.13
  -2  -5  12    0.36    0.13
  -3  -5  12    0.02    0.11
   3  -5  11   -0.09    0.09
   2  -5  11    0.23    0.10
   1  -5  11    1.52    0.16
   0  -5  11    0.40    0.12
  -1  -5  11    0.63    0.13
  -2  -5  11   -0.04    0.10
  -3  -5  11    0.00    0.10
  -4  -5  11   -0.08    0.12
  -5  -5  11    0.07    0.12
  -6  -5  11    0.03    0.13
   5  -5  10    0.19    0.12
  -4   5 -10    0.05    0.09
   4  -5  10   -0.07    0.09
  -3   5 -10    2.48    0.19
   3  -5  10    2.01    0.20
   2  -5  10    2.76    0.21
   1  -5  10    2.51    0.20
   0  -5  10    0.14    0.09
  -1  -5  10    1.66    0.16
  -2  -5  10    1.52    0.15
  -3  -5  10    2.62    0.20
  -4  -5  10   -0.14    0.10
  -5  -5  10   -0.14    0.10
  -6  -5  10   -0.04    0.12
  -7  -5  10    0.09    0.12
  -6   5  -9    0.62    0.12
   6  -5   9    0.99    0.15
  -5   5  -9    0.11    0.09
   5  -5   9    0.18    0.10
  -4   5  -9    0.53    0.11
   4  -5   9    0.70    0.13
  -3   5  -9    4.45    0.22
   3  -5   9    4.42    0.24
  -2   5  -9    0.09    0.07
   2  -5   9    0.00    0.08
   1  -5   9    3.40    0.20
   0  -5   9    0.16    0.09
  -1  -5   9    1.29    0.14
  -2  -5   9    0.11    0.09
  -3  -5   9    1.14    0.13
  -4  -5   9    0.01    0.09
  -5  -5   9    0.16    0.10
  -6  -5   9    0.00    0.11
  -7  -5   9   -0.03    0.11
  -8  -5   9    0.02    0.12
  -7   5  -8    0.17    0.10
   7  -5   8    0.19    0.11
  -6   5  -8    0.22    0.10
   6  -5   8    0.07    0.09
  -5   5  -8    0.91    0.12
   5  -5   8    0.89    0.13
  -4   5  -8    0.10    0.08
   4  -5   8    0.03    0.08
  -3   5  -8    2.28    0.17
   3  -5   8    2.14    0.17
  -2   5  -8    0.23    0.08
   2  -5   8    0.24    0.09
  -1   5  -8    6.93    0.26
   1  -5   8    7.51    0.27
   0  -5   8    0.45    0.09
  -1  -5   8    8.45    0.30
  -2  -5   8    0.48    0.09
  -3  -5   8    0.25    0.09
  -4  -5   8    0.08    0.09
  -5  -5   8    1.81    0.18
  -6  -5   8    0.02    0.09
  -7  -5   8   -0.13    0.10
  -8  -5   8   -0.07    0.10
  -9  -5   8    0.22    0.13
  -8   5  -7    0.85    0.13
  -7   5  -7    3.12    0.21
   7  -5   7    3.30    0.22
  -6   5  -7    3.92    0.21
   6  -5   7    3.89    0.23
  -5   5  -7    0.90    0.12
   5  -5   7    0.74    0.11
  -4   5  -7    0.35    0.09
   4  -5   7    0.15    0.09
  -3   5  -7   16.09    0.45
   3  -5   7   16.16    0.46
  -2   5  -7    0.80    0.10
   2  -5   7    0.95    0.10
  -1   5  -7    2.14    0.14
   1  -5   7    1.90    0.14
   0  -5   7    0.16    0.07
  -1  -5   7   12.55    0.37
  -2  -5   7    1.10    0.11
  -3  -5   7    0.55    0.09
  -4  -5   7    0.00    0.07
  -5  -5   7    0.44    0.10
  -6  -5   7    0.07    0.09
  -7  -5   7    0.02    0.10
  -8  -5   7    0.35    0.12
  -9  -5   7   -0.03    0.10
  -8   5  -6    0.51    0.12
   8  -5   6    0.72    0.13
  -7   5  -6    1.35    0.14
   7  -5   6    1.19    0.14
  -6   5  -6    0.27    0.09
   6  -5   6    0.30    0.09
  -5   5  -6   -0.06    0.07
   5  -5   6   -0.13    0.07
  -4   5  -6    5.42    0.23
   4  -5   6    5.30    0.23
  -3   5  -6    4.41    0.19
   3  -5   6    4.14    0.19
  -2   5  -6    0.13    0.06
   2  -5   6    0.07    0.06
  -1   5  -6    0.49    0.07
   1  -5   6    0.38    0.07
   0   5  -6    0.26    0.06
   0  -5   6    0.22    0.06
   0  -5   6    0.26    0.06
  -1  -5   6    3.19    0.15
  -2  -5   6    0.35    0.07
  -3  -5   6    3.15    0.16
  -4  -5   6    0.00    0.06
  -5  -5   6    0.34    0.08
  -6  -5   6    0.05    0.08
  -7  -5   6    0.59    0.11
  -8  -5   6    0.03    0.09
  -9  -5   6   -0.11    0.09
  10   5  -6   -0.01    0.11
  -9   5  -5    1.45    0.16
   9  -5   5    1.31    0.16
  -8   5  -5    3.96    0.23
   8  -5   5    3.81    0.24
  -7   5  -5    1.03    0.12
   7  -5   5    1.00    0.13
  -6   5  -5    6.00    0.25
   6  -5   5    5.87    0.25
  -5   5  -5    8.92    0.30
   5  -5   5    8.67    0.31
  -4   5  -5   18.80    0.50
   4  -5   5   18.77    0.50
  -3   5  -5    0.42    0.07
   3  -5   5    0.40    0.07
  -2   5  -5    0.84    0.08
  -2   5  -5    0.80    0.08
   2  -5   5    0.91    0.09
   2  -5   5    0.83    0.08
  -1   5  -5   11.84    0.33
  -1   5  -5   11.96    0.33
   1  -5   5   11.74    0.33
   1  -5   5   12.13    0.33
   0   5  -5   44.07    1.00
   0   5  -5   43.72    1.01
   0  -5   5   44.00    1.00
   0  -5   5   43.76    1.00
   1   5  -5    1.45    0.09
  -1  -5   5    1.43    0.10
  -1  -5   5    1.59    0.10
   2   5  -5    0.67    0.07
  -2  -5   5    0.70    0.07
  -2  -5   5    0.62    0.07
   3   5  -5    0.17    0.04
  -3  -5   5    0.22    0.06
   4   5  -5    0.35    0.06
  -4  -5   5    0.17    0.06
  -5  -5   5    0.36    0.08
  -6  -5   5    0.07    0.07
  -7  -5   5    0.12    0.08
  -8  -5   5   -0.12    0.08
   9   5  -5    0.02    0.10
  -9  -5   5    0.10    0.09
  10   5  -5    0.32    0.12
 -10   5  -4    0.39    0.12
  -9   5  -4    1.82    0.19
   9  -5   4    1.46    0.17
  -8   5  -4    0.51    0.10
   8  -5   4    0.54    0.11
  -7   5  -4    0.03    0.08
   7  -5   4   -0.03    0.07
  -6   5  -4    7.10    0.26
   6  -5   4    7.19    0.27
  -5   5  -4   -0.03    0.06
   5  -5   4   -0.04    0.06
  -4   5  -4   12.66    0.36
   4  -5   4   12.72    0.36
  -3   5  -4   13.21    0.36
  -3   5  -4   13.40    0.36
   3  -5   4   13.24    0.36
   3  -5   4   13.29    0.36
  -2   5  -4    6.79    0.21
  -2   5  -4    6.43    0.21
   2  -5   4    6.66    0.22
   2  -5   4    6.90    0.21
  -1   5  -4    5.10    0.17
  -1   5  -4    5.06    0.17
   1  -5   4    5.07    0.17
   1  -5   4    4.93    0.17
   0   5  -4   29.51    0.68
   0   5  -4   29.21    0.68
   0  -5   4   29.00    0.68
   0  -5   4   29.16    0.68
   1   5  -4    2.21    0.10
  -1  -5   4    2.31    0.10
  -1  -5   4    2.30    0.11
   2   5  -4    4.19    0.15
  -2  -5   4    4.25    0.15
  -2  -5   4    4.28    0.15
   3   5  -4    9.78    0.27
  -3  -5   4    9.94    0.28
   4   5  -4    4.39    0.16
  -4  -5   4    4.33    0.17
   5   5  -4    0.05    0.04
  -5  -5   4   -0.01    0.05
  -6  -5   4    0.56    0.09
  -7  -5   4    2.26    0.16
   8   5  -4    0.04    0.09
  -8  -5   4   -0.05    0.07
   9   5  -4    0.04    0.09
  -9  -5   4    0.14    0.09
 -10   5  -3    0.27    0.12
  -9   5  -3    0.32    0.11
   9  -5   3    0.28    0.11
  -8   5  -3    3.01    0.20
   8  -5   3    2.83    0.20
  -7   5  -3   -0.01    0.07
   7  -5   3    0.02    0.07
  -6   5  -3   14.32    0.41
   6  -5   3   13.86    0.42
  -5   5  -3    0.06    0.06
   5  -5   3    0.05    0.06
  -4   5  -3    8.12    0.25
  -4   5  -3    8.35    0.26
   4  -5   3    7.97    0.25
   4  -5   3    8.20    0.26
  -3   5  -3    1.85    0.11
  -3   5  -3    1.74    0.10
   3  -5   3    1.99    0.10
   3  -5   3    1.86    0.11
  -2   5  -3  123.19    2.69
  -2   5  -3  123.19    2.69
   2  -5   3  124.36    2.69
   2  -5   3  124.24    2.69
  -1   5  -3    5.74    0.17
  -1   5  -3    5.59    0.17
   1  -5   3    5.48    0.17
   1  -5   3    5.59    0.17
   0   5  -3    0.32    0.04
   0   5  -3    0.33    0.04
   0  -5   3    0.30    0.04
   0  -5   3    0.28    0.04
   1   5  -3   40.60    0.93
  -1  -5   3   41.49    0.92
  -1  -5   3   41.78    0.92
   2   5  -3   31.86    0.74
  -2  -5   3   33.32    0.74
  -2  -5   3   32.28    0.74
   3   5  -3    3.10    0.12
  -3  -5   3    3.18    0.12
   4   5  -3    2.37    0.11
  -4  -5   3    2.35    0.12
   5   5  -3   10.08    0.29
  -5  -5   3   10.28    0.29
   6   5  -3    1.51    0.11
  -6  -5   3    1.61    0.12
   7   5  -3    0.26    0.09
  -7  -5   3    0.45    0.09
   8   5  -3    0.20    0.09
  -8  -5   3    0.17    0.07
   9   5  -3    1.01    0.13
  -9  -5   3    0.85    0.12
 -10   5  -2    0.98    0.14
  10  -5   2    1.02    0.15
  -9   5  -2    1.75    0.18
   9  -5   2    1.73    0.18
  -8   5  -2    0.07    0.08
   8  -5   2    0.02    0.07
  -7   5  -2    0.00    0.07
   7  -5   2    0.05    0.07
  -6   5  -2   18.92    0.51
   6  -5   2   18.71    0.51
  -5   5  -2    1.42    0.12
   5  -5   2    1.81    0.13
  -4   5  -2    0.01    0.04
  -4   5  -2    0.06    0.04
   4  -5   2    0.01    0.04
   4  -5   2    0.04    0.04
  -3   5  -2    0.01    0.04
  -3   5  -2   -0.03    0.04
   3  -5   2   -0.06    0.04
   3  -5   2   -0.05    0.03
  -2   5  -2  110.25    2.40
  -2   5  -2  110.30    2.40
   2  -5   2  110.98    2.40
   2  -5   2  111.28    2.40
  -1   5  -2    4.35    0.14
  -1   5  -2    4.44    0.14
   1  -5   2    4.55    0.14
   1  -5   2    4.44    0.14
   0   5  -2    0.39    0.04
   0   5  -2    0.35    0.04
   0  -5   2    0.47    0.04
   0  -5   2    0.41    0.04
   1   5  -2   16.02    0.38
  -1  -5   2   16.15    0.38
  -1  -5   2   15.82    0.38
   2   5  -2   43.46    0.97
  -2  -5   2   44.06    0.97
  -2  -5   2   43.81    0.97
   3   5  -2    9.46    0.25
  -3  -5   2    9.17    0.24
   4   5  -2    0.01    0.03
  -4  -5   2    0.02    0.04
   5   5  -2   25.92    0.63
   5   5  -2   26.69    0.73
  -5  -5   2   26.29    0.63
   6   5  -2    1.16    0.13
   6   5  -2    0.82    0.09
  -6  -5   2    1.13    0.10
   7   5  -2   -0.03    0.07
   7   5  -2   -0.02    0.05
  -7  -5   2    0.03    0.06
   8   5  -2    0.09    0.08
  -8  -5   2    0.00    0.06
   9   5  -2    3.31    0.21
  -9  -5   2    3.28    0.20
 -10   5  -1   -0.01    0.10
  10  -5   1    0.03    0.10
  -9   5  -1    0.08    0.10
   9  -5   1   -0.10    0.08
  -8   5  -1    0.67    0.11
   8  -5   1    0.81    0.12
  -7   5  -1    2.61    0.17
   7  -5   1    2.81    0.18
  -6   5  -1    5.69    0.22
   6  -5   1    5.69    0.23
  -5   5  -1    0.75    0.08
   5  -5   1    0.92    0.10
  -4   5  -1   16.00    0.41
  -4   5  -1   16.29    0.42
   4  -5   1   16.18    0.42
   4  -5   1   16.29    0.41
  -3   5  -1    0.81    0.07
  -3   5  -1    0.82    0.08
   3  -5   1    0.87    0.07
   3  -5   1    0.78    0.08
  -2   5  -1   13.32    0.33
  -2   5  -1   12.77    0.36
  -2   5  -1   13.32    0.33
   2  -5   1   13.29    0.33
   2  -5   1   13.51    0.33
  -1   5  -1   28.22    0.63
  -1   5  -1   27.29    0.73
  -1   5  -1   28.07    0.63
   1  -5   1   27.57    0.63
   1  -5   1   28.76    0.63
   0   5  -1   50.04    1.11
   0   5  -1   50.95    1.31
   0   5  -1   50.40    1.11
   0  -5   1   51.36    1.10
   0  -5   1   50.54    1.10
   1   5  -1    0.34    0.03
   1   5  -1    0.26    0.04
   1   5  -1    0.25    0.03
  -1  -5   1    0.33    0.03
  -1  -5   1    0.26    0.03
   2   5  -1    0.08    0.02
   2   5  -1    0.08    0.03
  -2  -5   1    0.04    0.02
  -2  -5   1    0.07    0.02
   3   5  -1   15.44    0.37
   3   5  -1   15.52    0.44
  -3  -5   1   15.54    0.37
   4   5  -1   17.97    0.43
   4   5  -1   17.57    0.51
  -4  -5   1   17.56    0.42
   5   5  -1    0.41    0.07
   5   5  -1    0.51    0.06
  -5  -5   1    0.52    0.06
   6   5  -1    1.61    0.13
   6   5  -1    1.54    0.11
  -6  -5   1    1.78    0.11
   7   5  -1    2.39    0.14
   7   5  -1    2.87    0.16
  -7  -5   1    2.50    0.15
   8   5  -1    0.83    0.10
  -8  -5   1    0.95    0.10
   9   5  -1    0.48    0.09
  10   5  -1    0.04    0.09
 -11   5   0    1.18    0.17
 -10   5   0    0.21    0.11
  10  -5   0    0.28    0.12
  -9   5   0    0.61    0.12
   9  -5   0    0.47    0.12
  -8   5   0    1.34    0.14
   8  -5   0    1.44    0.14
  -7   5   0    5.88    0.25
   7  -5   0    6.20    0.25
  -6   5   0    1.86    0.14
   6  -5   0    1.86    0.14
  -5   5   0    0.53    0.07
   5  -5   0    0.67    0.08
  -4   5   0   10.49    0.30
   4  -5   0   10.94    0.30
   4  -5   0   10.84    0.29
  -3   5   0   21.89    0.52
  -3   5   0   21.77    0.52
   3  -5   0   22.03    0.52
   3  -5   0   22.22    0.52
  -2   5   0    4.99    0.15
  -2   5   0    4.86    0.15
  -2   5   0    4.86    0.15
   2  -5   0    5.06    0.14
   2  -5   0    4.98    0.15
   2  -5   0    4.96    0.15
  -1   5   0    3.39    0.10
  -1   5   0    3.42    0.10
  -1   5   0    3.39    0.12
   1  -5   0    3.44    0.10
   1  -5   0    3.43    0.12
   1  -5   0    3.46    0.10
   0   5   0    0.00    0.01
   0   5   0   -0.02    0.02
   0   5   0   -0.01    0.01
   0  -5   0    0.05    0.02
   0  -5   0    0.01    0.01
   0  -5   0    0.07    0.02
   1   5   0    3.41    0.13
   1   5   0    3.36    0.09
  -1  -5   0    3.50    0.13
  -1  -5   0    3.50    0.09
  -1  -5   0    3.56    0.09
   2   5   0    4.83    0.17
  -2  -5   0    4.84    0.12
  -2  -5   0    4.92    0.17
   3   5   0   21.76    0.60
   3   5   0   22.57    0.50
  -3  -5   0   21.44    0.49
   4   5   0   11.14    0.28
   4   5   0   10.62    0.33
  -4  -5   0   10.85    0.27
   5   5   0    0.54    0.07
   5   5   0    0.67    0.06
  -5  -5   0    0.71    0.06
   6   5   0    1.77    0.11
   6   5   0    1.71    0.13
  -6  -5   0    1.50    0.10
   7   5   0    5.74    0.23
   7   5   0    5.45    0.21
  -7  -5   0    5.59    0.21
   8   5   0    1.56    0.14
  -8  -5   0    1.48    0.13
   9   5   0    0.48    0.10
   9   5   0    0.51    0.09
  10   5   0    0.40    0.11
 -11   5   1    0.40    0.13
 -10   5   1   -0.06    0.10
  10  -5  -1    0.07    0.11
  -9   5   1    0.61    0.12
   9  -5  -1    0.53    0.12
  -8   5   1    0.71    0.12
   8  -5  -1    0.80    0.12
  -7   5   1    2.61    0.18
   7  -5  -1    2.87    0.18
  -6   5   1    1.78    0.14
   6  -5  -1    1.73    0.14
  -5   5   1    0.45    0.07
   5  -5  -1    0.62    0.08
  -4   5   1   17.35    0.44
   4  -5  -1   17.22    0.43
   4  -5  -1   17.57    0.44
  -3   5   1   15.58    0.38
   3  -5  -1   15.29    0.37
   3  -5  -1   15.32    0.38
   3  -5  -1   15.73    0.42
  -2   5   1    0.08    0.03
   2  -5  -1    0.06    0.02
   2  -5  -1    0.09    0.02
   2  -5  -1    0.09    0.03
  -1   5   1    0.27    0.03
  -1   5   1    0.25    0.04
   1  -5  -1    0.26    0.03
   1  -5  -1    0.28    0.03
   1  -5  -1    0.32    0.03
   0   5   1   49.39    1.29
   0   5   1   49.63    1.07
   0  -5  -1   50.52    1.29
   1   5   1   26.46    0.73
  -1  -5  -1   27.93    0.73
   2   5   1   14.17    0.31
   2   5   1   13.36    0.39
  -2  -5  -1   13.44    0.39
   3   5   1    1.00    0.09
  -3  -5  -1    0.81    0.05
  -3  -5  -1    0.98    0.07
   4   5   1   16.33    0.48
   4   5   1   16.75    0.40
  -4  -5  -1   16.20    0.39
  -4  -5  -1   16.75    0.47
   5   5   1    0.79    0.08
   5   5   1    0.85    0.07
  -5  -5  -1    0.92    0.07
   6   5   1    5.38    0.19
   6   5   1    5.45    0.21
  -6  -5  -1    5.13    0.18
   7   5   1    2.58    0.16
   7   5   1    2.65    0.16
   7   5   1    2.38    0.14
  -7  -5  -1    2.69    0.14
   8   5   1    0.56    0.09
   8   5   1    0.70    0.10
  -8  -5  -1    0.77    0.09
   9   5   1   -0.10    0.07
  10   5   1   -0.01    0.09
 -11   5   2    0.18    0.13
 -10   5   2   -0.03    0.11
  10  -5  -2   -0.13    0.10
  -9   5   2    3.89    0.25
   9  -5  -2    3.77    0.24
  -8   5   2    0.00    0.08
   8  -5  -2    0.04    0.08
  -7   5   2   -0.08    0.07
   7  -5  -2   -0.02    0.07
  -6   5   2    1.35    0.13
   6  -5  -2    1.01    0.10
  -5   5   2   27.19    0.66
   5  -5  -2   26.97    0.73
   5  -5  -2   27.68    0.67
  -4   5   2   -0.03    0.05
   4  -5  -2   -0.01    0.03
   4  -5  -2   -0.08    0.03
   4  -5  -2    0.04    0.05
  -3   5   2    9.76    0.26
   3  -5  -2    8.97    0.25
   3  -5  -2    9.64    0.25
   3  -5  -2    9.76    0.29
  -2   5   2   43.82    0.97
   2  -5  -2   43.48    0.97
   2  -5  -2   44.52    1.15
   2  -5  -2   44.31    0.97
  -1   5   2   16.38    0.37
   1  -5  -2   16.45    0.36
   1  -5  -2   15.70    0.45
   1  -5  -2   15.98    0.36
   0   5   2    0.37    0.05
   0  -5  -2    0.39    0.05
   1   5   2    4.47    0.16
  -1  -5  -2    4.44    0.16
   2   5   2  109.60    2.80
  -2  -5  -2  108.96    2.80
   3   5   2    0.00    0.01
   3   5   2    0.02    0.04
  -3  -5  -2    0.04    0.03
  -3  -5  -2    0.05    0.02
   4   5   2    0.01    0.04
   4   5   2    0.01    0.03
   4   5   2    0.01    0.03
  -4  -5  -2    0.02    0.03
  -4  -5  -2   -0.01    0.03
   5   5   2    1.71    0.12
   5   5   2    1.53    0.10
   5   5   2    1.72    0.09
  -5  -5  -2    1.68    0.10
  -5  -5  -2    1.59    0.08
   6   5   2   18.48    0.48
   6   5   2   19.31    0.55
   6   5   2   19.01    0.48
  -6  -5  -2   18.33    0.46
   7   5   2   -0.10    0.05
   7   5   2   -0.05    0.05
  -7  -5  -2    0.08    0.05
   8   5   2    0.05    0.07
   8   5   2   -0.07    0.06
   9   5   2    1.40    0.14
 -10   5   3    0.06    0.11
  10  -5  -3    0.07    0.11
  -9   5   3    0.83    0.14
   9  -5  -3    1.06    0.14
  -8   5   3    0.27    0.10
   8  -5  -3    0.29    0.10
  -7   5   3    0.42    0.10
   7  -5  -3    0.26    0.09
  -6   5   3    1.80    0.15
   6  -5  -3    1.66    0.14
  -5   5   3   10.66    0.32
   5  -5  -3   11.03    0.32
  -4   5   3    2.51    0.13
   4  -5  -3    2.46    0.11
  -3   5   3    3.21    0.13
   3  -5  -3    3.07    0.11
  -2   5   3   33.22    0.75
   2  -5  -3   33.55    0.75
   2  -5  -3   33.68    0.90
  -1   5   3   42.76    0.93
   1  -5  -3   41.48    1.12
   1  -5  -3   42.76    0.92
   0   5   3    0.43    0.03
   0  -5  -3    0.32    0.04
  -1  -5  -3    5.45    0.19
   2   5   3  121.89    2.65
   2   5   3  125.41    3.17
  -2  -5  -3  124.15    3.17
   3   5   3    1.73    0.11
   3   5   3    1.87    0.08
  -3  -5  -3    1.85    0.10
   4   5   3    7.81    0.21
   4   5   3    8.25    0.27
   4   5   3    6.41    0.20
  -4  -5  -3    8.10    0.27
  -4  -5  -3    7.90    0.20
   5   5   3    0.00    0.04
   5   5   3    0.03    0.05
   5   5   3   -0.01    0.04
  -5  -5  -3    0.01    0.04
   6   5   3   13.29    0.37
   6   5   3   13.37    0.42
   6   5   3   13.49    0.36
  -6  -5  -3   13.58    0.35
   7   5   3   -0.03    0.06
  -7  -5  -3   -0.01    0.05
   8   5   3    2.87    0.17
   9   5   3    0.21    0.09
 -10   5   4    0.09    0.12
  10  -5  -4    0.03    0.10
  -9   5   4    0.03    0.11
   9  -5  -4    0.15    0.11
  -8   5   4    0.15    0.10
   8  -5  -4   -0.01    0.09
  -7   5   4    2.32    0.19
   7  -5  -4    2.50    0.18
  -6   5   4    0.48    0.09
  -5   5   4    0.00    0.06
  -4   5   4    4.14    0.16
  -3   5   4    9.81    0.27
   3  -5  -4    9.62    0.26
  -2   5   4    4.38    0.14
   2  -5  -4    4.27    0.13
  -1   5   4    2.50    0.09
   1  -5  -4    2.27    0.08
   1  -5  -4    2.21    0.13
   0   5   4   29.41    0.64
   0  -5  -4   28.79    0.80
   1   5   4    4.89    0.13
   1   5   4    5.15    0.13
  -1  -5  -4    5.02    0.19
   2   5   4    6.82    0.17
   2   5   4    6.50    0.17
   3   5   4   13.56    0.33
   4   5   4   12.89    0.31
   4   5   4   10.54    0.30
  -4  -5  -4   12.68    0.29
   5   5   4   -0.05    0.05
   5   5   4   -0.04    0.04
  -5  -5  -4   -0.11    0.04
   6   5   4    6.77    0.23
  -6  -5  -4    6.92    0.21
   7   5   4    0.01    0.06
   8   5   4    0.47    0.09
   9   5   4    1.10    0.13
 -10   5   5    0.31    0.13
  10  -5  -5    0.19    0.12
  -9   5   5    0.14    0.11
   9  -5  -5   -0.01    0.09
  -8   5   5   -0.08    0.10
   8  -5  -5   -0.15    0.08
  -7   5   5    0.11    0.09
  -6   5   5    0.11    0.08
  -5   5   5    0.34    0.08
  -4   5   5    0.34    0.07
  -3   5   5    0.17    0.05
  -2   5   5    0.57    0.06
   2  -5  -5    0.69    0.06
  -1   5   5    1.52    0.08
   1  -5  -5    1.51    0.07
   0   5   5   43.48    0.97
   0  -5  -5   44.26    0.96
   1   5   5    4.44    0.13
   2   5   5    0.26    0.03
   3   5   5    0.50    0.05
   4   5   5   19.05    0.46
   4   5   5   18.54    0.45
  -4  -5  -5   18.33    0.43
   5   5   5    8.67    0.26
   5   5   5    8.93    0.27
  -5  -5  -5    8.89    0.24
   6   5   5    5.80    0.21
   7   5   5    1.16    0.11
   8   5   5    3.44    0.20
   9   5   5    1.23    0.14
  10  -5  -6   -0.19    0.10
  -9   5   6   -0.04    0.11
   9  -5  -6   -0.18    0.09
  -8   5   6   -0.03    0.10
  -7   5   6    0.62    0.12
  -6   5   6    0.08    0.09
  -5   5   6    0.32    0.08
  -4   5   6   -0.03    0.06
  -3   5   6    2.84    0.15
  -2   5   6    0.16    0.05
  -1   5   6    3.14    0.13
   1  -5  -6    3.01    0.11
   0   5   6    0.27    0.04
   0   5   6    0.19    0.04
   0  -5  -6    0.24    0.04
   1   5   6    0.39    0.05
   2   5   6    0.14    0.04
   3   5   6    3.38    0.13
   3   5   6    4.38    0.15
   4   5   6    4.99    0.18
   4   5   6    5.15    0.18
  -4  -5  -6    5.07    0.16
   5   5   6   -0.05    0.05
   6   5   6    0.30    0.07
   7   5   6    1.21    0.12
   8   5   6    0.51    0.10
  -9   5   7   -0.02    0.12
  -8   5   7    0.26    0.12
  -7   5   7   -0.10    0.10
  -6   5   7   -0.03    0.09
  -5   5   7    0.44    0.10
  -4   5   7    0.05    0.07
  -3   5   7    0.52    0.08
  -2   5   7    1.02    0.11
  -1   5   7   12.24    0.33
   0   5   7    0.17    0.05
   0   5   7    0.15    0.04
   1   5   7    1.97    0.10
   1   5   7    1.98    0.10
   2   5   7    0.94    0.08
   2   5   7    0.92    0.08
   3   5   7   15.53    0.40
   3   5   7   15.85    0.41
   4   5   7    0.30    0.07
   5   5   7    0.83    0.09
   6   5   7    4.04    0.19
   7   5   7    3.31    0.19
   8   5   7    0.64    0.11
  -8   5   8   -0.07    0.11
  -7   5   8   -0.13    0.10
  -6   5   8    0.14    0.10
  -5   5   8    1.40    0.14
  -4   5   8    0.08    0.08
  -3   5   8    0.16    0.08
  -2   5   8    0.50    0.08
  -1   5   8    8.62    0.26
  -1   5   8    8.17    0.25
   0   5   8    0.70    0.08
   0   5   8    0.65    0.07
   1   5   8    6.79    0.22
   1   5   8    6.87    0.22
   2   5   8    0.18    0.06
   3   5   8    2.24    0.13
   4   5   8    0.18    0.06
   5   5   8    0.88    0.10
   6   5   8    0.20    0.08
   7   5   8    0.06    0.08
  -7   5   9    0.04    0.11
  -6   5   9    0.09    0.10
  -5   5   9    0.18    0.10
  -4   5   9   -0.05    0.08
  -3   5   9    1.23    0.12
  -2   5   9    0.08    0.07
  -1   5   9    1.54    0.13
   0   5   9    0.14    0.06
   1   5   9    3.59    0.16
   2   5   9    0.05    0.05
   3   5   9    4.49    0.19
   4   5   9    0.55    0.09
   5   5   9    0.19    0.07
   6   5   9    0.84    0.11
  -6   5  10   -0.06    0.11
  -5   5  10    0.03    0.10
  -4   5  10   -0.04    0.10
  -3   5  10    2.65    0.19
  -2   5  10    1.55    0.16
  -1   5  10    1.52    0.14
   0   5  10    0.19    0.08
   1   5  10    2.15    0.15
   2   5  10    2.62    0.16
   3   5  10    2.00    0.14
   4   5  10    0.05    0.07
   5   5  10    0.05    0.07
  -4   5  11    0.08    0.11
  -3   5  11    0.00    0.09
  -2   5  11    0.05    0.09
  -1   5  11    0.48    0.10
   0   5  11    0.13    0.09
   1   5  11    1.57    0.15
   2   5  11    0.17    0.08
   3   5  11   -0.01    0.07
   4   5  11    0.68    0.10
  -2   5  12    0.25    0.11
  -1   5  12    0.22    0.10
   0   5  12    1.16    0.14
   1   5  12    0.14    0.09
   0  -6  12    0.13    0.13
  -1  -6  12    0.22    0.12
  -2  -6  12    0.02    0.12
  -3  -6  12    0.44    0.15
   3  -6  11    0.05    0.11
   2  -6  11    0.27    0.11
   1  -6  11    0.04    0.10
   0  -6  11    0.21    0.11
  -1  -6  11   -0.03    0.10
  -2  -6  11    0.07    0.11
  -3  -6  11    0.08    0.11
  -4  -6  11    0.13    0.12
  -5  -6  11   -0.05    0.11
  -6  -6  11    0.05    0.13
  -5   6 -10   -0.15    0.09
  -4   6 -10    0.06    0.10
   4  -6  10    0.11    0.10
  -3   6 -10    0.35    0.10
   3  -6  10    0.24    0.11
   2  -6  10    0.03    0.09
   1  -6  10    0.90    0.13
   0  -6  10    0.14    0.10
  -1  -6  10    0.45    0.12
  -2  -6  10    0.82    0.14
  -3  -6  10    0.18    0.10
  -4  -6  10    0.24    0.11
  -5  -6  10    0.38    0.12
  -6  -6  10   -0.06    0.12
  -7  -6  10    0.00    0.11
  -6   6  -9    0.57    0.12
   6  -6   9    0.94    0.15
  -5   6  -9    0.21    0.10
   5  -6   9    0.23    0.11
  -4   6  -9   -0.03    0.08
   4  -6   9    0.07    0.09
  -3   6  -9    1.58    0.17
   3  -6   9    1.80    0.18
  -2   6  -9    0.39    0.09
   2  -6   9    0.44    0.10
   1  -6   9    0.14    0.09
   0  -6   9   -0.05    0.08
  -1  -6   9    0.13    0.09
  -2  -6   9    0.25    0.10
  -3  -6   9    0.09    0.09
  -4  -6   9    0.08    0.10
  -5  -6   9    0.18    0.10
  -6  -6   9   -0.09    0.11
  -7  -6   9   -0.15    0.11
  -8  -6   9   -0.08    0.11
  -7   6  -8    0.02    0.10
   7  -6   8   -0.07    0.10
  -6   6  -8    3.26    0.22
   6  -6   8    3.03    0.23
  -5   6  -8    1.51    0.15
   5  -6   8    1.68    0.16
  -4   6  -8    0.87    0.12
   4  -6   8    1.06    0.14
  -3   6  -8    4.74    0.23
   3  -6   8    4.90    0.24
  -2   6  -8    0.90    0.11
   2  -6   8    0.98    0.12
  -1   6  -8    0.24    0.07
   1  -6   8    0.21    0.09
   0  -6   8    0.76    0.11
  -1  -6   8    0.16    0.08
  -2  -6   8    0.29    0.09
  -3  -6   8    1.40    0.13
  -4  -6   8   -0.05    0.08
  -5  -6   8   -0.11    0.08
  -6  -6   8    0.16    0.11
  -7  -6   8   -0.04    0.10
  -8  -6   8    0.06    0.11
  -9  -6   8    0.04    0.11
  -8   6  -7    3.17    0.23
  -7   6  -7    0.36    0.10
   7  -6   7    0.20    0.10
  -6   6  -7    1.78    0.17
   6  -6   7    1.44    0.15
  -5   6  -7    7.42    0.29
   5  -6   7    7.69    0.31
  -4   6  -7    6.53    0.26
   4  -6   7    6.96    0.28
  -3   6  -7    0.02    0.07
   3  -6   7   -0.15    0.07
  -2   6  -7    2.87    0.17
   2  -6   7    2.96    0.18
  -1   6  -7    6.81    0.24
   1  -6   7    6.22    0.24
   0  -6   7    4.34    0.19
  -1  -6   7    6.67    0.25
  -2  -6   7    3.97    0.19
  -3  -6   7    0.66    0.10
  -4  -6   7    0.10    0.08
  -5  -6   7    0.38    0.10
  -6  -6   7   -0.06    0.08
  -7  -6   7    0.37    0.11
  -8  -6   7    0.18    0.10
  -9  -6   7    0.13    0.11
  -9   6  -6   -0.12    0.10
  -8   6  -6    1.60    0.16
   8  -6   6    1.59    0.17
  -7   6  -6    1.98    0.19
   7  -6   6    1.98    0.19
  -6   6  -6    0.60    0.11
   6  -6   6    0.69    0.12
  -5   6  -6    4.80    0.22
   5  -6   6    4.84    0.23
  -4   6  -6    1.58    0.14
   4  -6   6    1.52    0.15
  -3   6  -6    3.38    0.18
   3  -6   6    3.29    0.18
  -2   6  -6    0.28    0.07
   2  -6   6    0.28    0.07
  -1   6  -6    3.46    0.16
   1  -6   6    3.55    0.17
   0   6  -6    0.54    0.08
   0  -6   6    0.36    0.07
  -1  -6   6    2.28    0.14
  -2  -6   6    5.43    0.20
  -3  -6   6    3.44    0.17
  -4  -6   6    2.10    0.15
  -5  -6   6   -0.01    0.07
  -6  -6   6    0.76    0.11
  -7  -6   6    1.07    0.13
  -8  -6   6    0.37    0.11
  -9  -6   6   -0.05    0.09
  10   6  -6    0.00    0.12
  -9   6  -5    0.36    0.11
   9  -6   5    0.08    0.11
  -8   6  -5    0.50    0.11
   8  -6   5    0.50    0.12
  -7   6  -5    0.49    0.10
   7  -6   5    0.59    0.11
  -6   6  -5    2.54    0.18
   6  -6   5    2.35    0.18
  -5   6  -5    0.87    0.11
   5  -6   5    0.87    0.11
  -4   6  -5    0.96    0.11
   4  -6   5    0.90    0.10
  -3   6  -5    6.43    0.23
   3  -6   5    6.46    0.23
  -2   6  -5    7.90    0.25
   2  -6   5    7.82    0.25
  -1   6  -5   33.31    0.79
  -1   6  -5   33.40    0.79
   1  -6   5   32.49    0.78
   1  -6   5   33.67    0.79
   0   6  -5   24.06    0.59
   0   6  -5   23.60    0.58
   0  -6   5   23.20    0.58
   0  -6   5   24.31    0.58
   1   6  -5   12.09    0.34
  -1  -6   5   12.47    0.34
  -1  -6   5   12.75    0.34
   2   6  -5    2.19    0.11
  -2  -6   5    1.86    0.12
   3   6  -5   10.88    0.31
  -3  -6   5   11.21    0.32
   4   6  -5    3.55    0.16
  -4  -6   5    3.71    0.17
  -5  -6   5    0.11    0.07
  -6  -6   5    2.72    0.17
  -7  -6   5    2.87    0.19
  -8  -6   5    0.10    0.09
   9   6  -5    0.09    0.11
  -9  -6   5    0.07    0.09
  10   6  -5    0.10    0.11
 -10   6  -4   -0.01    0.10
  -9   6  -4    0.20    0.10
   9  -6   4    0.24    0.11
  -8   6  -4    0.07    0.08
   8  -6   4    0.03    0.08
  -7   6  -4    0.21    0.09
   7  -6   4    0.15    0.08
  -6   6  -4    3.39    0.19
   6  -6   4    3.31    0.19
  -5   6  -4   -0.05    0.06
   5  -6   4   -0.04    0.06
  -4   6  -4    0.38    0.07
   4  -6   4    0.35    0.08
  -3   6  -4    0.64    0.08
  -3   6  -4    0.61    0.07
   3  -6   4    0.72    0.08
  -2   6  -4    0.93    0.09
  -2   6  -4    0.93    0.08
   2  -6   4    0.91    0.08
   2  -6   4    0.92    0.09
  -1   6  -4    6.40    0.21
  -1   6  -4    6.44    0.21
   1  -6   4    6.28    0.20
   1  -6   4    6.82    0.21
   0   6  -4    5.05    0.17
   0   6  -4    5.05    0.17
   0  -6   4    5.05    0.17
   0  -6   4    5.30    0.17
   1   6  -4    3.25    0.13
  -1  -6   4    3.16    0.13
  -1  -6   4    3.19    0.13
   2   6  -4    4.92    0.17
  -2  -6   4    4.96    0.17
  -2  -6   4    5.02    0.17
   3   6  -4    0.20    0.05
  -3  -6   4    0.17    0.05
   4   6  -4    4.51    0.17
  -4  -6   4    4.34    0.17
   5   6  -4    5.41    0.20
  -5  -6   4    5.62    0.21
  -6  -6   4    1.33    0.13
  -7  -6   4    0.01    0.07
   8   6  -4   -0.13    0.08
  -8  -6   4   -0.05    0.07
   9   6  -4    0.16    0.11
  -9  -6   4    0.33    0.10
  10   6  -4    0.15    0.11
 -10   6  -3    0.04    0.11
  -9   6  -3    2.15    0.20
   9  -6   3    1.97    0.21
  -8   6  -3    0.04    0.08
   8  -6   3    0.10    0.09
  -7   6  -3    0.63    0.11
   7  -6   3    0.51    0.10
  -6   6  -3    5.66    0.23
   6  -6   3    5.63    0.24
  -5   6  -3    0.78    0.09
   5  -6   3    0.96    0.10
  -4   6  -3    0.85    0.09
   4  -6   3    0.81    0.09
  -3   6  -3   10.57    0.30
  -3   6  -3   10.26    0.29
   3  -6   3   10.15    0.30
   3  -6   3   10.27    0.29
  -2   6  -3    1.87    0.11
  -2   6  -3    1.86    0.10
   2  -6   3    1.84    0.10
   2  -6   3    1.86    0.10
  -1   6  -3   13.64    0.35
  -1   6  -3   14.11    0.36
   1  -6   3   13.67    0.35
   1  -6   3   13.88    0.35
   0   6  -3   12.74    0.33
   0   6  -3   12.75    0.33
   0  -6   3   12.83    0.32
   0  -6   3   12.58    0.32
   1   6  -3    0.75    0.06
  -1  -6   3    0.72    0.07
  -1  -6   3    0.69    0.07
   2   6  -3    1.64    0.08
  -2  -6   3    1.54    0.09
  -2  -6   3    1.49    0.09
   3   6  -3   -0.03    0.03
  -3  -6   3   -0.05    0.03
  -3  -6   3   -0.04    0.04
   4   6  -3    3.50    0.14
  -4  -6   3    3.61    0.15
   5   6  -3    2.08    0.12
  -5  -6   3    2.01    0.12
   6   6  -3    0.50    0.10
   6   6  -3    0.57    0.07
  -6  -6   3    0.56    0.08
   7   6  -3    1.34    0.16
  -7  -6   3    1.53    0.13
   8   6  -3    1.60    0.18
  -8  -6   3    1.35    0.13
   9   6  -3    0.77    0.12
  -9  -6   3    0.72    0.12
 -10   6  -2    0.13    0.11
  10  -6   2    0.06    0.11
  -9   6  -2    2.72    0.21
   9  -6   2    2.84    0.22
  -8   6  -2    7.49    0.30
   8  -6   2    7.73    0.31
  -7   6  -2    0.87    0.11
   7  -6   2    0.98    0.12
  -6   6  -2    1.73    0.14
   6  -6   2    1.56    0.14
  -5   6  -2   19.12    0.50
   5  -6   2   19.04    0.50
  -4   6  -2   13.64    0.38
  -4   6  -2   13.80    0.38
   4  -6   2   14.45    0.38
  -3   6  -2    7.19    0.21
  -3   6  -2    7.11    0.22
  -3   6  -2    6.88    0.22
   3  -6   2    7.06    0.22
   3  -6   2    7.24    0.21
  -2   6  -2   35.25    0.82
  -2   6  -2   35.86    0.82
  -2   6  -2   35.15    0.93
   2  -6   2   35.82    0.82
   2  -6   2   35.93    0.81
  -1   6  -2   33.79    0.77
  -1   6  -2   34.43    0.77
  -1   6  -2   33.69    0.89
   1  -6   2   34.07    0.77
   1  -6   2   32.94    0.77
   0   6  -2    0.01    0.03
   0   6  -2    0.01    0.02
   0  -6   2    0.02    0.02
   0  -6   2    0.12    0.03
   1   6  -2    2.73    0.10
   1   6  -2    2.60    0.10
  -1  -6   2    2.71    0.10
  -1  -6   2    2.66    0.10
   2   6  -2   16.81    0.40
  -2  -6   2   16.61    0.40
  -2  -6   2   16.64    0.40
   3   6  -2    0.08    0.05
   3   6  -2    0.18    0.04
  -3  -6   2    0.05    0.03
   4   6  -2    3.79    0.14
   4   6  -2    3.97    0.18
  -4  -6   2    4.01    0.14
   5   6  -2    4.30    0.20
   5   6  -2    4.13    0.16
  -5  -6   2    4.36    0.16
   6   6  -2    4.64    0.18
   6   6  -2    4.78    0.22
  -6  -6   2    4.86    0.18
   7   6  -2    1.09    0.12
   7   6  -2    1.10    0.11
  -7  -6   2    1.09    0.11
   8   6  -2    0.01    0.08
  -8  -6   2   -0.05    0.06
   9   6  -2    0.26    0.09
 -10   6  -1    0.11    0.11
  10  -6   1    0.11    0.10
  -9   6  -1    0.20    0.10
   9  -6   1    0.05    0.09
  -8   6  -1    4.24    0.23
   8  -6   1    4.34    0.23
  -7   6  -1    1.19    0.13
   7  -6   1    1.18    0.12
  -6   6  -1   -0.04    0.06
   6  -6   1   -0.03    0.06
  -5   6  -1    0.50    0.08
   5  -6   1    0.64    0.08
  -4   6  -1    5.00    0.18
  -4   6  -1    5.38    0.18
   4  -6   1    4.98    0.18
   4  -6   1    5.18    0.18
  -3   6  -1    3.33    0.13
  -3   6  -1    3.12    0.13
  -3   6  -1    3.35    0.12
   3  -6   1    3.30    0.13
   3  -6   1    3.21    0.13
  -2   6  -1   36.43    0.82
  -2   6  -1   36.30    0.82
  -2   6  -1   35.93    0.94
   2  -6   1   36.55    0.82
   2  -6   1   35.98    0.82
  -1   6  -1   71.40    1.57
  -1   6  -1   71.90    1.57
  -1   6  -1   71.86    1.84
   1  -6   1   73.03    1.57
   1  -6   1   71.31    1.57
   0   6  -1   19.01    0.44
   0   6  -1   19.25    0.44
   0   6  -1   18.73    0.52
   0  -6   1   19.26    0.44
   0  -6   1   18.83    0.44
   1   6  -1    0.01    0.02
   1   6  -1    0.00    0.03
   1   6  -1    0.05    0.02
  -1  -6   1    0.00    0.02
  -1  -6   1    0.12    0.02
   2   6  -1    5.86    0.16
   2   6  -1    5.59    0.20
  -2  -6   1    5.70    0.15
  -2  -6   1    5.64    0.15
   3   6  -1   27.74    0.64
   3   6  -1   28.05    0.77
  -3  -6   1   28.60    0.64
   4   6  -1   14.69    0.37
   4   6  -1   14.46    0.44
  -4  -6   1   15.03    0.36
   5   6  -1    3.01    0.12
   5   6  -1    2.56    0.16
  -5  -6   1    2.94    0.12
   6   6  -1    0.09    0.05
   6   6  -1   -0.04    0.06
  -6  -6   1    0.06    0.05
   7   6  -1    0.03    0.07
   7   6  -1   -0.03    0.05
  -7  -6   1   -0.05    0.05
   8   6  -1   -0.03    0.07
  -8  -6   1    0.07    0.06
   9   6  -1    0.36    0.09
 -10   6   0    0.36    0.12
  10  -6   0    0.40    0.13
  -9   6   0    0.37    0.11
   9  -6   0    0.13    0.10
  -8   6   0    1.11    0.13
   8  -6   0    1.21    0.14
  -7   6   0    4.03    0.21
   7  -6   0    4.37    0.21
  -6   6   0    3.68    0.19
   6  -6   0    3.61    0.18
  -5   6   0    1.90    0.13
   5  -6   0    2.03    0.13
  -4   6   0   60.35    1.35
   4  -6   0   59.54    1.34
   4  -6   0   60.73    1.35
  -3   6   0   57.88    1.47
  -3   6   0   58.09    1.28
  -3   6   0   58.11    1.28
   3  -6   0   56.84    1.27
   3  -6   0   56.55    1.28
   3  -6   0   57.34    1.47
  -2   6   0    6.31    0.18
  -2   6   0    6.07    0.20
  -2   6   0    6.19    0.18
   2  -6   0    6.58    0.20
   2  -6   0    6.28    0.17
   2  -6   0    6.18    0.18
  -1   6   0   15.17    0.36
  -1   6   0   15.13    0.36
  -1   6   0   15.03    0.42
   1  -6   0   15.26    0.42
   1  -6   0   14.71    0.35
   1  -6   0   15.31    0.35
   0   6   0  147.37    3.17
   0   6   0  146.28    3.76
   0  -6   0  147.13    3.16
   0  -6   0  148.04    3.76
   0  -6   0  152.14    3.17
   1   6   0   14.70    0.43
   1   6   0   15.01    0.34
  -1  -6   0   15.40    0.34
  -1  -6   0   15.23    0.34
  -1  -6   0   14.92    0.43
   2   6   0    6.25    0.21
  -2  -6   0    6.46    0.16
  -2  -6   0    6.34    0.16
   3   6   0   47.93    1.17
   3   6   0   56.64    1.41
  -3  -6   0   56.74    1.17
   4   6   0   60.93    1.31
   4   6   0   58.31    1.55
  -4  -6   0   58.39    1.30
   5   6   0    1.74    0.13
   5   6   0    2.19    0.10
  -5  -6   0    2.13    0.10
   6   6   0    3.57    0.15
   6   6   0    3.42    0.18
  -6  -6   0    3.50    0.14
   7   6   0    3.97    0.20
  -7  -6   0    3.66    0.16
   8   6   0    1.45    0.15
  -8  -6   0    1.41    0.13
   9   6   0    0.12    0.08
   9   6   0    0.10    0.09
  10   6   0    0.27    0.10
 -10   6   1   -0.07    0.11
  10  -6  -1   -0.09    0.10
  -9   6   1    0.43    0.12
   9  -6  -1    0.47    0.12
  -8   6   1   -0.09    0.08
   8  -6  -1   -0.04    0.08
  -7   6   1    0.14    0.08
   7  -6  -1    0.10    0.08
  -6   6   1   -0.07    0.06
   6  -6  -1    0.10    0.07
  -5   6   1    2.75    0.15
   5  -6  -1    2.77    0.15
  -4   6   1   14.55    0.39
   4  -6  -1   15.02    0.39
   4  -6  -1   14.63    0.38
   4  -6  -1   14.91    0.41
  -3   6   1   28.73    0.66
   3  -6  -1   28.50    0.76
   3  -6  -1   28.93    0.66
   3  -6  -1   28.14    0.65
  -2   6   1    5.58    0.19
  -2   6   1    5.62    0.16
  -2   6   1    5.55    0.16
   2  -6  -1    5.49    0.16
   2  -6  -1    5.61    0.18
   2  -6  -1    5.57    0.15
  -1   6   1    0.04    0.03
  -1   6   1   -0.01    0.02
  -1   6   1    0.01    0.01
   1  -6  -1    0.00    0.02
   1  -6  -1    0.02    0.02
   1  -6  -1    0.01    0.02
   0   6   1   19.69    0.42
   0   6   1   18.41    0.52
   0   6   1   18.62    0.42
   0  -6  -1   18.19    0.52
   1   6   1   70.71    1.83
  -1  -6  -1   70.75    1.83
   2   6   1   36.67    0.98
  -2  -6  -1   36.91    0.98
   3   6   1    2.97    0.15
  -3  -6  -1    3.26    0.09
  -3  -6  -1    3.34    0.14
   4   6   1    4.84    0.20
   4   6   1    5.31    0.15
  -4  -6  -1    5.29    0.15
   5   6   1    0.67    0.07
  -5  -6  -1    0.67    0.07
   6   6   1    0.00    0.06
  -6  -6  -1   -0.05    0.04
   7   6   1    1.03    0.13
  -7  -6  -1    1.10    0.10
   8   6   1    4.09    0.20
   8   6   1    3.81    0.20
   9   6   1    0.04    0.08
   9   6   1   -0.03    0.07
 -10   6   2   -0.04    0.11
  10  -6  -2   -0.07    0.11
  -9   6   2    0.23    0.11
   9  -6  -2    0.23    0.11
  -8   6   2   -0.02    0.09
   8  -6  -2    0.03    0.08
  -7   6   2    1.10    0.13
   7  -6  -2    1.21    0.13
  -6   6   2    4.79    0.21
   6  -6  -2    5.12    0.21
  -5   6   2    4.20    0.19
   5  -6  -2    4.45    0.16
   5  -6  -2    4.37    0.18
  -4   6   2    4.04    0.16
   4  -6  -2    3.86    0.15
   4  -6  -2    3.96    0.15
   4  -6  -2    4.08    0.16
  -3   6   2    0.16    0.05
   3  -6  -2    0.09    0.04
   3  -6  -2    0.14    0.04
   3  -6  -2    0.12    0.04
  -2   6   2   16.81    0.39
   2  -6  -2   16.52    0.38
   2  -6  -2   16.43    0.39
   2  -6  -2   16.12    0.46
  -1   6   2    2.67    0.09
  -1   6   2    2.61    0.12
   1  -6  -2    2.66    0.12
   1  -6  -2    2.58    0.08
   1  -6  -2    2.80    0.08
   0   6   2    0.01    0.03
   0  -6  -2    0.04    0.03
   1   6   2   32.66    0.89
  -1  -6  -2   33.42    0.89
   2   6   2   35.16    0.94
  -2  -6  -2   34.86    0.94
   3   6   2    6.72    0.17
   3   6   2    6.71    0.24
  -3  -6  -2    7.09    0.24
   4   6   2   14.06    0.43
  -4  -6  -2   14.11    0.33
   5   6   2   19.27    0.46
   5   6   2   18.71    0.46
   5   6   2   19.28    0.56
  -5  -6  -2   18.70    0.45
   6   6   2    1.41    0.11
   6   6   2    1.31    0.10
   6   6   2    1.76    0.13
  -6  -6  -2    1.36    0.09
   7   6   2    0.84    0.10
   7   6   2    1.00    0.10
  -7  -6  -2    0.96    0.09
   8   6   2    7.05    0.26
   8   6   2    7.21    0.28
   9   6   2    2.33    0.18
 -10   6   3    0.10    0.13
  10  -6  -3   -0.05    0.10
  -9   6   3    0.76    0.14
   9  -6  -3    0.64    0.13
  -8   6   3    1.43    0.15
   8  -6  -3    1.36    0.15
  -7   6   3    1.69    0.17
   7  -6  -3    1.42    0.14
  -6   6   3    0.67    0.10
   6  -6  -3    0.53    0.07
   6  -6  -3    0.60    0.09
  -5   6   3    2.32    0.15
   5  -6  -3    2.18    0.14
   5  -6  -3    2.11    0.12
  -4   6   3    3.63    0.16
   4  -6  -3    3.71    0.16
   4  -6  -3    3.82    0.15
  -3   6   3    0.00    0.04
   3  -6  -3   -0.02    0.03
   3  -6  -3   -0.02    0.04
   3  -6  -3   -0.03    0.03
  -2   6   3    1.50    0.08
   2  -6  -3    1.51    0.07
   2  -6  -3    1.42    0.10
   2  -6  -3    1.40    0.07
  -1   6   3    0.73    0.05
   1  -6  -3    0.81    0.04
   1  -6  -3    0.85    0.08
   1  -6  -3    0.81    0.04
   0  -6  -3   12.17    0.37
   1   6   3   14.48    0.42
  -1  -6  -3   13.75    0.42
   2   6   3    1.93    0.12
  -2  -6  -3    1.87    0.11
   3   6   3   10.48    0.34
   3   6   3   10.35    0.25
   3   6   3   10.44    0.25
   4   6   3    0.85    0.11
   4   6   3    1.00    0.07
   5   6   3    0.87    0.10
   5   6   3    0.85    0.08
   5   6   3    0.85    0.09
  -5  -6  -3    0.80    0.07
   6   6   3    5.58    0.23
   6   6   3    5.29    0.19
   6   6   3    5.51    0.19
  -6  -6  -3    5.46    0.18
   7   6   3    0.46    0.08
   7   6   3    0.52    0.09
   8   6   3    0.14    0.07
   9   6   3    1.77    0.17
 -10   6   4    0.04    0.12
  10  -6  -4   -0.09    0.10
  -9   6   4    0.41    0.12
   9  -6  -4    0.03    0.10
  -8   6   4    0.12    0.10
   8  -6  -4   -0.14    0.08
  -7   6   4    0.05    0.09
   7  -6  -4    0.00    0.08
  -6   6   4    1.10    0.12
   6  -6  -4    1.24    0.12
  -5   6   4    5.85    0.22
   5  -6  -4    5.78    0.22
  -4   6   4    4.52    0.18
  -3   6   4    0.15    0.05
   3  -6  -4    0.16    0.04
  -2   6   4    4.99    0.16
   2  -6  -4    4.88    0.15
  -1   6   4    3.10    0.10
   1  -6  -4    3.16    0.09
   0   6   4    5.21    0.14
   3   6   4    0.58    0.05
   3   6   4    0.67    0.06
   4   6   4    0.38    0.05
   5   6   4   -0.04    0.04
   5   6   4   -0.02    0.04
  -5  -6  -4   -0.03    0.03
   6   6   4    2.96    0.15
   7   6   4    0.18    0.07
   8   6   4    0.09    0.07
   9   6   4    0.11    0.08
  10  -6  -5    0.12    0.12
  -9   6   5   -0.06    0.11
   9  -6  -5    0.01    0.10
  -8   6   5    0.15    0.11
   8  -6  -5    0.02    0.09
  -7   6   5    2.76    0.21
   7  -6  -5    2.80    0.20
  -6   6   5    2.39    0.18
  -5   6   5    0.03    0.07
  -4   6   5    4.07    0.17
  -3   6   5   11.35    0.31
  -2   6   5    1.95    0.11
   2  -6  -5    2.07    0.09
  -1   6   5   12.02    0.30
   1  -6  -5   12.15    0.29
   0   6   5   23.21    0.53
   1   6   5   31.81    0.71
   1   6   5   32.68    0.72
   2   6   5    7.68    0.20
   2   6   5    8.10    0.21
   3   6   5    4.38    0.13
   5   6   5    0.92    0.08
   5   6   5    0.76    0.08
  -5  -6  -5    0.84    0.07
   6   6   5    2.51    0.14
   7   6   5    0.45    0.08
   8   6   5    0.47    0.10
   9   6   5    0.09    0.09
  10  -6  -6   -0.14    0.11
  -9   6   6   -0.06    0.12
   9  -6  -6   -0.17    0.09
  -8   6   6    0.33    0.12
   8  -6  -6    0.27    0.11
  -7   6   6    1.05    0.13
  -6   6   6    0.79    0.12
  -5   6   6    0.06    0.07
  -4   6   6    2.02    0.14
  -3   6   6    3.53    0.16
  -2   6   6    5.32    0.18
  -1   6   6    2.31    0.11
   1  -6  -6    2.35    0.10
   1   6   6    1.27    0.06
   2   6   6    0.18    0.03
   2   6   6    0.32    0.05
   3   6   6    3.47    0.13
   4   6   6    0.74    0.07
   5   6   6    4.57    0.18
   6   6   6    0.65    0.09
   7   6   6    1.76    0.15
   8   6   6    1.50    0.15
  -8   6   7    0.29    0.12
  -7   6   7    0.20    0.11
  -6   6   7   -0.16    0.08
  -5   6   7    0.41    0.10
  -4   6   7    0.12    0.08
  -3   6   7    0.74    0.10
  -2   6   7    3.91    0.16
  -1   6   7    6.26    0.20
   0   6   7    4.40    0.15
   0   6   7    4.49    0.16
   0  -6  -7    4.75    0.14
   1   6   7    2.60    0.10
   2   6   7    3.01    0.12
   3   6   7    0.04    0.05
   3   6   7   -0.01    0.03
   4   6   7    6.57    0.22
   5   6   7    7.21    0.25
   6   6   7    1.70    0.14
   7   6   7    0.33    0.08
   8   6   7    2.57    0.19
  -8   6   8    0.25    0.13
  -7   6   8    0.05    0.11
  -6   6   8    0.14    0.10
  -5   6   8    0.00    0.09
  -4   6   8   -0.12    0.07
  -3   6   8    1.47    0.14
  -2   6   8    0.13    0.07
  -1   6   8    0.16    0.06
  -1   6   8    0.11    0.05
   0   6   8    0.65    0.07
   0   6   8    0.63    0.08
   1   6   8    0.21    0.06
   2   6   8    0.73    0.07
   3   6   8    4.52    0.17
   4   6   8    1.04    0.10
   5   6   8    1.72    0.13
   6   6   8    3.23    0.18
   7   6   8    0.00    0.07
  -7   6   9   -0.09    0.11
  -6   6   9   -0.01    0.10
  -5   6   9    0.17    0.10
  -4   6   9   -0.03    0.09
  -3   6   9    0.04    0.08
  -2   6   9    0.39    0.09
  -1   6   9    0.05    0.06
   0   6   9   -0.08    0.06
   1   6   9    0.14    0.06
   2   6   9    0.34    0.07
   3   6   9    1.49    0.12
   4   6   9    0.04    0.06
   5   6   9    0.22    0.07
   6   6   9    0.77    0.11
  -6   6  10    0.03    0.11
  -5   6  10    0.28    0.11
  -4   6  10    0.20    0.10
  -3   6  10    0.15    0.09
  -2   6  10    0.68    0.11
  -1   6  10    0.38    0.09
   0   6  10    0.06    0.07
   1   6  10    0.82    0.10
   2   6  10   -0.10    0.06
   3   6  10    0.28    0.07
   4   6  10    0.02    0.06
   5   6  10    0.07    0.07
  -4   6  11    0.05    0.11
  -3   6  11    0.08    0.10
  -2   6  11    0.23    0.10
  -1   6  11    0.03    0.09
   0   6  11    0.08    0.08
   1   6  11   -0.02    0.07
   2   6  11    0.23    0.08
   3   6  11    0.04    0.07
   4   6  11    0.26    0.07
  -2   6  12   -0.04    0.10
  -1   6  12    0.07    0.10
   0   6  12    0.09    0.09
   1   6  12    0.52    0.11
  -1  -7  12    0.47    0.15
  -2  -7  12    0.00    0.13
  -4   7 -11    0.35    0.13
   2  -7  11    0.04    0.10
   1  -7  11    0.08    0.11
   0  -7  11    0.75    0.14
  -1  -7  11    0.57    0.13
  -2  -7  11    0.39    0.12
  -3  -7  11   -0.09    0.10
  -4  -7  11    0.11    0.12
  -5  -7  11    0.02    0.12
  -6  -7  11    0.15    0.14
  -5   7 -10    0.08    0.10
  -4   7 -10    0.62    0.12
   4  -7  10    0.59    0.13
  -3   7 -10    1.15    0.14
   3  -7  10    1.08    0.15
   2  -7  10   -0.09    0.09
   1  -7  10    0.02    0.09
   0  -7  10    0.71    0.12
  -1  -7  10    0.21    0.11
  -2  -7  10    0.07    0.10
  -3  -7  10    0.46    0.12
  -4  -7  10    0.47    0.13
  -5  -7  10    0.20    0.11
  -6  -7  10    0.17    0.12
  -7  -7  10   -0.10    0.11
  -6   7  -9    1.10    0.15
  -5   7  -9    2.02    0.20
   5  -7   9    1.95    0.21
  -4   7  -9    1.09    0.14
   4  -7   9    1.25    0.15
  -3   7  -9    1.01    0.13
   3  -7   9    1.36    0.15
  -2   7  -9    0.33    0.09
   2  -7   9    0.27    0.10
   1  -7   9    0.03    0.09
   0  -7   9    4.19    0.23
  -1  -7   9    3.36    0.22
  -2  -7   9    0.59    0.11
  -3  -7   9    0.15    0.09
  -4  -7   9    1.99    0.20
  -5  -7   9    0.97    0.14
  -6  -7   9    0.00    0.10
  -7  -7   9   -0.10    0.10
  -8  -7   9    0.00    0.12
  -7   7  -8    0.60    0.13
  -6   7  -8   -0.02    0.09
   6  -7   8    0.04    0.10
  -5   7  -8    0.42    0.10
   5  -7   8    0.35    0.10
  -4   7  -8    1.03    0.13
   4  -7   8    0.94    0.13
  -3   7  -8    0.42    0.10
   3  -7   8    0.37    0.10
  -2   7  -8    3.25    0.19
   2  -7   8    3.35    0.20
  -1   7  -8    0.74    0.10
   1  -7   8    0.82    0.11
   0  -7   8    3.03    0.19
  -1  -7   8    0.25    0.09
  -2  -7   8    2.42    0.18
  -3  -7   8    0.17    0.09
  -4  -7   8    0.66    0.12
  -5  -7   8    0.13    0.09
  -6  -7   8    1.88    0.18
  -7  -7   8    0.12    0.11
  -8  -7   8   -0.11    0.10
  -8   7  -7    0.03    0.10
  -7   7  -7    0.71    0.13
   7  -7   7    0.65    0.13
  -6   7  -7    1.33    0.14
   6  -7   7    1.50    0.16
  -5   7  -7    0.10    0.09
   5  -7   7    0.17    0.09
  -4   7  -7    3.10    0.19
   4  -7   7    2.71    0.19
  -3   7  -7    1.80    0.16
   3  -7   7    1.81    0.16
  -2   7  -7    6.07    0.25
   2  -7   7    6.08    0.25
  -1   7  -7    3.37    0.18
   1  -7   7    3.24    0.18
   0  -7   7   -0.06    0.06
  -1  -7   7    1.92    0.15
  -2  -7   7    7.31    0.27
  -3  -7   7    1.47    0.15
  -4  -7   7    0.96    0.11
  -5  -7   7    0.05    0.08
  -6  -7   7   -0.08    0.09
  -7  -7   7    0.20    0.10
  -8  -7   7   -0.05    0.10
  -8   7  -6    2.14    0.21
   8  -7   6    1.98    0.21
  -7   7  -6    1.31    0.15
   7  -7   6    1.21    0.15
  -6   7  -6    0.45    0.10
   6  -7   6    0.40    0.11
  -5   7  -6    0.15    0.08
   5  -7   6    0.14    0.09
  -4   7  -6    0.09    0.08
   4  -7   6    0.14    0.08
  -3   7  -6    5.00    0.22
   3  -7   6    4.77    0.22
  -2   7  -6   14.51    0.42
   2  -7   6   14.69    0.42
  -1   7  -6    3.52    0.17
   1  -7   6    3.56    0.17
   0   7  -6    0.05    0.06
   0  -7   6   -0.03    0.05
  -1  -7   6    1.14    0.12
  -2  -7   6    0.06    0.06
  -3  -7   6    3.62    0.17
  -4  -7   6   12.40    0.37
  -5  -7   6    2.82    0.18
  -6  -7   6    0.03    0.08
  -7  -7   6    0.21    0.09
  -8  -7   6    0.11    0.09
   9   7  -6    0.13    0.13
  -9   7  -5   -0.01    0.10
  -8   7  -5    0.04    0.09
   8  -7   5   -0.07    0.09
  -7   7  -5    4.43    0.24
   7  -7   5    4.11    0.24
  -6   7  -5    8.37    0.31
   6  -7   5    8.56    0.32
  -5   7  -5    1.98    0.16
   5  -7   5    1.87    0.16
  -4   7  -5   -0.05    0.07
   4  -7   5   -0.10    0.06
  -3   7  -5    5.69    0.22
   3  -7   5    5.70    0.22
  -2   7  -5    3.08    0.16
   2  -7   5    3.05    0.16
  -1   7  -5    8.39    0.27
  -1   7  -5    8.50    0.27
   1  -7   5    8.75    0.27
   0   7  -5    1.28    0.11
   0   7  -5    1.45    0.10
   0  -7   5    1.17    0.11
   1   7  -5   12.52    0.35
  -1  -7   5   13.13    0.35
   2   7  -5    9.85    0.29
  -2  -7   5   10.34    0.30
   3   7  -5    1.66    0.11
  -3  -7   5    1.47    0.12
   4   7  -5    0.25    0.06
  -4  -7   5    0.19    0.07
  -5  -7   5    2.43    0.16
  -6  -7   5   -0.02    0.07
  -7  -7   5    0.59    0.10
   8   7  -5    0.42    0.12
  -8  -7   5    0.56    0.11
   9   7  -5   -0.16    0.11
  10   7  -5    0.26    0.12
  -9   7  -4    0.49    0.12
   9  -7   4    0.51    0.13
  -8   7  -4    0.12    0.09
   8  -7   4    0.09    0.10
  -7   7  -4    3.95    0.22
   7  -7   4    3.96    0.23
  -6   7  -4    5.31    0.24
   6  -7   4    5.15    0.24
  -5   7  -4    0.37    0.08
   5  -7   4    0.59    0.10
  -4   7  -4    9.20    0.28
  -4   7  -4    8.90    0.30
   4  -7   4    9.21    0.30
  -3   7  -4   22.51    0.58
   3  -7   4   23.03    0.58
  -2   7  -4   22.89    0.57
  -2   7  -4   23.30    0.58
   2  -7   4   23.21    0.57
  -1   7  -4    0.92    0.09
  -1   7  -4    0.96    0.09
   1  -7   4    0.93    0.08
   1  -7   4    1.12    0.09
   0   7  -4    1.63    0.11
   0   7  -4    1.60    0.10
   0  -7   4    1.54    0.10
   0  -7   4    1.46    0.10
   1   7  -4   43.08    0.98
  -1  -7   4   42.32    0.98
  -1  -7   4   43.02    0.97
   2   7  -4   23.75    0.58
  -2  -7   4   23.71    0.57
   3   7  -4    2.11    0.11
  -3  -7   4    2.17    0.12
   4   7  -4    0.32    0.06
  -4  -7   4    0.33    0.07
   5   7  -4    0.14    0.05
  -5  -7   4    0.05    0.06
  -6  -7   4    3.20    0.17
   7   7  -4    0.15    0.10
  -7  -7   4    0.28    0.08
   8   7  -4   -0.03    0.09
  -8  -7   4   -0.02    0.08
   9   7  -4    0.02    0.10
  10   7  -4    0.40    0.12
 -10   7  -3    0.54    0.13
  -9   7  -3    0.64    0.13
   9  -7   3    0.88    0.14
  -8   7  -3    0.71    0.12
   8  -7   3    0.54    0.12
  -7   7  -3    0.01    0.08
   7  -7   3    0.04    0.08
  -6   7  -3    1.17    0.12
   6  -7   3    1.18    0.13
  -5   7  -3   17.38    0.48
   5  -7   3   17.46    0.48
  -4   7  -3    0.02    0.06
   4  -7   3   -0.02    0.06
  -3   7  -3    0.83    0.08
  -3   7  -3    0.76    0.08
  -3   7  -3    0.76    0.08
   3  -7   3    0.96    0.10
  -2   7  -3    0.58    0.07
  -2   7  -3    0.68    0.07
   2  -7   3    0.72    0.07
   2  -7   3    0.56    0.07
  -1   7  -3   49.16    1.10
  -1   7  -3   48.26    1.10
   1  -7   3   48.76    1.09
   1  -7   3   47.91    1.09
   0   7  -3    2.69    0.11
   0   7  -3    2.77    0.12
   0  -7   3    2.77    0.11
   0  -7   3    2.69    0.11
   1   7  -3   10.17    0.27
   1   7  -3    9.71    0.27
  -1  -7   3   10.00    0.27
  -1  -7   3   10.16    0.27
   2   7  -3    1.33    0.08
  -2  -7   3    1.33    0.09
  -2  -7   3    1.29    0.08
   3   7  -3   24.15    0.58
  -3  -7   3   24.80    0.59
  -3  -7   3   24.59    0.58
   4   7  -3    8.70    0.26
  -4  -7   3    9.26    0.26
   5   7  -3    0.51    0.09
   5   7  -3    0.80    0.08
  -5  -7   3    0.73    0.08
   6   7  -3    2.82    0.20
   6   7  -3    2.91    0.15
  -6  -7   3    3.00    0.15
   7   7  -3    0.90    0.12
  -7  -7   3    0.80    0.09
   8   7  -3    0.32    0.10
  -8  -7   3    0.28    0.08
   9   7  -3    0.09    0.10
  10   7  -3    0.51    0.11
 -10   7  -2    0.23    0.11
  10  -7   2    0.23    0.12
  -9   7  -2    0.67    0.13
   9  -7   2    0.68    0.13
  -8   7  -2    0.23    0.10
   8  -7   2    0.21    0.10
  -7   7  -2    4.08    0.22
   7  -7   2    3.95    0.22
  -6   7  -2    0.15    0.07
   6  -7   2    0.11    0.07
  -5   7  -2    6.96    0.25
   5  -7   2    6.94    0.25
  -4   7  -2   20.12    0.52
  -4   7  -2   20.60    0.52
   4  -7   2   20.35    0.52
  -3   7  -2    7.28    0.22
  -3   7  -2    7.55    0.23
  -3   7  -2    7.14    0.23
   3  -7   2    7.30    0.22
   3  -7   2    7.12    0.23
  -2   7  -2    1.31    0.09
  -2   7  -2    1.53    0.09
  -2   7  -2    1.38    0.09
   2  -7   2    1.34    0.08
   2  -7   2    1.30    0.09
  -1   7  -2   45.47    1.18
  -1   7  -2   45.28    1.01
  -1   7  -2   44.18    1.01
   1  -7   2   45.28    1.01
   1  -7   2   44.60    1.01
   0   7  -2   22.69    0.53
   0   7  -2   22.58    0.62
   0   7  -2   22.70    0.53
   0  -7   2   22.55    0.53
   0  -7   2   22.20    0.52
   1   7  -2   14.54    0.35
   1   7  -2   14.41    0.35
   1   7  -2   14.16    0.42
  -1  -7   2   14.61    0.35
  -1  -7   2   14.18    0.35
   2   7  -2    7.38    0.25
   2   7  -2    7.10    0.20
  -2  -7   2    7.18    0.20
  -2  -7   2    7.31    0.20
   3   7  -2    0.27    0.06
   3   7  -2    0.23    0.04
  -3  -7   2    0.21    0.04
  -3  -7   2    0.20    0.04
   4   7  -2   12.51    0.33
   4   7  -2   13.03    0.41
  -4  -7   2   12.81    0.33
   5   7  -2    0.65    0.07
   5   7  -2    0.59    0.09
  -5  -7   2    0.69    0.07
   6   7  -2    4.70    0.18
   6   7  -2    4.60    0.23
  -6  -7   2    4.77    0.18
   7   7  -2    0.07    0.08
  -7  -7   2    0.02    0.05
   8   7  -2    1.34    0.17
  -8  -7   2    1.13    0.12
   9   7  -2    0.11    0.09
 -10   7  -1    0.02    0.11
  10  -7   1    0.12    0.11
  -9   7  -1    0.42    0.12
   9  -7   1    0.63    0.12
  -8   7  -1    0.49    0.11
   8  -7   1    0.46    0.10
  -7   7  -1    1.22    0.13
   7  -7   1    1.40    0.14
  -6   7  -1    1.86    0.15
   6  -7   1    2.12    0.15
  -5   7  -1    7.61    0.27
   5  -7   1    8.21    0.27
  -4   7  -1    4.17    0.17
  -4   7  -1    3.92    0.16
   4  -7   1    4.30    0.17
  -3   7  -1   15.56    0.39
  -3   7  -1   15.35    0.42
  -3   7  -1   15.05    0.39
   3  -7   1   14.99    0.38
   3  -7   1   15.09    0.39
  -2   7  -1    3.13    0.12
  -2   7  -1    3.02    0.12
  -2   7  -1    3.09    0.12
   2  -7   1    2.98    0.11
   2  -7   1    2.94    0.12
  -1   7  -1    0.07    0.04
  -1   7  -1    0.07    0.04
  -1   7  -1    0.07    0.03
   1  -7   1    0.08    0.03
   1  -7   1    0.11    0.03
   0   7  -1   21.10    0.49
   0   7  -1   20.89    0.58
   0   7  -1   21.00    0.49
   0  -7   1   21.29    0.49
   0  -7   1   21.10    0.48
   1   7  -1  108.19    2.34
   1   7  -1  106.68    2.79
   1   7  -1  109.50    2.34
  -1  -7   1  109.54    2.34
  -1  -7   1  109.79    2.34
   2   7  -1   65.03    1.44
  -2  -7   1   66.85    1.44
  -2  -7   1   66.76    1.44
   3   7  -1    8.75    0.29
   3   7  -1    8.62    0.23
  -3  -7   1    8.83    0.23
  -3  -7   1    8.63    0.23
   4   7  -1    0.26    0.04
   4   7  -1    0.17    0.06
  -4  -7   1    0.17    0.04
   5   7  -1    0.37    0.05
   5   7  -1    0.26    0.07
  -5  -7   1    0.39    0.05
   6   7  -1    7.41    0.24
   6   7  -1    7.27    0.28
  -6  -7   1    7.25    0.23
   7   7  -1    5.45    0.25
  -7  -7   1    5.03    0.20
   8   7  -1    0.17    0.08
   9   7  -1    0.05    0.08
 -10   7   0    0.62    0.14
  10  -7   0    0.39    0.13
  -9   7   0    2.59    0.22
   9  -7   0    2.79    0.22
  -8   7   0    1.41    0.15
   8  -7   0    1.38    0.15
  -7   7   0    0.19    0.09
   7  -7   0    0.19    0.09
  -6   7   0   -0.04    0.07
   6  -7   0   -0.04    0.06
  -5   7   0    5.42    0.22
   5  -7   0    5.64    0.21
  -4   7   0   18.87    0.48
  -4   7   0   18.82    0.48
   4  -7   0   19.11    0.48
  -3   7   0    0.08    0.04
  -3   7   0    0.03    0.04
  -3   7   0    0.07    0.03
   3  -7   0    0.03    0.03
   3  -7   0    0.05    0.04
   3  -7   0    0.04    0.03
  -2   7   0   22.53    0.52
  -2   7   0   21.84    0.60
  -2   7   0   22.03    0.52
   2  -7   0   22.21    0.51
   2  -7   0   22.35    0.60
   2  -7   0   21.93    0.52
  -1   7   0   30.95    0.69
  -1   7   0   31.17    0.82
  -1   7   0   30.42    0.69
   1  -7   0   30.27    0.82
   1  -7   0   30.90    0.68
   1  -7   0   29.78    0.68
   0   7   0   -0.05    0.02
   0   7   0    0.01    0.03
   0   7   0    0.00    0.01
   0  -7   0   -0.02    0.02
   0  -7   0    0.00    0.03
   0  -7   0    0.03    0.02
   1   7   0   30.45    0.67
   1   7   0   29.35    0.82
  -1  -7   0   29.22    0.82
  -1  -7   0   31.60    0.67
  -1  -7   0   30.89    0.66
   2   7   0   22.21    0.62
  -2  -7   0   21.51    0.62
  -2  -7   0   22.37    0.49
  -2  -7   0   22.58    0.49
   3   7   0    0.00    0.02
   3   7   0   -0.02    0.05
  -3  -7   0    0.04    0.03
  -3  -7   0    0.01    0.02
   4   7   0   18.75    0.55
   4   7   0   19.10    0.45
  -4  -7   0   18.56    0.44
   5   7   0    5.98    0.18
   5   7   0    5.58    0.23
  -5  -7   0    5.68    0.17
   6   7   0    0.00    0.04
   6   7   0    0.02    0.07
  -6  -7   0   -0.01    0.04
   7   7   0    0.30    0.08
  -7  -7   0    0.25    0.06
   8   7   0    1.85    0.17
   9   7   0    2.22    0.18
 -10   7   1    0.72    0.14
  10  -7  -1    0.64    0.14
  -9   7   1    0.06    0.10
   9  -7  -1    0.03    0.10
  -8   7   1   -0.03    0.09
   8  -7  -1   -0.03    0.08
  -7   7   1    5.38    0.25
   7  -7  -1    5.38    0.24
  -6   7   1    7.42    0.27
   6  -7  -1    7.58    0.27
  -5   7   1    0.13    0.07
   5  -7  -1    0.26    0.07
  -4   7   1    0.12    0.05
   4  -7  -1    0.20    0.05
   4  -7  -1    0.22    0.04
  -3   7   1    9.05    0.25
   3  -7  -1    9.32    0.25
   3  -7  -1    8.84    0.24
   3  -7  -1    8.98    0.27
  -2   7   1   66.61    1.45
  -2   7   1   66.63    1.45
  -2   7   1   64.99    1.71
   2  -7  -1   65.85    1.44
   2  -7  -1   66.06    1.71
   2  -7  -1   66.75    1.45
  -1   7   1  110.46    2.35
  -1   7   1  108.33    2.79
   1  -7  -1  107.29    2.34
   1  -7  -1  109.28    2.34
   1  -7  -1  109.80    2.79
   0   7   1   20.29    0.47
   0   7   1   21.08    0.59
   0   7   1   21.82    0.47
   0  -7  -1   20.78    0.58
   1   7   1    0.03    0.04
  -1  -7  -1    0.06    0.03
   2   7   1    3.11    0.09
   2   7   1    2.89    0.15
  -2  -7  -1    3.19    0.14
   3   7   1    9.06    0.22
   4   7   1    4.14    0.19
  -4  -7  -1    4.21    0.12
   5   7   1    8.26    0.29
   5   7   1    8.33    0.23
  -5  -7  -1    7.76    0.22
   6   7   1    2.42    0.16
   6   7   1    2.15    0.12
  -6  -7  -1    2.14    0.11
   7   7   1    1.33    0.15
  -7  -7  -1    1.55    0.11
   8   7   1    0.50    0.09
   8   7   1    0.54    0.10
   9   7   1    0.36    0.10
   9   7   1    0.34    0.09
 -10   7   2    0.13    0.12
  10  -7  -2    0.12    0.12
  -9   7   2   -0.02    0.10
   9  -7  -2    0.00    0.09
  -8   7   2    1.17    0.15
   8  -7  -2    1.19    0.14
  -7   7   2    0.09    0.09
   7  -7  -2    0.02    0.08
  -6   7   2    4.89    0.22
   6  -7  -2    5.01    0.22
  -5   7   2    0.45    0.09
   5  -7  -2    0.73    0.08
   5  -7  -2    0.63    0.09
  -4   7   2   12.95    0.35
   4  -7  -2   13.12    0.38
   4  -7  -2   13.44    0.35
  -3   7   2    0.23    0.05
   3  -7  -2    0.27    0.05
   3  -7  -2    0.28    0.05
   3  -7  -2    0.31    0.04
  -2   7   2    7.49    0.21
   2  -7  -2    7.47    0.24
   2  -7  -2    7.45    0.20
   2  -7  -2    7.35    0.20
  -1   7   2   14.82    0.34
  -1   7   2   14.63    0.43
   1  -7  -2   14.46    0.43
   1  -7  -2   14.99    0.33
   1  -7  -2   14.22    0.33
   0   7   2   22.05    0.62
   0  -7  -2   22.46    0.62
   1   7   2   44.74    1.19
  -1  -7  -2   44.38    1.18
   2   7   2    1.47    0.11
   3   7   2    7.33    0.18
   3   7   2    7.27    0.26
   4   7   2   19.65    0.57
   5   7   2    6.69    0.26
   5   7   2    6.98    0.20
  -5  -7  -2    6.87    0.19
   6   7   2    0.06    0.05
   6   7   2    0.06    0.06
   6   7   2    0.07    0.06
  -6  -7  -2    0.11    0.04
   7   7   2    4.02    0.21
   7   7   2    3.88    0.18
   8   7   2    0.20    0.07
   8   7   2    0.03    0.07
   9   7   2    0.57    0.11
   9   7   2    0.54    0.11
 -10   7   3    0.26    0.13
  10  -7  -3    0.33    0.13
  -9   7   3    0.00    0.11
   9  -7  -3    0.16    0.11
  -8   7   3    0.35    0.11
   8  -7  -3    0.29    0.11
  -7   7   3    0.90    0.12
   7  -7  -3    1.23    0.13
  -6   7   3    2.98    0.19
   6  -7  -3    3.07    0.18
  -5   7   3    0.66    0.09
   5  -7  -3    0.63    0.09
   5  -7  -3    0.66    0.07
  -4   7   3    9.75    0.28
   4  -7  -3    9.16    0.30
   4  -7  -3    9.74    0.28
  -3   7   3   25.98    0.60
   3  -7  -3   25.09    0.59
   3  -7  -3   25.09    0.70
   3  -7  -3   24.71    0.59
  -2   7   3    1.46    0.08
   2  -7  -3    1.37    0.10
   2  -7  -3    1.43    0.07
   2  -7  -3    1.36    0.07
  -1   7   3   10.36    0.25
   1  -7  -3    9.81    0.32
   1   7   3   48.46    1.29
   2   7   3    0.71    0.08
   3   7   3    0.89    0.06
   3   7   3    0.90    0.10
   4   7   3    0.09    0.04
   4   7   3    0.05    0.03
   4   7   3    0.08    0.06
   5   7   3   16.98    0.42
   5   7   3   16.83    0.52
   6   7   3    1.21    0.10
   6   7   3    1.34    0.14
   7   7   3    0.06    0.06
   7   7   3    0.00    0.07
   8   7   3    0.58    0.09
   9   7   3    0.75    0.11
  10  -7  -4    0.26    0.13
  -9   7   4    0.08    0.11
   9  -7  -4   -0.12    0.09
  -8   7   4   -0.11    0.09
   8  -7  -4   -0.08    0.09
  -7   7   4    0.29    0.11
   7  -7  -4    0.17    0.09
  -6   7   4    2.95    0.19
   6  -7  -4    3.07    0.18
  -5   7   4    0.04    0.07
   5  -7  -4    0.09    0.06
  -4   7   4    0.53    0.08
   4  -7  -4    0.41    0.07
  -3   7   4    2.32    0.12
   3  -7  -4    2.26    0.11
  -2   7   4   24.96    0.57
   2  -7  -4   24.18    0.56
   2  -7  -4   24.25    0.56
  -1   7   4   44.46    0.98
   3   7   4   23.23    0.53
   4   7   4    6.95    0.21
   4   7   4    8.95    0.22
   5   7   4    0.19    0.04
   6   7   4    4.74    0.18
   7   7   4    3.85    0.18
   8   7   4    0.14    0.08
   9   7   4    0.55    0.10
  10  -7  -5   -0.17    0.11
  -9   7   5   -0.06    0.12
   9  -7  -5   -0.08    0.10
  -8   7   5    0.65    0.13
   8  -7  -5    0.54    0.12
  -7   7   5    0.65    0.12
   7  -7  -5    0.38    0.10
  -6   7   5   -0.07    0.08
   6  -7  -5   -0.14    0.07
  -5   7   5    2.09    0.16
   5  -7  -5    2.34    0.15
  -4   7   5    0.11    0.07
  -3   7   5    1.67    0.12
  -2   7   5   10.29    0.28
   2  -7  -5   10.22    0.26
  -1   7   5   13.24    0.33
   0   7   5    1.43    0.07
   3   7   5    5.78    0.17
   3   7   5    5.77    0.16
   4   7   5    0.03    0.04
   4   7   5    0.04    0.03
   5   7   5    1.94    0.11
   6   7   5    8.09    0.26
   7   7   5    4.46    0.20
   8   7   5    0.16    0.08
  -8   7   6    0.02    0.11
   8  -7  -6    0.07    0.10
  -7   7   6    0.05    0.10
   7  -7  -6    0.16    0.09
  -6   7   6    0.24    0.10
  -5   7   6    2.97    0.18
  -4   7   6   13.80    0.39
  -3   7   6    4.45    0.18
  -2   7   6    0.00    0.05
  -1   7   6    1.41    0.09
   1  -7  -6    1.47    0.07
   0   7   6    0.02    0.04
   1   7   6    3.43    0.11
   1   7   6    3.52    0.12
   2   7   6   13.72    0.33
   2   7   6   14.03    0.34
   3   7   6    4.32    0.14
   3   7   6    4.60    0.15
   4   7   6    0.14    0.05
   4   7   6    0.04    0.03
   5   7   6    0.15    0.06
   6   7   6    0.38    0.07
   7   7   6    1.45    0.14
   8   7   6    1.87    0.16
  -8   7   7   -0.26    0.10
  -7   7   7    0.19    0.11
  -6   7   7    0.18    0.10
  -5   7   7    0.05    0.08
  -4   7   7    0.99    0.11
  -3   7   7    1.79    0.14
  -2   7   7    7.35    0.23
  -1   7   7    1.96    0.11
   0   7   7    0.05    0.04
   0   7   7    0.00    0.02
   1   7   7    1.15    0.06
   2   7   7    3.85    0.14
   2   7   7    5.26    0.15
   3   7   7    1.80    0.10
   4   7   7    2.96    0.13
   5   7   7    0.14    0.06
   6   7   7    1.70    0.13
   7   7   7    0.85    0.10
   8   7   7   -0.05    0.07
  -7   7   8   -0.02    0.11
  -6   7   8    2.13    0.20
  -5   7   8    0.09    0.09
  -4   7   8    0.71    0.11
  -3   7   8    0.14    0.08
  -2   7   8    2.42    0.14
  -1   7   8    0.23    0.07
   0   7   8    2.65    0.13
   1   7   8    0.63    0.07
   2   7   8    2.98    0.13
   3   7   8    0.42    0.06
   4   7   8    0.87    0.08
   5   7   8    0.24    0.07
   6   7   8    0.06    0.06
   7   7   8    0.45    0.09
  -6   7   9    0.05    0.11
  -5   7   9    0.89    0.13
  -4   7   9    2.06    0.18
  -3   7   9    0.07    0.08
  -2   7   9    0.56    0.09
  -1   7   9    2.60    0.15
   0   7   9    3.47    0.16
   1   7   9    0.00    0.06
   2   7   9    0.25    0.06
   3   7   9    1.11    0.10
   4   7   9    1.20    0.11
   5   7   9    2.05    0.14
   6   7   9    1.01    0.11
  -5   7  10    0.17    0.11
  -4   7  10    0.49    0.11
  -3   7  10    0.49    0.11
  -2   7  10   -0.06    0.08
  -1   7  10    0.12    0.08
   0   7  10    0.78    0.10
   1   7  10    0.05    0.06
   2   7  10   -0.09    0.05
   3   7  10    1.29    0.12
   4   7  10    0.58    0.08
   5   7  10    0.09    0.06
  -4   7  11    0.09    0.11
  -3   7  11    0.08    0.11
  -2   7  11    0.41    0.11
  -1   7  11    0.58    0.11
   0   7  11    0.64    0.10
   1   7  11    0.05    0.08
   2   7  11    0.00    0.06
   3   7  11    0.42    0.08
   4   7  11    0.52    0.08
  -1   7  12    0.30    0.11
   0   7  12    0.02    0.09
   1   7  12   -0.05    0.08
   2  -8  11    0.24    0.12
   1  -8  11    0.30    0.12
   0  -8  11    1.06    0.16
  -1  -8  11    0.08    0.11
  -2  -8  11    0.01    0.11
  -3  -8  11    0.08    0.12
  -4  -8  11    0.28    0.13
  -5  -8  11   -0.04    0.12
  -5   8 -10    0.66    0.14
  -4   8 -10    1.06    0.16
   4  -8  10    0.85    0.15
  -3   8 -10    0.02    0.10
   3  -8  10    0.02    0.10
   2  -8  10    0.37    0.12
   1  -8  10    0.75    0.13
   0  -8  10    2.17    0.21
  -1  -8  10    0.26    0.11
  -2  -8  10    0.46    0.12
  -3  -8  10    0.18    0.11
  -4  -8  10    0.11    0.11
  -5  -8  10    0.01    0.11
  -6  -8  10   -0.01    0.12
  -6   8  -9   -0.11    0.10
  -5   8  -9    2.59    0.22
   5  -8   9    2.77    0.23
  -4   8  -9    0.70    0.12
   4  -8   9    0.88    0.14
  -3   8  -9    0.57    0.12
   3  -8   9    0.54    0.12
  -2   8  -9    2.08    0.18
   2  -8   9    2.13    0.19
   1  -8   9    0.75    0.12
   0  -8   9    0.18    0.10
  -1  -8   9    2.42    0.20
  -2  -8   9    2.40    0.20
  -3  -8   9    0.11    0.10
  -4  -8   9    0.09    0.11
  -5  -8   9    0.64    0.13
  -6  -8   9    0.11    0.12
  -7  -8   9   -0.04    0.11
  -7   8  -8    0.33    0.12
  -6   8  -8   -0.04    0.10
   6  -8   8    0.02    0.10
  -5   8  -8    0.88    0.13
   5  -8   8    0.74    0.13
  -4   8  -8   -0.01    0.08
   4  -8   8   -0.04    0.09
  -3   8  -8    1.49    0.14
   3  -8   8    1.37    0.15
  -2   8  -8    1.23    0.13
   2  -8   8    1.37    0.14
  -1   8  -8    2.17    0.17
   1  -8   8    1.99    0.18
   0  -8   8    3.69    0.21
  -1  -8   8   -0.03    0.08
  -2  -8   8    0.05    0.08
  -3  -8   8   -0.01    0.08
  -4  -8   8    0.49    0.11
  -5  -8   8   -0.17    0.08
  -6  -8   8   -0.16    0.10
  -7  -8   8    0.02    0.10
  -8  -8   8    0.08    0.11
  -8   8  -7    0.32    0.12
  -7   8  -7   -0.10    0.09
   7  -8   7    0.05    0.10
  -6   8  -7    0.19    0.10
   6  -8   7    0.01    0.09
  -5   8  -7    2.70    0.20
   5  -8   7    3.22    0.21
  -4   8  -7    0.09    0.08
   4  -8   7    0.04    0.08
  -3   8  -7   -0.02    0.07
   3  -8   7   -0.07    0.07
  -2   8  -7    0.02    0.08
   2  -8   7    0.00    0.08
  -1   8  -7   10.57    0.34
   1  -8   7   10.67    0.34
   0  -8   7    3.31    0.19
  -1  -8   7    0.08    0.08
  -2  -8   7    0.82    0.11
  -3  -8   7    3.42    0.19
  -4  -8   7    1.94    0.17
  -5  -8   7    0.44    0.10
  -6  -8   7   -0.05    0.08
  -7  -8   7    0.41    0.11
  -8  -8   7    0.01    0.10
   9   8  -7   -0.04    0.12
  -8   8  -6    1.62    0.17
   8  -8   6    1.53    0.18
  -7   8  -6    1.78    0.19
   7  -8   6    1.98    0.20
  -6   8  -6    4.21    0.24
   6  -8   6    4.50    0.25
  -5   8  -6    0.02    0.08
   5  -8   6   -0.05    0.07
  -4   8  -6    0.78    0.11
   4  -8   6    0.62    0.10
  -3   8  -6   13.52    0.41
   3  -8   6   13.88    0.41
  -2   8  -6    0.07    0.07
   2  -8   6    0.09    0.07
  -1   8  -6    0.95    0.10
   1  -8   6    1.00    0.11
   0   8  -6    0.32    0.08
   0  -8   6    0.44    0.08
  -1  -8   6    1.14    0.11
  -2  -8   6    0.35    0.08
  -3  -8   6    0.52    0.09
  -4  -8   6    0.20    0.08
  -5  -8   6    0.11    0.08
  -6  -8   6   -0.04    0.08
  -7  -8   6    0.18    0.10
   8   8  -6    0.23    0.12
  -8  -8   6    0.36    0.10
   9   8  -6    0.13    0.12
  -9   8  -5    1.31    0.17
  -8   8  -5    1.01    0.14
   8  -8   5    1.03    0.15
  -7   8  -5    1.21    0.14
   7  -8   5    1.14    0.15
  -6   8  -5    0.44    0.10
   6  -8   5    0.22    0.10
  -5   8  -5    7.29    0.28
   5  -8   5    6.72    0.28
  -4   8  -5    0.75    0.11
   4  -8   5    0.89    0.11
  -3   8  -5    6.27    0.24
   3  -8   5    6.22    0.24
  -2   8  -5    0.21    0.07
   2  -8   5    0.20    0.07
  -1   8  -5    8.96    0.29
  -1   8  -5    9.19    0.29
   1  -8   5    8.99    0.28
   0   8  -5    3.37    0.15
   0   8  -5    3.47    0.16
   0  -8   5    3.47    0.16
   1   8  -5    0.02    0.04
  -1  -8   5    0.04    0.05
   2   8  -5    0.34    0.06
  -2  -8   5    0.27    0.07
   3   8  -5    0.03    0.04
  -3  -8   5   -0.03    0.05
   4   8  -5    1.67    0.11
  -4  -8   5    1.26    0.12
  -5  -8   5    0.25    0.08
  -6  -8   5    0.00    0.07
   7   8  -5    0.69    0.13
  -7  -8   5    0.85    0.11
   8   8  -5    0.86    0.14
  -8  -8   5    0.70    0.12
   9   8  -5    0.12    0.12
  -9   8  -4    0.22    0.12
   9  -8   4    0.29    0.12
  -8   8  -4    5.14    0.27
   8  -8   4    5.15    0.28
  -7   8  -4    1.09    0.14
   7  -8   4    0.94    0.13
  -6   8  -4    3.67    0.21
   6  -8   4    3.51    0.21
  -5   8  -4   14.75    0.44
   5  -8   4   15.10    0.44
  -4   8  -4    2.27    0.16
  -4   8  -4    2.67    0.13
   4  -8   4    2.49    0.16
  -3   8  -4    0.13    0.07
   3  -8   4    0.15    0.07
  -2   8  -4   26.15    0.65
  -2   8  -4   26.57    0.65
   2  -8   4   26.68    0.65
  -1   8  -4   18.94    0.49
  -1   8  -4   19.43    0.49
   1  -8   4   19.05    0.48
   0   8  -4    0.76    0.08
   0   8  -4    0.74    0.08
   0  -8   4    0.73    0.08
   1   8  -4    5.34    0.19
  -1  -8   4    5.24    0.18
   2   8  -4   22.45    0.56
  -2  -8   4   23.30    0.56
   3   8  -4    2.77    0.13
  -3  -8   4    2.72    0.14
   4   8  -4    0.89    0.09
  -4  -8   4    0.79    0.08
   5   8  -4    0.74    0.09
  -5  -8   4    0.60    0.08
   6   8  -4    0.48    0.11
  -6  -8   4    0.68    0.09
   7   8  -4    0.43    0.12
  -7  -8   4    0.39    0.09
   8   8  -4    0.42    0.12
  -8  -8   4    0.38    0.10
   9   8  -4    0.53    0.14
  10   8  -4    0.38    0.12
  -9   8  -3    0.12    0.11
   9  -8   3    0.10    0.11
  -8   8  -3    0.11    0.09
   8  -8   3   -0.03    0.09
  -7   8  -3    2.10    0.18
   7  -8   3    1.84    0.18
  -6   8  -3    3.43    0.20
   6  -8   3    3.22    0.20
  -5   8  -3   -0.07    0.07
   5  -8   3   -0.04    0.07
  -4   8  -3    0.12    0.07
   4  -8   3    0.15    0.07
  -3   8  -3   17.72    0.47
  -3   8  -3   17.71    0.47
  -3   8  -3   17.67    0.50
   3  -8   3   17.60    0.47
  -2   8  -3   -0.02    0.04
  -2   8  -3   -0.01    0.04
  -2   8  -3   -0.05    0.04
   2  -8   3   -0.07    0.04
  -1   8  -3   19.76    0.55
  -1   8  -3   19.43    0.48
  -1   8  -3   19.11    0.48
   1  -8   3   18.94    0.48
   1  -8   3   19.16    0.48
   0   8  -3    4.98    0.17
   0   8  -3    4.89    0.17
   0  -8   3    4.97    0.17
   0  -8   3    4.69    0.16
   1   8  -3    3.57    0.14
   1   8  -3    3.63    0.14
  -1  -8   3    3.64    0.14
  -1  -8   3    3.87    0.14
   2   8  -3    6.63    0.20
  -2  -8   3    6.41    0.20
  -2  -8   3    6.60    0.20
   3   8  -3   18.34    0.54
   3   8  -3   17.64    0.45
  -3  -8   3   18.18    0.45
   4   8  -3    3.81    0.15
   4   8  -3    3.89    0.20
  -4  -8   3    3.76    0.15
   5   8  -3    2.37    0.13
   5   8  -3    2.42    0.18
  -5  -8   3    2.35    0.13
   6   8  -3    5.65    0.21
   6   8  -3    5.82    0.28
  -6  -8   3    5.93    0.22
   7   8  -3    5.64    0.28
  -7  -8   3    5.27    0.21
   8   8  -3    0.05    0.10
   9   8  -3    0.48    0.12
  10   8  -3    0.88    0.14
 -10   8  -2   -0.07    0.10
  10  -8   2   -0.05    0.11
  -9   8  -2    0.14    0.11
   9  -8   2    0.08    0.11
  -8   8  -2    2.47    0.20
   8  -8   2    2.50    0.21
  -7   8  -2    2.06    0.18
   7  -8   2    2.12    0.18
  -6   8  -2    0.19    0.08
   6  -8   2    0.20    0.08
  -5   8  -2    0.45    0.09
   5  -8   2    0.42    0.08
  -4   8  -2   38.64    0.91
  -4   8  -2   38.48    0.91
   4  -8   2   37.89    0.91
  -3   8  -2   22.12    0.56
  -3   8  -2   22.63    0.56
  -3   8  -2   22.44    0.61
   3  -8   2   22.51    0.56
  -2   8  -2    0.39    0.05
  -2   8  -2    0.43    0.06
  -2   8  -2    0.31    0.06
   2  -8   2    0.39    0.05
   2  -8   2    0.36    0.06
  -1   8  -2    0.40    0.05
  -1   8  -2    0.28    0.05
  -1   8  -2    0.31    0.05
   1  -8   2    0.39    0.05
   1  -8   2    0.31    0.05
   0   8  -2   71.39    1.57
   0   8  -2   72.60    1.58
   0   8  -2   72.17    1.86
   0  -8   2   71.09    1.57
   0  -8   2   70.19    1.57
   1   8  -2   28.72    0.66
   1   8  -2   28.17    0.66
   1   8  -2   28.55    0.79
  -1  -8   2   29.26    0.65
  -1  -8   2   27.90    0.65
   2   8  -2    2.86    0.15
   2   8  -2    2.75    0.11
  -2  -8   2    2.83    0.11
  -2  -8   2    2.95    0.11
   3   8  -2    1.22    0.07
   3   8  -2    1.09    0.12
  -3  -8   2    1.03    0.08
  -3  -8   2    1.05    0.08
   4   8  -2   11.89    0.32
   4   8  -2   12.25    0.39
  -4  -8   2   11.85    0.31
   5   8  -2   -0.04    0.07
   5   8  -2    0.05    0.04
  -5  -8   2    0.05    0.04
   6   8  -2    3.23    0.15
   6   8  -2    3.56    0.22
  -6  -8   2    3.04    0.15
   7   8  -2    0.24    0.10
  -7  -8   2    0.37    0.07
   8   8  -2    0.04    0.09
   9   8  -2    0.32    0.11
  10   8  -2    0.39    0.11
 -10   8  -1    0.40    0.13
  10  -8   1    0.22    0.13
  -9   8  -1    0.60    0.13
   9  -8   1    0.59    0.13
  -8   8  -1    0.55    0.12
   8  -8   1    0.53    0.12
  -7   8  -1    0.66    0.11
   7  -8   1    0.55    0.11
  -6   8  -1    6.43    0.26
   6  -8   1    6.43    0.26
  -5   8  -1    1.13    0.11
   5  -8   1    1.20    0.11
  -4   8  -1    4.99    0.20
  -4   8  -1    5.12    0.20
   4  -8   1    5.18    0.20
  -3   8  -1    2.39    0.12
  -3   8  -1    2.45    0.13
  -3   8  -1    2.59    0.12
   3  -8   1    2.65    0.12
  -2   8  -1    1.51    0.09
  -2   8  -1    1.53    0.10
  -2   8  -1    1.60    0.09
   2  -8   1    1.57    0.09
   2  -8   1    1.57    0.08
  -1   8  -1    1.83    0.11
  -1   8  -1    1.73    0.09
  -1   8  -1    1.62    0.09
   1  -8   1    1.57    0.08
   1  -8   1    1.78    0.08
   0   8  -1    0.32    0.06
   0   8  -1    0.45    0.05
   0   8  -1    0.45    0.05
   0  -8   1    0.43    0.04
   0  -8   1    0.49    0.05
   1   8  -1   17.12    0.41
   1   8  -1   17.27    0.50
   1   8  -1   17.14    0.41
  -1  -8   1   17.67    0.40
  -1  -8   1   17.17    0.40
   2   8  -1   14.55    0.35
   2   8  -1   14.78    0.44
  -2  -8   1   14.67    0.35
  -2  -8   1   14.87    0.35
   3   8  -1    1.11    0.11
   3   8  -1    1.20    0.07
  -3  -8   1    1.28    0.07
  -3  -8   1    1.12    0.07
   4   8  -1    5.42    0.17
   4   8  -1    5.43    0.23
  -4  -8   1    5.58    0.17
   5   8  -1   11.17    0.31
   5   8  -1   11.56    0.38
  -5  -8   1   11.24    0.30
   6   8  -1    1.77    0.11
   6   8  -1    1.67    0.17
  -6  -8   1    1.76    0.11
   7   8  -1    0.11    0.09
  -7  -8   1    0.11    0.06
   8   8  -1    5.56    0.27
   9   8  -1    1.90    0.19
 -10   8   0   -0.02    0.11
  10  -8   0    0.08    0.11
  -9   8   0    0.13    0.11
   9  -8   0    0.08    0.10
  -8   8   0    2.97    0.22
   8  -8   0    2.89    0.21
  -7   8   0   -0.01    0.08
   7  -8   0    0.05    0.08
  -6   8   0    3.11    0.19
   6  -8   0    3.34    0.18
  -5   8   0    2.73    0.17
   5  -8   0    2.79    0.16
  -4   8   0    8.28    0.26
  -4   8   0    8.04    0.26
   4  -8   0    8.16    0.25
   4  -8   0    8.26    0.26
  -3   8   0    2.00    0.11
  -3   8   0    2.05    0.11
  -3   8   0    2.04    0.11
   3  -8   0    2.00    0.11
   3  -8   0    2.05    0.10
   3  -8   0    2.09    0.10
  -2   8   0    1.13    0.09
  -2   8   0    1.04    0.08
  -2   8   0    1.24    0.08
   2  -8   0    1.19    0.07
   2  -8   0    1.13    0.08
   2  -8   0    1.20    0.07
  -1   8   0   12.27    0.31
  -1   8   0   12.35    0.37
  -1   8   0   12.18    0.31
   1  -8   0   11.99    0.30
   1  -8   0   12.50    0.30
   1  -8   0   12.41    0.36
   0   8   0    1.53    0.07
   0   8   0    1.50    0.10
   0  -8   0    1.56    0.06
   0  -8   0    1.61    0.09
   0  -8   0    1.48    0.06
   1   8   0   12.33    0.29
   1   8   0   12.03    0.37
  -1  -8   0   12.36    0.28
  -1  -8   0   12.17    0.37
   3   8   0    2.11    0.13
  -3  -8   0    1.95    0.07
  -3  -8   0    2.10    0.08
   4   8   0    8.18    0.30
   4   8   0    8.18    0.22
  -4  -8   0    8.23    0.21
   5   8   0    2.85    0.18
   5   8   0    2.78    0.12
  -5  -8   0    2.69    0.11
   6   8   0    3.10    0.19
   6   8   0    2.87    0.13
  -6  -8   0    3.00    0.13
   7   8   0   -0.03    0.07
   8   8   0    2.92    0.21
   9   8   0    0.03    0.08
 -10   8   1   -0.08    0.11
  10  -8  -1   -0.06    0.11
  -9   8   1    1.67    0.18
   9  -8  -1    1.49    0.17
  -8   8   1    5.56    0.28
   8  -8  -1    5.74    0.28
  -7   8   1    0.01    0.09
   7  -8  -1    0.02    0.08
  -6   8   1    1.92    0.17
   6  -8  -1    1.83    0.16
  -5   8   1   11.03    0.34
   5  -8  -1   11.89    0.35
  -4   8   1    5.58    0.20
   4  -8  -1    5.65    0.19
   4  -8  -1    5.91    0.20
  -3   8   1    1.26    0.09
  -3   8   1    1.13    0.09
   3  -8  -1    1.28    0.08
   3  -8  -1    1.21    0.08
   3  -8  -1    1.14    0.08
  -2   8   1   14.90    0.37
  -2   8   1   15.14    0.37
  -2   8   1   14.98    0.43
   2  -8  -1   14.44    0.43
   2  -8  -1   14.63    0.35
   2  -8  -1   14.86    0.36
  -1   8   1   17.70    0.41
  -1   8   1   16.87    0.50
   1  -8  -1   17.27    0.40
   1  -8  -1   17.21    0.40
   1  -8  -1   17.57    0.49
   0   8   1    0.42    0.06
   0   8   1    0.38    0.04
   0   8   1    0.48    0.05
   0  -8  -1    0.58    0.07
   1   8   1    1.82    0.12
   2   8   1    1.37    0.11
   2   8   1    1.52    0.05
   3   8   1    2.55    0.08
   3   8   1    2.41    0.15
   5   8   1    1.30    0.14
   5   8   1    1.16    0.08
  -5  -8  -1    1.23    0.08
   6   8   1    6.14    0.20
   6   8   1    5.87    0.26
  -6  -8  -1    6.07    0.19
   7   8   1    0.56    0.10
   8   8   1    0.50    0.10
   9   8   1    0.44    0.10
   9   8   1    0.45    0.10
  10  -8  -2    0.24    0.13
  -9   8   2    0.34    0.12
   9  -8  -2    0.14    0.11
  -8   8   2    0.12    0.10
   8  -8  -2    0.03    0.09
  -7   8   2    0.44    0.11
   7  -8  -2    0.36    0.10
  -6   8   2    3.46    0.21
   6  -8  -2    3.59    0.19
  -5   8   2   -0.12    0.07
   5  -8  -2   -0.03    0.04
   5  -8  -2   -0.10    0.06
  -4   8   2   12.34    0.34
   4  -8  -2   12.24    0.37
   4  -8  -2   12.64    0.34
  -3   8   2    1.28    0.10
   3  -8  -2    1.08    0.07
   3  -8  -2    1.22    0.08
   3  -8  -2    1.23    0.09
  -2   8   2    3.13    0.12
   2  -8  -2    2.82    0.13
   2  -8  -2    3.07    0.11
   2  -8  -2    2.91    0.10
  -1   8   2   29.66    0.65
  -1   8   2   28.60    0.79
   1  -8  -2   28.20    0.79
   0   8   2   70.14    1.83
   1   8   2    0.33    0.06
   2   8   2    0.36    0.06
   3   8   2   21.51    0.62
   4   8   2   37.31    0.92
   4   8   2   28.22    0.73
   5   8   2    0.48    0.09
   5   8   2    0.27    0.05
   6   8   2    0.20    0.08
   7   8   2    2.01    0.14
   7   8   2    1.92    0.17
   8   8   2    2.03    0.18
   8   8   2    1.94    0.15
   9   8   2    0.07    0.09
   9   8   2    0.09    0.08
  10  -8  -3    0.48    0.13
  -9   8   3    0.52    0.14
   9  -8  -3    0.41    0.12
  -8   8   3    0.08    0.10
   8  -8  -3    0.08    0.09
  -7   8   3    5.72    0.26
   7  -8  -3    5.41    0.25
  -6   8   3    6.32    0.26
   6  -8  -3    6.18    0.25
  -5   8   3    2.21    0.16
   5  -8  -3    2.29    0.13
   5  -8  -3    2.31    0.14
  -4   8   3    3.85    0.17
   4  -8  -3    3.80    0.17
   4  -8  -3    4.06    0.16
  -3   8   3   19.34    0.46
   3  -8  -3   18.24    0.45
   3  -8  -3   18.75    0.46
  -2   8   3    7.18    0.20
   2  -8  -3    6.66    0.18
   2  -8  -3    6.77    0.19
  -1   8   3    4.09    0.13
   0   8   3    5.17    0.21
   1   8   3   19.12    0.56
   2   8   3    0.05    0.06
   3   8   3   16.83    0.52
   4   8   3    0.19    0.08
   4   8   3    0.23    0.04
   4   8   3    0.33    0.05
   5   8   3    0.05    0.07
   5   8   3    0.12    0.05
   6   8   3    3.00    0.19
   6   8   3    3.14    0.14
   7   8   3    1.94    0.13
   7   8   3    1.46    0.17
   8   8   3   -0.21    0.07
   8   8   3    0.04    0.07
   9   8   3    0.05    0.08
  10  -8  -4    0.10    0.12
  -9   8   4    0.84    0.16
   9  -8  -4    0.86    0.14
  -8   8   4    0.47    0.12
   8  -8  -4    0.53    0.12
  -7   8   4    0.54    0.12
   7  -8  -4    0.41    0.10
  -6   8   4    0.78    0.12
   6  -8  -4    0.65    0.10
  -5   8   4    0.76    0.10
   5  -8  -4    0.76    0.09
  -4   8   4    0.76    0.09
   4  -8  -4    0.82    0.09
  -3   8   4    2.92    0.13
   3  -8  -4    2.88    0.12
  -2   8   4   24.46    0.56
   2  -8  -4   23.35    0.54
   2  -8  -4   23.81    0.55
  -1   8   4    5.93    0.17
   4   8   4    2.39    0.18
   4   8   4    2.53    0.10
   5   8   4   15.37    0.39
   6   8   4    3.47    0.16
   7   8   4    1.00    0.10
   8   8   4    4.61    0.21
   9   8   4    0.18    0.08
  -9   8   5    0.20    0.13
   9  -8  -5   -0.03    0.11
  -8   8   5    1.10    0.15
   8  -8  -5    1.06    0.14
  -7   8   5    0.58    0.12
   7  -8  -5    0.90    0.12
  -6   8   5   -0.02    0.09
   6  -8  -5    0.00    0.07
  -5   8   5   -0.13    0.07
   5  -8  -5   -0.11    0.06
  -4   8   5    1.52    0.13
   4  -8  -5    1.45    0.12
  -3   8   5   -0.05    0.06
   3  -8  -5   -0.02    0.04
  -2   8   5    0.29    0.05
   2  -8  -5    0.33    0.04
   2  -8  -5    0.35    0.05
  -1   8   5    0.00    0.04
   4   8   5    0.84    0.08
   4   8   5    0.88    0.07
   5   8   5    7.13    0.22
   6   8   5    0.40    0.07
   7   8   5    1.21    0.13
   8   8   5    0.92    0.11
  -8   8   6    0.24    0.12
  -7   8   6    0.16    0.11
   7  -8  -6    0.00    0.09
  -6   8   6    0.02    0.09
   6  -8  -6   -0.02    0.08
  -5   8   6    0.17    0.09
   5  -8  -6    0.12    0.08
  -4   8   6    0.22    0.08
   4  -8  -6    0.25    0.07
  -3   8   6    0.69    0.08
   3  -8  -6    0.66    0.07
  -2   8   6    0.32    0.06
   2  -8  -6    0.48    0.05
  -1   8   6    1.18    0.09
   0   8   6    0.44    0.05
   1   8   6    0.98    0.06
   3   8   6   13.40    0.33
   3   8   6   13.49    0.33
   4   8   6    0.84    0.08
   5   8   6    0.03    0.05
   6   8   6    4.29    0.18
   7   8   6    1.75    0.14
   8   8   6    1.78    0.15
  -8   8   7   -0.06    0.12
  -7   8   7    0.35    0.12
  -6   8   7   -0.06    0.09
  -5   8   7    0.42    0.10
  -4   8   7    1.69    0.15
  -3   8   7    3.88    0.18
  -2   8   7    0.85    0.09
  -1   8   7    0.03    0.05
   0   8   7    1.35    0.07
   1   8   7   10.02    0.26
   1   8   7    9.35    0.25
   2   8   7   -0.03    0.03
   2   8   7   -0.06    0.04
   3   8   7    0.02    0.04
   4   8   7   -0.02    0.04
   5   8   7    2.94    0.14
   6   8   7    0.04    0.06
   7   8   7    0.02    0.06
  -7   8   8    0.01    0.11
  -6   8   8   -0.02    0.10
  -5   8   8   -0.05    0.09
  -4   8   8    0.60    0.10
  -3   8   8    0.01    0.07
  -2   8   8    0.12    0.07
  -1   8   8    0.00    0.06
   0   8   8    3.39    0.15
   1   8   8    1.43    0.11
   2   8   8    1.33    0.10
   3   8   8    1.39    0.09
   4   8   8    0.14    0.05
   5   8   8    0.89    0.09
   6   8   8    0.08    0.06
   7   8   8    0.23    0.08
  -6   8   9    0.21    0.12
  -5   8   9    0.75    0.13
  -4   8   9    0.04    0.09
  -3   8   9    0.23    0.09
  -2   8   9    2.26    0.16
  -1   8   9    1.84    0.14
   0   8   9    0.08    0.07
   1   8   9    0.75    0.08
   2   8   9    1.82    0.12
   3   8   9    0.45    0.07
   4   8   9    0.77    0.08
   5   8   9    2.70    0.15
   6   8   9    0.12    0.07
  -5   8  10    0.10    0.11
  -4   8  10    0.05    0.10
  -3   8  10    0.46    0.11
  -2   8  10    0.46    0.10
  -1   8  10    0.12    0.08
   0   8  10    1.72    0.14
   1   8  10    0.68    0.09
   2   8  10    0.34    0.07
   3   8  10   -0.01    0.06
   4   8  10    0.89    0.09
   5   8  10    0.63    0.09
  -3   8  11    0.11    0.10
  -2   8  11   -0.01    0.09
  -1   8  11    0.03    0.09
   0   8  11    0.99    0.12
   1   8  11    0.26    0.08
   2   8  11    0.04    0.07
   3   8  11    1.34    0.13
   0   8  12   -0.24    0.08
   1   8  12   -0.04    0.08
   2  -9  11    0.18    0.12
   1  -9  11   -0.03    0.11
   0  -9  11    0.07    0.12
  -1  -9  11    1.02    0.16
  -2  -9  11    2.47    0.23
  -3  -9  11    0.03    0.11
  -4  -9  11   -0.08    0.11
  -5  -9  11    0.09    0.12
  -5   9 -10    0.14    0.12
  -4   9 -10    0.06    0.11
   4  -9  10    0.00    0.10
  -3   9 -10    0.20    0.10
   3  -9  10    0.39    0.12
   2  -9  10    0.07    0.11
   1  -9  10   -0.17    0.09
   0  -9  10    1.38    0.16
  -1  -9  10    1.03    0.15
  -2  -9  10    3.85    0.25
  -3  -9  10    0.11    0.11
  -4  -9  10    0.06    0.11
  -5  -9  10   -0.07    0.11
  -6  -9  10   -0.19    0.12
  -6   9  -9    0.48    0.13
  -5   9  -9    0.31    0.11
   5  -9   9    0.39    0.12
  -4   9  -9    0.62    0.12
   4  -9   9    0.72    0.14
  -3   9  -9    0.10    0.10
   3  -9   9    0.05    0.10
  -2   9  -9    1.87    0.19
   2  -9   9    1.94    0.19
   1  -9   9    2.67    0.21
   0  -9   9    2.60    0.20
  -1  -9   9    0.10    0.10
  -2  -9   9    0.58    0.12
  -3  -9   9    0.31    0.11
  -4  -9   9   -0.09    0.10
  -5  -9   9   -0.11    0.09
  -6  -9   9   -0.11    0.11
  -7  -9   9   -0.09    0.12
  -7   9  -8    4.94    0.29
  -6   9  -8    0.62    0.13
   6  -9   8    0.67    0.14
  -5   9  -8    0.05    0.09
   5  -9   8   -0.03    0.09
  -4   9  -8    0.39    0.10
   4  -9   8    0.49    0.12
  -3   9  -8    1.78    0.18
   3  -9   8    1.72    0.18
  -2   9  -8    2.22    0.18
   2  -9   8    2.04    0.19
  -1   9  -8   -0.02    0.08
   1  -9   8   -0.06    0.09
   0  -9   8    7.11    0.29
  -1  -9   8    3.60    0.22
  -2  -9   8    0.81    0.12
  -3  -9   8    0.21    0.09
  -4  -9   8    0.16    0.10
  -5  -9   8    0.45    0.11
  -6  -9   8   -0.03    0.10
  -7  -9   8    0.01    0.10
  -7   9  -7    0.84    0.14
   7  -9   7    1.04    0.16
  -6   9  -7    4.44    0.25
   6  -9   7    3.67    0.25
  -5   9  -7    0.05    0.09
   5  -9   7    0.09    0.10
  -4   9  -7    7.79    0.31
   4  -9   7    7.60    0.31
  -3   9  -7    4.67    0.23
   3  -9   7    4.61    0.23
  -2   9  -7   -0.02    0.08
   2  -9   7   -0.04    0.08
  -1   9  -7    1.78    0.17
   1  -9   7    1.95    0.17
   0   9  -7   15.99    0.46
   0  -9   7   16.76    0.47
  -1  -9   7    6.55    0.26
  -2  -9   7   -0.05    0.08
  -3  -9   7    0.11    0.08
  -4  -9   7    0.11    0.09
  -5  -9   7    0.02    0.08
  -6  -9   7    0.08    0.09
  -7  -9   7    0.05    0.10
   8   9  -7   -0.08    0.12
  -8   9  -6    0.09    0.11
   8  -9   6    0.20    0.12
  -7   9  -6   -0.09    0.09
   7  -9   6   -0.02    0.10
  -6   9  -6    0.13    0.09
   6  -9   6    0.12    0.10
  -5   9  -6    3.27    0.21
   5  -9   6    3.96    0.23
  -4   9  -6    0.39    0.10
   4  -9   6    0.34    0.10
  -3   9  -6    1.27    0.13
   3  -9   6    1.35    0.14
  -2   9  -6    8.06    0.29
   2  -9   6    8.22    0.30
  -1   9  -6   15.33    0.44
   1  -9   6   15.18    0.44
   0   9  -6    6.11    0.25
   0  -9   6    6.45    0.24
  -1  -9   6    5.29    0.22
  -2  -9   6    0.85    0.10
  -3  -9   6    1.15    0.11
  -4  -9   6    0.07    0.07
  -5  -9   6    0.73    0.11
  -6  -9   6    0.22    0.09
  -7  -9   6    0.00    0.09
   8   9  -6    0.64    0.15
   9   9  -6    0.15    0.13
  -8   9  -5   -0.13    0.09
   8  -9   5    0.03    0.10
  -7   9  -5    0.33    0.11
   7  -9   5    0.30    0.11
  -6   9  -5    2.15    0.19
   6  -9   5    2.19    0.19
  -5   9  -5    0.76    0.11
   5  -9   5    0.76    0.12
  -4   9  -5    0.56    0.08
  -4   9  -5    0.62    0.11
   4  -9   5    0.66    0.11
  -3   9  -5    8.10    0.30
   3  -9   5    8.63    0.30
  -2   9  -5   27.99    0.70
   2  -9   5   27.77    0.70
  -1   9  -5   19.38    0.51
   1  -9   5   18.99    0.50
   0   9  -5    0.00    0.06
   0   9  -5    0.03    0.05
   0  -9   5    0.05    0.06
   1   9  -5    0.96    0.09
  -1  -9   5    0.88    0.09
   2   9  -5    3.93    0.17
  -2  -9   5    4.27    0.18
   3   9  -5   -0.01    0.04
  -3  -9   5   -0.02    0.05
   4   9  -5    0.28    0.07
  -4  -9   5    0.22    0.07
  -5  -9   5    1.43    0.14
   6   9  -5    1.65    0.21
  -6  -9   5    2.14    0.16
   7   9  -5    0.08    0.10
  -7  -9   5    0.01    0.08
   8   9  -5    1.91    0.23
   9   9  -5    0.08    0.12
  -9   9  -4    1.06    0.16
   9  -9   4    1.06    0.16
  -8   9  -4    0.60    0.13
   8  -9   4    0.74    0.14
  -7   9  -4   -0.06    0.08
   7  -9   4   -0.01    0.08
  -6   9  -4   -0.01    0.08
   6  -9   4   -0.06    0.08
  -5   9  -4    1.94    0.16
   5  -9   4    1.81    0.16
  -4   9  -4   13.45    0.41
  -4   9  -4   14.33    0.41
   4  -9   4   13.47    0.41
  -3   9  -4    9.13    0.31
  -3   9  -4   10.12    0.32
   3  -9   4    9.64    0.31
  -2   9  -4    5.20    0.20
  -2   9  -4    5.40    0.21
  -2   9  -4    4.89    0.21
   2  -9   4    5.12    0.20
  -1   9  -4    0.31    0.06
  -1   9  -4    0.36    0.07
   1  -9   4    0.24    0.06
   0   9  -4   -0.03    0.04
   0   9  -4    0.01    0.05
   0  -9   4   -0.03    0.05
   1   9  -4    0.54    0.07
   1   9  -4    0.53    0.07
  -1  -9   4    0.49    0.07
   2   9  -4    0.55    0.07
  -2  -9   4    0.51    0.07
   3   9  -4    5.49    0.20
  -3  -9   4    5.54    0.20
   4   9  -4    0.46    0.10
   4   9  -4    0.60    0.07
  -4  -9   4    0.64    0.08
   5   9  -4    1.65    0.12
   5   9  -4    1.40    0.18
  -5  -9   4    1.84    0.13
   6   9  -4    2.07    0.20
  -6  -9   4    1.97    0.15
   7   9  -4    0.21    0.11
  -7  -9   4    0.19    0.08
   8   9  -4    0.79    0.14
   9   9  -4    0.07    0.12
  -9   9  -3    0.27    0.12
   9  -9   3    0.45    0.13
  -8   9  -3    0.34    0.11
   8  -9   3    0.54    0.12
  -7   9  -3    0.59    0.12
   7  -9   3    0.53    0.11
  -6   9  -3    0.52    0.10
   6  -9   3    0.45    0.10
  -5   9  -3    5.55    0.24
   5  -9   3    5.84    0.25
  -4   9  -3    0.10    0.05
  -4   9  -3   -0.06    0.07
   4  -9   3   -0.06    0.06
  -3   9  -3   15.94    0.44
  -3   9  -3   16.32    0.47
  -3   9  -3   16.65    0.45
   3  -9   3   16.39    0.44
  -2   9  -3    1.87    0.12
  -2   9  -3    1.70    0.12
  -2   9  -3    2.00    0.12
   2  -9   3    1.83    0.12
  -1   9  -3    1.79    0.11
  -1   9  -3    1.72    0.12
  -1   9  -3    1.82    0.11
   1  -9   3    1.70    0.11
   0   9  -3    1.52    0.10
   0   9  -3    1.48    0.12
   0   9  -3    1.47    0.09
   0  -9   3    1.40    0.09
   1   9  -3    1.06    0.09
   1   9  -3    1.16    0.11
   1   9  -3    0.99    0.08
  -1  -9   3    0.85    0.08
   2   9  -3    2.92    0.12
   2   9  -3    3.16    0.17
  -2  -9   3    2.74    0.12
   3   9  -3    1.25    0.13
   3   9  -3    1.29    0.09
  -3  -9   3    1.29    0.09
   4   9  -3    2.42    0.12
   4   9  -3    2.33    0.17
  -4  -9   3    2.28    0.12
   5   9  -3    0.05    0.05
   5   9  -3   -0.08    0.08
  -5  -9   3    0.00    0.05
   6   9  -3    4.73    0.26
  -6  -9   3    4.71    0.19
   7   9  -3    0.09    0.10
  -7  -9   3    0.10    0.06
   8   9  -3    0.23    0.11
   9   9  -3    2.33    0.23
  10   9  -3    0.67    0.14
  -9   9  -2    0.35    0.13
   9  -9   2    0.28    0.13
  -8   9  -2    0.16    0.10
   8  -9   2    0.11    0.10
  -7   9  -2   10.36    0.37
   7  -9   2   10.69    0.37
  -6   9  -2   10.12    0.35
   6  -9   2   10.64    0.35
  -5   9  -2    0.89    0.11
   5  -9   2    0.91    0.10
  -4   9  -2    0.51    0.09
  -4   9  -2    0.48    0.08
  -4   9  -2    0.75    0.09
   4  -9   2    0.43    0.08
  -3   9  -2   53.02    1.40
  -3   9  -2   53.80    1.23
  -3   9  -2   54.22    1.23
   3  -9   2   53.80    1.22
  -2   9  -2    5.25    0.20
  -2   9  -2    5.39    0.19
  -2   9  -2    5.33    0.19
   2  -9   2    5.29    0.18
  -1   9  -2    2.43    0.12
  -1   9  -2    2.38    0.11
  -1   9  -2    2.46    0.13
   1  -9   2    2.35    0.11
   1  -9   2    2.47    0.11
   0   9  -2    4.18    0.15
   0   9  -2    3.99    0.18
   0   9  -2    4.19    0.15
   0  -9   2    4.00    0.14
   0  -9   2    4.03    0.14
   1   9  -2    0.44    0.05
   1   9  -2    0.42    0.07
   1   9  -2    0.48    0.06
  -1  -9   2    0.50    0.05
  -1  -9   2    0.47    0.05
   2   9  -2    0.63    0.08
   2   9  -2    0.65    0.06
  -2  -9   2    0.62    0.06
  -2  -9   2    0.82    0.07
   3   9  -2    0.18    0.06
   3   9  -2    0.21    0.04
  -3  -9   2    0.16    0.04
   4   9  -2    0.00    0.04
   4   9  -2    0.00    0.06
  -4  -9   2    0.05    0.04
   5   9  -2    0.45    0.10
   5   9  -2    0.47    0.07
  -5  -9   2    0.50    0.07
   6   9  -2    2.77    0.21
  -6  -9   2    2.75    0.14
   7   9  -2    0.97    0.13
   8   9  -2    1.20    0.14
   9   9  -2    0.11    0.10
  10   9  -2    0.21    0.10
  10  -9   1    0.12    0.12
  -9   9  -1    0.12    0.11
   9  -9   1   -0.03    0.10
  -8   9  -1    0.34    0.11
   8  -9   1    0.38    0.11
  -7   9  -1    1.15    0.13
   7  -9   1    1.52    0.16
  -6   9  -1    3.86    0.21
   6  -9   1    4.01    0.20
  -5   9  -1    9.13    0.31
   5  -9   1    9.72    0.31
  -4   9  -1    1.54    0.11
  -4   9  -1    1.44    0.14
  -4   9  -1    1.54    0.13
   4  -9   1    1.70    0.13
  -3   9  -1   17.57    0.45
  -3   9  -1   17.12    0.49
  -3   9  -1   17.14    0.45
   3  -9   1   17.40    0.44
  -2   9  -1   27.91    0.65
  -2   9  -1   27.25    0.65
  -2   9  -1   27.57    0.75
   2  -9   1   27.34    0.65
   2  -9   1   27.15    0.64
  -1   9  -1    2.59    0.11
  -1   9  -1    2.71    0.14
  -1   9  -1    2.78    0.11
   1  -9   1    2.71    0.11
   1  -9   1    2.74    0.11
   0   9  -1   20.23    0.48
   0   9  -1   19.95    0.48
   0   9  -1   19.96    0.57
   0  -9   1   19.99    0.47
   0  -9   1   20.51    0.47
   1   9  -1    3.68    0.13
   1   9  -1    3.56    0.12
   1   9  -1    3.45    0.17
  -1  -9   1    3.67    0.12
  -1  -9   1    3.60    0.11
   2   9  -1    6.50    0.25
   2   9  -1    6.76    0.19
  -2  -9   1    6.72    0.18
  -2  -9   1    6.86    0.18
   3   9  -1    0.44    0.05
   3   9  -1    0.33    0.07
  -3  -9   1    0.49    0.05
  -3  -9   1    0.44    0.05
   4   9  -1    1.10    0.13
   4   9  -1    1.13    0.08
  -4  -9   1    1.12    0.08
   5   9  -1    6.89    0.28
   5   9  -1    6.40    0.21
  -5  -9   1    6.46    0.20
   6   9  -1    0.48    0.11
  -6  -9   1    0.73    0.07
   7   9  -1    6.40    0.30
   8   9  -1    0.26    0.10
   9   9  -1    0.55    0.12
  10  -9   0    0.06    0.12
  -9   9   0    1.00    0.15
   9  -9   0    1.18    0.15
  -8   9   0    0.99    0.14
   8  -9   0    1.21    0.15
  -7   9   0    0.07    0.09
   7  -9   0    0.02    0.08
  -6   9   0    3.94    0.21
   6  -9   0    3.83    0.20
  -5   9   0   35.32    0.86
   5  -9   0   35.77    0.86
  -4   9   0    7.68    0.25
  -4   9   0    7.57    0.25
   4  -9   0    7.68    0.25
   4  -9   0    7.46    0.24
  -3   9   0    8.05    0.24
  -3   9   0    7.72    0.26
  -3   9   0    7.78    0.24
   3  -9   0    7.70    0.25
   3  -9   0    7.78    0.23
  -2   9   0   10.49    0.33
  -2   9   0   10.92    0.29
  -2   9   0   10.53    0.28
   2  -9   0   10.44    0.32
   2  -9   0   10.48    0.27
   2  -9   0   10.29    0.28
  -1   9   0    8.36    0.23
  -1   9   0    8.45    0.28
  -1   9   0    8.32    0.23
   1  -9   0    8.23    0.22
   1  -9   0    8.18    0.22
   1  -9   0    8.19    0.27
   0   9   0   -0.01    0.02
   0   9   0   -0.07    0.04
   0   9   0   -0.02    0.03
   0  -9   0   -0.02    0.02
   0  -9   0    0.03    0.02
   1   9   0    8.50    0.22
   1   9   0    8.34    0.29
  -1  -9   0    8.16    0.20
   2   9   0   10.66    0.35
   4   9   0    7.48    0.29
   4   9   0    7.42    0.21
  -4  -9   0    7.52    0.20
  -4  -9   0    7.71    0.20
   5   9   0   34.94    0.96
   5   9   0   33.55    0.78
  -5  -9   0   33.07    0.76
   6   9   0    3.00    0.21
  -6  -9   0    3.47    0.13
   7   9   0   -0.10    0.08
   8   9   0    1.05    0.13
   9   9   0    1.21    0.15
  10  -9  -1   -0.07    0.11
  -9   9   1    0.55    0.13
   9  -9  -1    0.56    0.12
  -8   9   1    0.14    0.10
   8  -9  -1    0.28    0.10
  -7   9   1    6.98    0.28
   7  -9  -1    6.10    0.27
  -6   9   1    0.95    0.12
   6  -9  -1    0.89    0.11
  -5   9   1    6.94    0.26
   5  -9  -1    7.34    0.25
   5  -9  -1    6.44    0.23
  -4   9   1    1.27    0.12
   4  -9  -1    1.25    0.09
   4  -9  -1    1.12    0.11
  -3   9   1    0.40    0.06
  -3   9   1    0.43    0.06
  -3   9   1    0.38    0.07
   3  -9  -1    0.47    0.06
   3  -9  -1    0.47    0.06
  -2   9   1    6.99    0.20
  -2   9   1    7.02    0.20
  -2   9   1    6.92    0.24
   2  -9  -1    6.77    0.23
   2  -9  -1    6.60    0.19
   2  -9  -1    6.75    0.19
  -1   9   1    3.57    0.12
  -1   9   1    3.49    0.16
   1  -9  -1    3.48    0.11
   1  -9  -1    3.83    0.17
   1  -9  -1    3.57    0.11
   0   9   1   20.14    0.55
   0   9   1   15.92    0.42
   0   9   1   20.02    0.43
   1   9   1    2.92    0.15
   2   9   1   26.16    0.74
   3   9   1   16.92    0.51
   3   9   1   16.32    0.38
   5   9   1    8.94    0.33
   5   9   1    8.61    0.25
  -5  -9  -1    8.82    0.23
   6   9   1    3.31    0.21
   7   9   1    1.32    0.17
   8   9   1    0.23    0.10
   9   9   1   -0.04    0.08
   9   9   1   -0.05    0.08
  10  -9  -2   -0.12    0.11
  -9   9   2    0.09    0.12
   9  -9  -2    0.05    0.10
  -8   9   2    1.01    0.14
   8  -9  -2    1.09    0.14
  -7   9   2    1.09    0.14
   7  -9  -2    1.13    0.14
  -6   9   2    3.13    0.20
   6  -9  -2    3.10    0.19
  -5   9   2    0.32    0.09
   5  -9  -2    0.48    0.09
   5  -9  -2    0.34    0.06
  -4   9   2   -0.05    0.06
   4  -9  -2   -0.04    0.05
   4  -9  -2    0.00    0.04
  -3   9   2    0.11    0.05
   3  -9  -2    0.22    0.05
   3  -9  -2    0.15    0.05
  -2   9   2    0.61    0.08
  -2   9   2    0.70    0.07
   2  -9  -2    0.68    0.05
   2  -9  -2    0.80    0.06
  -1   9   2    0.58    0.06
  -1   9   2    0.46    0.07
   0   9   2    4.03    0.18
   0   9   2    4.12    0.12
   1   9   2    2.62    0.15
   2   9   2    5.12    0.22
   3   9   2   52.21    1.40
   4   9   2    0.55    0.10
   4   9   2    0.55    0.06
   5   9   2    0.87    0.12
   6   9   2    9.79    0.36
   7   9   2   10.24    0.38
   7   9   2    9.83    0.31
   8   9   2    0.16    0.09
   8   9   2    0.03    0.07
   9   9   2    0.41    0.10
   9   9   2    0.40    0.11
  10  -9  -3    0.40    0.15
  -9   9   3    2.31    0.23
   9  -9  -3    1.72    0.18
  -8   9   3    0.34    0.12
   8  -9  -3    0.36    0.11
  -7   9   3    0.41    0.11
   7  -9  -3    0.21    0.09
  -6   9   3    5.68    0.25
   6  -9  -3    5.43    0.24
  -5   9   3   -0.08    0.08
   5  -9  -3   -0.05    0.06
  -4   9   3    2.38    0.15
   4  -9  -3    2.30    0.13
  -3   9   3    1.38    0.10
   3  -9  -3    1.45    0.09
  -2   9   3    3.27    0.12
   2  -9  -3    3.15    0.11
   2  -9  -3    3.11    0.11
  -1   9   3    1.11    0.07
   0   9   3    1.55    0.13
   1   9   3    1.71    0.14
   2   9   3    1.76    0.15
   3   9   3   15.84    0.50
   4   9   3   -0.03    0.07
   5   9   3    5.55    0.25
   5   9   3    5.37    0.18
   6   9   3    0.35    0.10
   6   9   3    0.39    0.07
   7   9   3    0.36    0.10
   7   9   3    0.58    0.08
   8   9   3    0.30    0.10
   8   9   3    0.35    0.08
   9   9   3    0.25    0.09
  -9   9   4    0.16    0.13
   9  -9  -4    0.04    0.12
  -8   9   4    0.93    0.14
   8  -9  -4    0.92    0.13
  -7   9   4    0.31    0.11
   7  -9  -4    0.22    0.09
  -6   9   4    2.42    0.19
   6  -9  -4    2.31    0.17
  -5   9   4    1.58    0.16
   5  -9  -4    1.63    0.14
  -4   9   4    0.48    0.09
   4  -9  -4    0.63    0.08
  -3   9   4    5.85    0.20
   3  -9  -4    5.84    0.18
  -2   9   4    0.55    0.06
   2  -9  -4    0.68    0.06
   2  -9  -4    0.68    0.06
  -1   9   4    0.71    0.07
   2   9   4    5.07    0.24
   3   9   4    9.97    0.37
   4   9   4   13.94    0.47
   5   9   4    1.64    0.10
   5   9   4    1.78    0.18
   6   9   4    0.04    0.05
   7   9   4   -0.10    0.06
   8   9   4    0.72    0.10
   9   9   4    0.68    0.12
  -8   9   5    2.34    0.23
  -7   9   5    0.24    0.11
   7  -9  -5    0.08    0.09
  -6   9   5    2.00    0.18
   6  -9  -5    1.84    0.16
  -5   9   5    1.26    0.13
   5  -9  -5    1.22    0.12
  -4   9   5    0.18    0.08
   4  -9  -5    0.31    0.07
  -3   9   5    0.01    0.06
   3  -9  -5    0.01    0.04
  -2   9   5    4.32    0.16
   2  -9  -5    4.15    0.13
   2  -9  -5    4.10    0.13
  -1   9   5    0.89    0.07
   5   9   5    0.66    0.07
   6   9   5    2.42    0.13
   7   9   5    0.22    0.07
   8   9   5   -0.03    0.07
  -8   9   6    0.64    0.14
  -7   9   6    0.13    0.11
  -6   9   6    0.21    0.11
  -5   9   6    0.73    0.11
   5  -9  -6    0.55    0.09
  -4   9   6   -0.07    0.07
   4  -9  -6   -0.01    0.06
  -3   9   6    1.50    0.13
   3  -9  -6    1.42    0.10
  -2   9   6    1.17    0.10
   2  -9  -6    1.04    0.07
  -1   9   6    5.46    0.17
   0   9   6    6.66    0.19
   5   9   6    3.58    0.15
   6   9   6    0.06    0.06
   7   9   6    0.02    0.06
   8   9   6    0.09    0.08
  -7   9   7    0.00    0.11
  -6   9   7    0.06    0.10
  -5   9   7   -0.06    0.09
  -4   9   7    0.32    0.09
  -3   9   7    0.07    0.07
  -2   9   7    0.12    0.06
  -1   9   7    6.34    0.20
   0   9   7   14.85    0.38
   0   9   7   16.11    0.38
   1   9   7    1.90    0.10
   4   9   7    7.29    0.21
   5   9   7    0.13    0.05
   6   9   7    3.85    0.17
   7   9   7    0.78    0.09
  -7   9   8   -0.07    0.12
  -6   9   8   -0.02    0.10
  -5   9   8    0.64    0.12
  -4   9   8    0.26    0.09
  -3   9   8    0.26    0.08
  -2   9   8    1.01    0.10
  -1   9   8    3.25    0.16
   0   9   8    6.36    0.20
   2   9   8    1.88    0.10
   4   9   8    0.45    0.06
   5   9   8    0.07    0.05
   6   9   8    0.46    0.08
   7   9   8    4.37    0.21
  -6   9   9    0.05    0.11
  -5   9   9    0.00    0.10
  -4   9   9   -0.02    0.09
  -3   9   9    0.28    0.09
  -2   9   9    0.62    0.10
  -1   9   9   -0.03    0.07
   0   9   9    2.11    0.13
   1   9   9    2.62    0.13
   2   9   9    1.74    0.11
   3   9   9    0.13    0.05
   4   9   9    0.90    0.09
   5   9   9    0.40    0.07
   6   9   9    0.52    0.08
  -5   9  10    0.10    0.12
  -4   9  10    0.13    0.10
  -3   9  10    0.09    0.10
  -2   9  10    3.75    0.21
  -1   9  10    0.88    0.11
   0   9  10    1.45    0.12
   1   9  10    0.04    0.06
   2   9  10    0.09    0.06
   3   9  10    0.29    0.07
   4   9  10    0.19    0.06
  -3   9  11    0.06    0.10
  -2   9  11    2.55    0.20
  -1   9  11    0.93    0.12
   0   9  11    0.19    0.08
   1   9  11   -0.08    0.07
   2   9  11    0.22    0.07
   3   9  11    0.03    0.06
   1 -10  11    0.20    0.12
   0 -10  11   -0.15    0.11
  -1 -10  11   -0.04    0.12
  -2 -10  11    0.15    0.12
  -3 -10  11    0.03    0.12
  -4 -10  11    0.24    0.13
  -4  10 -10   -0.11    0.10
  -3  10 -10    0.14    0.11
   3 -10  10    0.21    0.12
  -2  10 -10    1.95    0.20
   2 -10  10    2.61    0.23
   1 -10  10   -0.07    0.11
   0 -10  10    0.27    0.12
  -1 -10  10    1.06    0.15
  -2 -10  10    0.13    0.11
  -3 -10  10    0.33    0.12
  -4 -10  10   -0.08    0.11
  -5 -10  10    0.06    0.11
  -5  10  -9    0.94    0.15
   5 -10   9    1.11    0.16
  -4  10  -9    0.81    0.14
   4 -10   9    0.77    0.14
  -3  10  -9    1.11    0.15
   3 -10   9    1.06    0.15
  -2  10  -9    0.50    0.12
   2 -10   9    0.48    0.12
   1 -10   9    1.09    0.14
   0 -10   9    0.27    0.11
  -1 -10   9    0.18    0.10
  -2 -10   9    2.66    0.22
  -3 -10   9    0.82    0.13
  -4 -10   9    0.00    0.10
  -5 -10   9   -0.09    0.09
  -6 -10   9   -0.03    0.12
  -6  10  -8    0.43    0.12
   6 -10   8    0.28    0.12
  -5  10  -8    1.42    0.16
   5 -10   8    1.60    0.17
  -4  10  -8    2.04    0.20
   4 -10   8    2.30    0.21
  -3  10  -8    0.02    0.09
   3 -10   8    0.05    0.10
  -2  10  -8    2.26    0.19
   2 -10   8    2.20    0.19
  -1  10  -8    0.04    0.08
   1 -10   8   -0.02    0.08
   0 -10   8    1.01    0.13
  -1 -10   8    0.38    0.10
  -2 -10   8    0.11    0.09
  -3 -10   8    0.20    0.09
  -4 -10   8    0.06    0.10
  -5 -10   8   -0.07    0.09
  -6 -10   8   -0.08    0.11
  -7  10  -7   -0.01    0.10
   7 -10   7    0.09    0.11
  -6  10  -7    3.63    0.25
   6 -10   7    3.77    0.25
  -5  10  -7    2.10    0.20
   5 -10   7    2.37    0.20
  -4  10  -7    1.04    0.13
   4 -10   7    0.89    0.13
  -3  10  -7    0.00    0.08
   3 -10   7   -0.03    0.08
  -2  10  -7    0.43    0.10
   2 -10   7    0.53    0.11
  -1  10  -7   -0.08    0.07
   1 -10   7    0.00    0.08
   0  10  -7    6.87    0.27
   0 -10   7    6.51    0.27
  -1 -10   7    1.82    0.17
  -2 -10   7    3.22    0.19
  -3 -10   7    0.17    0.08
  -4 -10   7   -0.11    0.08
  -5 -10   7    0.04    0.09
  -6 -10   7   -0.04    0.09
   8  10  -7    0.18    0.14
  -8  10  -6    0.08    0.11
  -7  10  -6    0.50    0.12
   7 -10   6    0.42    0.12
  -6  10  -6    0.72    0.13
   6 -10   6    0.50    0.12
  -5  10  -6    0.09    0.09
   5 -10   6    0.23    0.10
  -4  10  -6    2.31    0.19
  -4  10  -6    2.27    0.15
   4 -10   6    2.32    0.18
  -3  10  -6   -0.01    0.07
   3 -10   6   -0.07    0.07
  -2  10  -6    1.40    0.13
   2 -10   6    1.33    0.13
  -1  10  -6    7.56    0.28
   1 -10   6    7.80    0.28
   0  10  -6    1.25    0.12
   0 -10   6    1.37    0.14
  -1 -10   6    3.53    0.19
  -2 -10   6    0.15    0.08
  -3 -10   6    0.44    0.09
  -4 -10   6   -0.14    0.07
  -5 -10   6   -0.01    0.08
  -6 -10   6    0.05    0.09
   7  10  -6    0.51    0.14
   8  10  -6    0.45    0.14
  -8  10  -5    2.84    0.24
   8 -10   5    2.74    0.24
  -7  10  -5    0.51    0.12
   7 -10   5    0.61    0.13
  -6  10  -5   -0.08    0.09
   6 -10   5    0.06    0.09
  -5  10  -5    8.77    0.33
   5 -10   5    8.69    0.33
  -4  10  -5    1.54    0.16
  -4  10  -5    1.69    0.13
   4 -10   5    1.49    0.15
  -3  10  -5    0.18    0.07
  -3  10  -5    0.08    0.08
   3 -10   5    0.01    0.07
  -2  10  -5    1.95    0.16
   2 -10   5    1.91    0.15
  -1  10  -5    2.42    0.16
   1 -10   5    2.57    0.16
   0  10  -5    6.35    0.24
   0  10  -5    6.19    0.23
   0 -10   5    6.67    0.23
   1  10  -5    0.81    0.09
  -1 -10   5    0.86    0.09
   2  10  -5    0.13    0.05
  -2 -10   5    0.27    0.07
   3  10  -5    0.08    0.05
  -3 -10   5    0.00    0.06
  -4 -10   5    1.41    0.13
  -5 -10   5   -0.04    0.07
   6  10  -5    0.08    0.11
  -6 -10   5    0.12    0.08
   7  10  -5    0.59    0.14
   8  10  -5    0.16    0.13
   9  10  -5    0.13    0.13
   9 -10   4    0.52    0.14
  -8  10  -4    2.36    0.22
   8 -10   4    2.36    0.22
  -7  10  -4    0.40    0.11
   7 -10   4    0.58    0.12
  -6  10  -4    0.16    0.09
   6 -10   4    0.30    0.10
  -5  10  -4    1.09    0.12
   5 -10   4    1.16    0.13
  -4  10  -4   18.55    0.53
  -4  10  -4   18.37    0.52
   4 -10   4   18.73    0.52
  -3  10  -4    4.40    0.21
  -3  10  -4    4.59    0.20
   3 -10   4    4.82    0.21
  -2  10  -4    6.08    0.23
  -2  10  -4    5.88    0.24
  -2  10  -4    6.09    0.23
   2 -10   4    6.28    0.23
  -1  10  -4   12.49    0.41
  -1  10  -4   12.58    0.36
  -1  10  -4   12.38    0.36
   1 -10   4   12.62    0.35
   0  10  -4    4.36    0.18
   0  10  -4    4.48    0.18
   0  10  -4    4.47    0.21
   0 -10   4    4.33    0.17
   1  10  -4   -0.05    0.05
   1  10  -4    0.12    0.06
   1  10  -4    0.02    0.04
  -1 -10   4   -0.06    0.05
   2  10  -4    4.00    0.21
   2  10  -4    3.78    0.16
  -2 -10   4    3.87    0.16
   3  10  -4   -0.06    0.07
   3  10  -4    0.04    0.04
  -3 -10   4    0.00    0.05
   4  10  -4    0.00    0.08
   4  10  -4    0.12    0.05
  -4 -10   4    0.02    0.06
   5  10  -4    1.63    0.20
  -5 -10   4    1.86    0.14
   6  10  -4    0.02    0.11
  -6 -10   4    0.03    0.07
   7  10  -4    2.64    0.24
   8  10  -4    0.65    0.14
   9  10  -4    0.02    0.11
  -9  10  -3   -0.03    0.10
   9 -10   3    0.07    0.11
  -8  10  -3    0.79    0.13
   8 -10   3    0.76    0.13
  -7  10  -3    5.77    0.27
   7 -10   3    5.53    0.27
  -6  10  -3    0.04    0.08
   6 -10   3    0.15    0.08
  -5  10  -3    0.09    0.08
   5 -10   3    0.22    0.08
  -4  10  -3   -0.14    0.06
   4 -10   3   -0.01    0.07
  -3  10  -3    8.70    0.29
  -3  10  -3    8.61    0.29
  -3  10  -3    8.77    0.29
   3 -10   3    8.85    0.29
  -2  10  -3    1.43    0.11
  -2  10  -3    1.23    0.13
  -2  10  -3    1.15    0.12
   2 -10   3    1.20    0.11
  -1  10  -3    5.08    0.22
  -1  10  -3    5.16    0.19
  -1  10  -3    5.23    0.19
   1 -10   3    5.29    0.19
   0  10  -3    0.30    0.06
   0  10  -3    0.22    0.06
   0  10  -3    0.28    0.06
   0 -10   3    0.27    0.05
   1  10  -3    5.30    0.18
   1  10  -3    5.11    0.18
   1  10  -3    5.18    0.22
  -1 -10   3    5.22    0.18
   2  10  -3    0.19    0.07
   2  10  -3    0.39    0.06
  -2 -10   3    0.28    0.05
   3  10  -3    4.96    0.24
   3  10  -3    5.32    0.18
  -3 -10   3    4.90    0.17
   4  10  -3    1.09    0.12
   4  10  -3    1.35    0.10
  -4 -10   3    1.22    0.10
   5  10  -3    0.44    0.11
   5  10  -3    0.45    0.07
  -5 -10   3    0.46    0.07
   6  10  -3    0.65    0.12
  -6 -10   3    0.73    0.09
   7  10  -3    0.82    0.13
   8  10  -3   -0.08    0.11
   9  10  -3    1.02    0.15
  -9  10  -2    2.69    0.24
   9 -10   2    2.69    0.24
  -8  10  -2    0.32    0.12
   8 -10   2    0.59    0.12
  -7  10  -2    0.34    0.10
   7 -10   2    0.25    0.10
  -6  10  -2    4.93    0.24
   6 -10   2    4.76    0.23
  -5  10  -2    0.58    0.10
   5 -10   2    0.50    0.09
  -4  10  -2    0.90    0.10
  -4  10  -2    0.78    0.10
   4 -10   2    0.80    0.10
  -3  10  -2    4.97    0.21
  -3  10  -2    5.13    0.21
  -3  10  -2    5.38    0.21
   3 -10   2    5.42    0.21
  -2  10  -2    5.97    0.20
  -2  10  -2    5.77    0.22
  -2  10  -2    5.89    0.21
   2 -10   2    5.64    0.20
  -1  10  -2   13.22    0.41
  -1  10  -2   13.18    0.36
  -1  10  -2   13.54    0.36
   1 -10   2   13.51    0.35
   0  10  -2    8.09    0.29
   0  10  -2    8.21    0.24
   0  10  -2    8.16    0.24
   0 -10   2    8.24    0.23
   1  10  -2    1.26    0.12
   1  10  -2    1.22    0.08
   1  10  -2    1.24    0.09
  -1 -10   2    1.22    0.08
   2  10  -2    0.19    0.07
   2  10  -2    0.14    0.04
  -2 -10   2    0.21    0.04
   3  10  -2    0.39    0.05
   3  10  -2    0.30    0.08
  -3 -10   2    0.40    0.05
   4  10  -2    5.92    0.27
   4  10  -2    5.55    0.19
  -4 -10   2    5.89    0.19
   5  10  -2    0.29    0.06
   5  10  -2    0.35    0.10
  -5 -10   2    0.36    0.06
   6  10  -2   -0.03    0.09
  -6 -10   2   -0.01    0.05
   7  10  -2   -0.04    0.09
   8  10  -2    0.24    0.12
   9  10  -2   -0.01    0.10
  -9  10  -1    0.05    0.11
   9 -10   1    0.02    0.10
  -8  10  -1    0.25    0.11
   8 -10   1    0.48    0.12
  -7  10  -1    2.16    0.19
   7 -10   1    2.29    0.19
  -6  10  -1    0.35    0.09
   6 -10   1    0.28    0.08
  -5  10  -1    0.26    0.08
   5 -10   1    0.34    0.08
  -4  10  -1   17.58    0.50
  -4  10  -1   17.03    0.47
  -4  10  -1   17.35    0.47
   4 -10   1   17.24    0.46
  -3  10  -1    0.54    0.08
  -3  10  -1    0.64    0.08
  -3  10  -1    0.52    0.08
   3 -10   1    0.58    0.08
  -2  10  -1   11.79    0.37
  -2  10  -1   12.04    0.33
  -2  10  -1   11.95    0.33
   2 -10   1   11.65    0.32
  -1  10  -1    3.85    0.15
  -1  10  -1    3.80    0.14
  -1  10  -1    3.74    0.17
   1 -10   1    3.78    0.13
   1 -10   1    3.75    0.13
   0  10  -1    3.05    0.12
   0  10  -1    2.94    0.16
   0  10  -1    3.01    0.12
   0 -10   1    3.06    0.11
   0 -10   1    3.00    0.11
   1  10  -1    5.11    0.16
   1  10  -1    5.26    0.16
   1  10  -1    4.90    0.21
  -1 -10   1    5.01    0.15
  -1 -10   1    5.18    0.15
   2  10  -1    0.31    0.04
   2  10  -1    0.27    0.07
  -2 -10   1    0.26    0.04
  -2 -10   1    0.33    0.04
   3  10  -1    0.02    0.03
   3  10  -1    0.06    0.07
  -3 -10   1   -0.03    0.03
  -3 -10   1    0.03    0.04
   4  10  -1   10.63    0.37
   4  10  -1   10.55    0.29
  -4 -10   1   10.38    0.27
   5  10  -1    7.12    0.23
   5  10  -1    7.97    0.31
  -5 -10   1    7.29    0.22
   6  10  -1    4.60    0.26
   7  10  -1    4.92    0.27
   8  10  -1    0.24    0.10
   9  10  -1    0.46    0.12
  10  10  -1    0.07    0.11
  -9  10   0    0.11    0.12
   9 -10   0    0.19    0.11
  -8  10   0    0.19    0.11
   8 -10   0    0.21    0.10
  -7  10   0    0.89    0.13
   7 -10   0    0.96    0.13
  -6  10   0    1.60    0.16
   6 -10   0    1.53    0.15
  -5  10   0    0.01    0.07
   5 -10   0    0.11    0.07
  -4  10   0   -0.01    0.06
  -4  10   0   -0.01    0.06
  -4  10   0   -0.01    0.06
   4 -10   0    0.01    0.06
  -3  10   0    9.95    0.29
  -3  10   0    9.74    0.32
  -3  10   0    9.77    0.29
   3 -10   0    9.82    0.31
   3 -10   0   10.16    0.29
  -2  10   0    2.06    0.11
  -2  10   0    1.89    0.13
  -2  10   0    2.18    0.11
   2 -10   0    1.99    0.10
  -1  10   0    7.85    0.27
  -1  10   0    7.64    0.22
  -1  10   0    7.87    0.22
   1 -10   0    7.64    0.21
   1 -10   0    7.69    0.21
   0  10   0    0.50    0.05
   0  10   0    0.31    0.04
   0  10   0    0.39    0.07
   0 -10   0    0.50    0.05
   0 -10   0    0.56    0.05
   1  10   0    7.85    0.28
   1  10   0    8.14    0.21
   3  10   0    9.72    0.34
   4  10   0    0.03    0.07
   4  10   0   -0.03    0.03
  -4 -10   0   -0.07    0.03
   5  10   0   -0.01    0.04
   5  10   0   -0.02    0.08
  -5 -10   0    0.00    0.04
   6  10   0    1.22    0.14
   7  10   0    0.62    0.12
   8  10   0    0.20    0.10
   9  10   0    0.17    0.10
  10 -10  -1    0.01    0.12
  -9  10   1    0.59    0.14
   9 -10  -1    0.69    0.13
  -8  10   1    0.28    0.11
   8 -10  -1    0.33    0.11
  -7  10   1    5.10    0.26
   7 -10  -1    5.27    0.25
  -6  10   1    5.42    0.24
   6 -10  -1    5.12    0.23
  -5  10   1    7.89    0.28
   5 -10  -1    8.21    0.28
  -4  10   1   11.26    0.33
   4 -10  -1   10.65    0.34
   4 -10  -1   11.15    0.32
  -3  10   1   -0.06    0.05
  -3  10   1    0.03    0.06
  -3  10   1   -0.05    0.05
   3 -10  -1   -0.03    0.04
  -2  10   1    0.34    0.05
  -2  10   1    0.29    0.05
  -2  10   1    0.20    0.06
   2 -10  -1    0.28    0.04
   2 -10  -1    0.28    0.04
  -1  10   1    5.39    0.21
  -1  10   1    5.28    0.16
   1 -10  -1    4.99    0.14
   1 -10  -1    4.89    0.14
   0  10   1    3.02    0.10
   0  10   1    3.00    0.16
   1  10   1    3.78    0.11
   1  10   1    3.64    0.18
   1  10   1    3.62    0.11
   2  10   1   11.66    0.39
   3  10   1    0.65    0.10
   3  10   1    0.52    0.05
   4  10   1    9.10    0.24
   5  10   1    0.16    0.04
   5  10   1    0.15    0.08
   6  10   1    0.10    0.09
   7  10   1    1.76    0.19
   8  10   1    0.25    0.10
   9  10   1   -0.05    0.09
   9  10   1   -0.10    0.08
  -9  10   2    0.05    0.12
   9 -10  -2    0.10    0.11
  -8  10   2    0.14    0.11
   8 -10  -2    0.25    0.10
  -7  10   2    0.02    0.09
   7 -10  -2   -0.05    0.08
  -6  10   2    0.03    0.08
   6 -10  -2    0.02    0.07
  -5  10   2    0.33    0.09
   5 -10  -2    0.40    0.08
  -4  10   2    6.02    0.23
   4 -10  -2    6.10    0.21
  -3  10   2    0.37    0.07
   3 -10  -2    0.36    0.06
  -2  10   2    0.21    0.05
  -2  10   2    0.21    0.06
   2 -10  -2    0.18    0.03
   2 -10  -2    0.24    0.04
  -1  10   2    1.30    0.08
  -1  10   2    1.36    0.12
   0  10   2    8.09    0.29
   1  10   2   13.57    0.43
   2  10   2    5.59    0.24
   3  10   2    5.51    0.25
   4  10   2    0.77    0.06
   4  10   2    0.56    0.11
   5  10   2    0.39    0.10
   5  10   2    0.27    0.04
   6  10   2    4.56    0.24
   7  10   2    0.28    0.09
   7  10   2    0.27    0.07
   8  10   2    0.36    0.10
   8  10   2    0.32    0.08
   9  10   2    2.57    0.22
   9  10   2    2.54    0.18
  -9  10   3    1.10    0.18
  -8  10   3    0.10    0.11
   8 -10  -3    0.16    0.11
  -7  10   3    0.95    0.14
   7 -10  -3    0.81    0.12
  -6  10   3    0.61    0.11
   6 -10  -3    0.62    0.10
  -5  10   3    0.47    0.10
   5 -10  -3    0.45    0.09
  -4  10   3    1.14    0.11
   4 -10  -3    1.25    0.11
  -3  10   3    5.31    0.19
   3 -10  -3    5.27    0.17
  -2  10   3    0.27    0.05
   2 -10  -3    0.35    0.04
   2 -10  -3    0.32    0.04
  -1  10   3    5.47    0.16
   0  10   3    0.28    0.07
   1  10   3    5.07    0.23
   2  10   3    1.21    0.15
   3  10   3    8.76    0.33
   4  10   3   -0.11    0.07
   5  10   3    0.08    0.08
   5  10   3    0.07    0.05
   6  10   3    0.00    0.08
   6  10   3    0.03    0.05
   7  10   3    5.38    0.20
   7  10   3    5.56    0.28
   8  10   3    0.84    0.10
   8  10   3    0.76    0.13
   9  10   3   -0.04    0.08
  -8  10   4    0.57    0.14
  -7  10   4    2.60    0.21
   7 -10  -4    2.49    0.19
  -6  10   4    0.11    0.10
   6 -10  -4   -0.07    0.07
  -5  10   4    2.09    0.17
   5 -10  -4    1.83    0.15
  -4  10   4    0.05    0.07
   4 -10  -4   -0.03    0.05
  -3  10   4    0.09    0.06
   3 -10  -4    0.09    0.04
  -2  10   4    4.11    0.15
  -1  10   4   -0.01    0.04
   2  10   4    6.51    0.29
   3  10   4    4.61    0.24
   4  10   4   18.21    0.58
   5  10   4    0.99    0.08
   5  10   4    0.97    0.13
   6  10   4    0.16    0.09
   6  10   4    0.21    0.06
   7  10   4    0.48    0.08
   8  10   4    2.47    0.16
  -8  10   5    0.13    0.12
  -7  10   5    0.70    0.13
  -6  10   5    0.16    0.10
  -5  10   5   -0.12    0.09
   5 -10  -5   -0.14    0.06
  -4  10   5    1.28    0.12
   4 -10  -5    1.47    0.12
  -3  10   5    0.00    0.06
   3 -10  -5    0.00    0.04
  -2  10   5    0.21    0.06
  -1  10   5    0.89    0.08
   5  10   5    8.32    0.24
   6  10   5    0.14    0.05
   7  10   5    0.60    0.08
   8  10   5    2.54    0.17
  -7  10   6    0.84    0.14
  -6  10   6   -0.06    0.10
  -5  10   6   -0.14    0.08
  -4  10   6   -0.04    0.08
  -3  10   6    0.50    0.08
  -2  10   6    0.16    0.06
  -1  10   6    3.66    0.14
   6  10   6    0.63    0.07
   7  10   6    0.28    0.07
   8  10   6   -0.02    0.07
  -7  10   7    0.23    0.12
  -6  10   7   -0.10    0.10
  -5  10   7    0.07    0.09
  -4  10   7   -0.14    0.08
  -3  10   7    0.21    0.08
  -2  10   7    3.44    0.16
  -1  10   7    1.68    0.12
   0  10   7    6.46    0.19
   6  10   7    3.75    0.17
   7  10   7    0.03    0.06
  -6  10   8   -0.12    0.11
  -5  10   8   -0.11    0.09
  -4  10   8    0.09    0.09
  -3  10   8    0.22    0.09
  -2  10   8    0.08    0.07
  -1  10   8    0.16    0.07
   0  10   8    0.94    0.08
   6  10   8    0.32    0.07
  -5  10   9   -0.02    0.10
  -4  10   9    0.11    0.10
  -3  10   9    0.70    0.11
  -2  10   9    2.44    0.16
  -1  10   9    0.02    0.08
   0  10   9    0.01    0.07
   1  10   9    0.94    0.10
   5  10   9    1.40    0.10
  -4  10  10   -0.01    0.10
  -3  10  10    0.36    0.10
  -2  10  10    0.11    0.09
  -1  10  10    0.86    0.11
   0  10  10    0.16    0.08
   1  10  10   -0.05    0.06
   2  10  10    2.10    0.13
   3  10  10    0.20    0.06
  -2  10  11   -0.03    0.10
  -1  10  11   -0.16    0.08
   0  10  11   -0.07    0.07
   1  10  11   -0.06    0.07
   2  10  11    0.07    0.07
   1 -11  11    0.21    0.13
   0 -11  11    0.25    0.13
  -1 -11  11   -0.14    0.11
  -2 -11  11    0.24    0.13
  -3 -11  11    0.03    0.11
  -3  11 -10    0.28    0.12
   3 -11  10    0.45    0.13
  -2  11 -10    0.01    0.10
   2 -11  10    0.01    0.11
   1 -11  10    0.20    0.12
   0 -11  10   -0.11    0.11
  -1 -11  10    1.43    0.17
  -2 -11  10    0.16    0.11
  -3 -11  10    1.51    0.17
  -4 -11  10    0.48    0.14
  -5 -11  10    0.01    0.11
  -5  11  -9    0.16    0.12
  -4  11  -9   -0.08    0.10
   4 -11   9    0.14    0.11
  -3  11  -9    0.86    0.14
   3 -11   9    0.81    0.14
  -2  11  -9    0.13    0.10
   2 -11   9    0.13    0.11
   1 -11   9    0.06    0.10
   0 -11   9   -0.16    0.09
  -1 -11   9    1.99    0.20
  -2 -11   9    0.26    0.11
  -3 -11   9    0.96    0.14
  -4 -11   9   -0.05    0.10
  -5 -11   9    0.23    0.11
  -6  11  -8    0.03    0.11
   6 -11   8    0.22    0.12
  -5  11  -8    0.33    0.11
   5 -11   8    0.38    0.12
  -4  11  -8   -0.10    0.09
   4 -11   8    0.05    0.10
  -3  11  -8    2.47    0.21
   3 -11   8    2.26    0.20
  -2  11  -8    0.39    0.11
   2 -11   8    0.40    0.11
  -1  11  -8    1.11    0.13
   1 -11   8    1.15    0.14
   0 -11   8    0.64    0.12
  -1 -11   8    4.46    0.24
  -2 -11   8    2.73    0.20
  -3 -11   8    0.09    0.09
  -4 -11   8   -0.17    0.08
  -5 -11   8   -0.07    0.09
  -7  11  -7    0.46    0.14
   7 -11   7    0.50    0.14
  -6  11  -7    0.59    0.13
   6 -11   7    0.70    0.14
  -5  11  -7    0.36    0.12
   5 -11   7    0.34    0.11
  -4  11  -7    0.02    0.09
  -4  11  -7    0.01    0.07
   4 -11   7    0.00    0.09
  -3  11  -7   -0.03    0.08
   3 -11   7    0.11    0.09
  -2  11  -7    0.10    0.09
   2 -11   7    0.05    0.09
  -1  11  -7    2.32    0.18
   1 -11   7    1.89    0.18
   0  11  -7    2.16    0.17
   0 -11   7    1.82    0.17
  -1 -11   7    2.58    0.19
  -2 -11   7    0.96    0.12
  -3 -11   7    0.30    0.09
  -4 -11   7   -0.18    0.08
  -5 -11   7    0.10    0.09
   7  11  -7    0.74    0.15
   8  11  -7    0.10    0.13
  -7  11  -6    0.06    0.10
   7 -11   6    0.14    0.11
  -6  11  -6    0.23    0.11
   6 -11   6    0.20    0.11
  -5  11  -6    3.55    0.23
   5 -11   6    3.85    0.23
  -4  11  -6    1.73    0.18
  -4  11  -6    1.56    0.15
   4 -11   6    1.59    0.17
  -3  11  -6    0.47    0.10
  -3  11  -6    0.38    0.09
   3 -11   6    0.59    0.11
  -2  11  -6    0.39    0.10
   2 -11   6    0.55    0.10
  -1  11  -6    2.45    0.18
   1 -11   6    2.35    0.17
   0  11  -6    0.15    0.08
   0 -11   6   -0.01    0.07
  -1 -11   6    2.75    0.17
  -2 -11   6    2.13    0.16
  -3 -11   6   -0.02    0.07
  -4 -11   6    0.17    0.08
   5  11  -6   -0.21    0.10
  -5 -11   6    0.01    0.08
   6  11  -6    1.01    0.16
   7  11  -6    3.38    0.28
   8  11  -6    0.21    0.14
  -8  11  -5    0.24    0.12
   8 -11   5    0.12    0.11
  -7  11  -5    5.05    0.28
   7 -11   5    5.28    0.29
  -6  11  -5    0.10    0.10
   6 -11   5    0.03    0.09
  -5  11  -5    0.20    0.09
   5 -11   5    0.15    0.09
  -4  11  -5    0.17    0.09
  -4  11  -5    0.15    0.07
   4 -11   5    0.11    0.08
  -3  11  -5    1.73    0.14
  -3  11  -5    1.53    0.16
   3 -11   5    1.59    0.15
  -2  11  -5    4.75    0.22
  -2  11  -5    5.25    0.23
   2 -11   5    4.52    0.21
  -1  11  -5    0.62    0.11
  -1  11  -5    0.77    0.11
   1 -11   5    0.90    0.10
   0  11  -5    7.84    0.33
   0  11  -5    8.16    0.28
   0 -11   5    8.24    0.27
   1  11  -5    1.63    0.12
  -1 -11   5    1.51    0.13
   2  11  -5    0.13    0.06
   2  11  -5    0.02    0.08
  -2 -11   5    0.08    0.06
   3  11  -5    0.16    0.06
   3  11  -5   -0.01    0.09
  -3 -11   5    0.11    0.07
  -4 -11   5   -0.02    0.06
   5  11  -5    0.93    0.14
  -5 -11   5    1.16    0.12
   6  11  -5   -0.01    0.11
   7  11  -5    0.28    0.12
   8  11  -5    0.52    0.15
   9  11  -5    0.01    0.13
  -8  11  -4   -0.05    0.11
   8 -11   4   -0.15    0.10
  -7  11  -4    0.31    0.11
   7 -11   4    0.42    0.12
  -6  11  -4    4.42    0.25
   6 -11   4    4.81    0.25
  -5  11  -4    1.23    0.13
   5 -11   4    1.33    0.14
  -4  11  -4    0.31    0.09
  -4  11  -4    0.28    0.06
   4 -11   4    0.18    0.08
  -3  11  -4    0.35    0.07
  -3  11  -4    0.31    0.09
   3 -11   4    0.41    0.09
  -2  11  -4    8.33    0.29
  -2  11  -4    8.61    0.31
   2 -11   4    8.60    0.29
  -1  11  -4    3.83    0.19
  -1  11  -4    4.00    0.18
  -1  11  -4    3.96    0.21
   1 -11   4    3.74    0.18
   0  11  -4   32.73    0.78
   0  11  -4   31.13    0.77
   0  11  -4   32.30    0.91
   0 -11   4   31.74    0.76
   1  11  -4    0.19    0.08
   1  11  -4    0.31    0.06
   1  11  -4    0.10    0.07
  -1 -11   4    0.30    0.07
   2  11  -4    2.15    0.13
   2  11  -4    1.99    0.17
  -2 -11   4    2.03    0.12
   3  11  -4    0.43    0.07
   3  11  -4    0.11    0.08
  -3 -11   4    0.24    0.07
   4  11  -4    0.32    0.10
  -4 -11   4    0.52    0.08
   5  11  -4    6.10    0.31
  -5 -11   4    5.99    0.23
   6  11  -4    0.82    0.15
   7  11  -4    2.43    0.24
   8  11  -4    0.67    0.15
   9  11  -4    0.00    0.12
   9 -11   3    0.55    0.14
  -8  11  -3    0.47    0.12
   8 -11   3    0.51    0.13
  -7  11  -3    0.15    0.10
   7 -11   3    0.31    0.11
  -6  11  -3    1.93    0.18
   6 -11   3    1.73    0.18
  -5  11  -3    2.79    0.19
   5 -11   3    2.83    0.18
  -4  11  -3    0.85    0.11
  -4  11  -3    0.84    0.09
   4 -11   3    0.99    0.11
  -3  11  -3   14.12    0.42
  -3  11  -3   14.58    0.44
   3 -11   3   14.48    0.41
  -2  11  -3   14.95    0.46
  -2  11  -3   14.46    0.41
  -2  11  -3   14.39    0.41
   2 -11   3   14.65    0.40
  -1  11  -3    6.96    0.25
  -1  11  -3    7.16    0.28
  -1  11  -3    7.12    0.24
   1 -11   3    7.43    0.24
   0  11  -3    1.34    0.14
   0  11  -3    1.59    0.12
   0  11  -3    1.64    0.11
   0 -11   3    1.55    0.10
   1  11  -3    9.72    0.29
   1  11  -3    9.76    0.28
   1  11  -3    9.61    0.35
  -1 -11   3    9.71    0.27
   2  11  -3   -0.01    0.06
   2  11  -3    0.02    0.04
  -2 -11   3   -0.02    0.04
   3  11  -3    0.17    0.08
   3  11  -3    0.23    0.05
  -3 -11   3    0.12    0.05
   4  11  -3    1.36    0.11
   4  11  -3    1.45    0.17
  -4 -11   3    0.99    0.11
   5  11  -3   13.23    0.47
  -5 -11   3   12.81    0.36
   6  11  -3    2.53    0.23
   7  11  -3    0.15    0.11
   8  11  -3   -0.05    0.11
   9  11  -3    0.10    0.12
   9 -11   2    0.08    0.11
  -8  11  -2   -0.03    0.09
   8 -11   2    0.02    0.10
  -7  11  -2    1.28    0.15
   7 -11   2    1.41    0.15
  -6  11  -2   -0.01    0.08
   6 -11   2    0.03    0.08
  -5  11  -2    0.06    0.07
   5 -11   2    0.02    0.07
  -4  11  -2    4.04    0.18
  -4  11  -2    3.95    0.20
   4 -11   2    4.15    0.19
  -3  11  -2    0.02    0.06
  -3  11  -2   -0.08    0.06
  -3  11  -2   -0.16    0.05
   3 -11   2   -0.03    0.06
  -2  11  -2   35.02    0.96
  -2  11  -2   35.10    0.83
  -2  11  -2   34.05    0.83
   2 -11   2   35.12    0.82
  -1  11  -2    0.00    0.06
  -1  11  -2    0.16    0.06
  -1  11  -2    0.26    0.05
   1 -11   2    0.22    0.05
   0  11  -2    4.45    0.17
   0  11  -2    4.57    0.16
   0  11  -2    4.37    0.21
   0 -11   2    4.48    0.15
   1  11  -2    0.03    0.04
   1  11  -2    0.01    0.04
   1  11  -2   -0.04    0.06
  -1 -11   2   -0.02    0.03
   2  11  -2   13.13    0.35
   2  11  -2   13.15    0.43
  -2 -11   2   13.25    0.33
   3  11  -2    1.88    0.11
   3  11  -2    1.85    0.17
  -3 -11   2    1.59    0.10
   4  11  -2    1.01    0.12
   4  11  -2    0.94    0.09
  -4 -11   2    0.89    0.09
   5  11  -2    4.24    0.25
  -5 -11   2    4.71    0.17
   6  11  -2    5.70    0.29
   7  11  -2   -0.10    0.10
   8  11  -2   -0.14    0.11
   9  11  -2    0.16    0.11
   9 -11   1    0.05    0.11
  -8  11  -1    1.04    0.15
   8 -11   1    1.85    0.19
  -7  11  -1    0.26    0.10
   7 -11   1    0.42    0.10
  -6  11  -1    0.06    0.09
   6 -11   1    0.01    0.08
  -5  11  -1    4.20    0.21
   5 -11   1    4.18    0.20
  -4  11  -1    8.69    0.29
  -4  11  -1    8.44    0.29
  -4  11  -1    8.59    0.29
   4 -11   1    8.41    0.28
  -3  11  -1    0.16    0.07
  -3  11  -1    0.20    0.08
  -3  11  -1    0.24    0.07
   3 -11   1    0.17    0.07
  -2  11  -1   19.09    0.49
  -2  11  -1   19.59    0.57
  -2  11  -1   19.40    0.50
   2 -11   1   19.86    0.49
  -1  11  -1   -0.02    0.06
  -1  11  -1    0.06    0.04
  -1  11  -1    0.05    0.05
   1 -11   1    0.08    0.04
   0  11  -1    0.32    0.05
   0  11  -1    0.33    0.05
   0  11  -1    0.26    0.07
   0 -11   1    0.37    0.05
   0 -11   1    0.37    0.05
   1  11  -1    0.06    0.03
   1  11  -1    0.05    0.06
   1  11  -1    0.09    0.04
  -1 -11   1    0.08    0.03
  -1 -11   1    0.02    0.03
   2  11  -1    0.09    0.04
   2  11  -1    0.15    0.07
  -2 -11   1    0.09    0.04
  -2 -11   1    0.16    0.04
   3  11  -1   26.84    0.77
   3  11  -1   25.60    0.62
  -3 -11   1   26.75    0.60
   4  11  -1   13.47    0.36
   4  11  -1   14.47    0.47
  -4 -11   1   13.95    0.35
   5  11  -1    0.99    0.13
   6  11  -1    0.74    0.13
   7  11  -1   -0.14    0.09
   8  11  -1    0.71    0.13
   9  11  -1    0.67    0.14
   9 -11   0    0.02    0.11
  -8  11   0    0.38    0.12
   8 -11   0    0.57    0.12
  -7  11   0    0.09    0.10
   7 -11   0    0.10    0.09
  -6  11   0   -0.06    0.08
   6 -11   0    0.10    0.08
  -5  11   0    0.61    0.10
   5 -11   0    0.62    0.09
  -4  11   0    0.06    0.07
  -4  11   0    0.02    0.07
  -4  11   0   -0.03    0.06
   4 -11   0    0.00    0.06
  -3  11   0    1.09    0.13
  -3  11   0    0.90    0.09
  -3  11   0    0.97    0.10
   3 -11   0    0.98    0.10
  -2  11   0    1.03    0.10
  -2  11   0    1.53    0.11
  -2  11   0    1.42    0.10
   2 -11   0    1.54    0.09
  -1  11   0    0.56    0.06
  -1  11   0    0.42    0.07
  -1  11   0    0.60    0.06
   1 -11   0    0.56    0.06
   1 -11   0    0.72    0.06
   0  11   0    0.05    0.04
   0  11   0    0.04    0.03
   0  11   0    0.04    0.05
   0 -11   0    0.02    0.03
   0 -11   0    0.03    0.03
   1  11   0    0.49    0.08
   1  11   0    0.57    0.05
   4  11   0   -0.01    0.08
   4  11   0    0.02    0.02
   5  11   0    0.31    0.10
   6  11   0   -0.01    0.10
   7  11   0    0.11    0.10
   8  11   0    0.42    0.12
   9  11   0   -0.02    0.10
   9 -11  -1    0.52    0.14
  -8  11   1    1.00    0.15
   8 -11  -1    0.67    0.13
  -7  11   1   -0.02    0.09
   7 -11  -1    0.01    0.08
  -6  11   1    1.06    0.13
   6 -11  -1    1.09    0.12
  -5  11   1    1.43    0.15
   5 -11  -1    1.24    0.13
  -4  11   1   14.05    0.40
   4 -11  -1   14.25    0.39
  -3  11   1   27.72    0.67
  -3  11   1   28.42    0.68
  -3  11   1   28.15    0.79
   3 -11  -1   27.79    0.66
  -2  11   1    0.18    0.05
  -2  11   1    0.05    0.06
  -2  11   1    0.15    0.05
   2 -11  -1    0.12    0.04
  -1  11   1    0.00    0.05
  -1  11   1    0.06    0.04
  -1  11   1    0.02    0.03
   1 -11  -1    0.09    0.03
   1 -11  -1    0.05    0.03
   0  11   1    0.26    0.04
   0  11   1    0.22    0.07
   0  11   1    0.18    0.03
   1  11   1    0.05    0.03
   1  11   1   -0.03    0.03
   1  11   1    0.05    0.05
   2  11   1   18.94    0.58
   3  11   1    0.26    0.04
   3  11   1    0.11    0.08
   4  11   1    7.86    0.22
   4  11   1    8.38    0.33
   5  11   1    3.47    0.22
   6  11   1   -0.09    0.08
   7  11   1    0.27    0.10
   8  11   1    1.26    0.16
   9  11   1    0.07    0.10
   9  11   1   -0.02    0.08
  -8  11   2    0.11    0.11
   8 -11  -2    0.04    0.09
  -7  11   2   -0.10    0.09
   7 -11  -2    0.05    0.08
  -6  11   2    6.53    0.28
   6 -11  -2    6.34    0.26
  -5  11   2    5.12    0.23
   5 -11  -2    5.10    0.21
  -4  11   2    0.84    0.11
   4 -11  -2    0.95    0.10
  -3  11   2    1.95    0.13
   3 -11  -2    1.90    0.11
  -2  11   2   13.61    0.35
  -2  11   2   13.92    0.44
   2 -11  -2   13.17    0.33
   2 -11  -2   12.93    0.33
  -1  11   2   -0.03    0.02
  -1  11   2   -0.03    0.06
  -1  11   2   -0.05    0.04
   0  11   2    4.42    0.21
   0  11   2    4.54    0.13
   0  11   2    4.13    0.13
   1  11   2    0.09    0.06
   2  11   2   33.60    0.95
   3  11   2   -0.01    0.07
   4  11   2    3.81    0.12
   4  11   2    3.64    0.22
   5  11   2   -0.16    0.07
   6  11   2    0.09    0.08
   7  11   2    1.27    0.15
   7  11   2    1.43    0.13
   8  11   2   -0.10    0.08
   8  11   2   -0.08    0.07
   9  11   2    0.06    0.10
   9  11   2    0.01    0.09
  -8  11   3    0.05    0.11
  -7  11   3    0.31    0.11
   7 -11  -3    0.30    0.10
  -6  11   3    3.21    0.21
   6 -11  -3    3.06    0.19
  -5  11   3   14.19    0.42
   5 -11  -3   13.90    0.40
  -4  11   3    1.20    0.12
   4 -11  -3    1.17    0.11
  -3  11   3    0.19    0.07
   3 -11  -3    0.22    0.05
  -2  11   3   -0.03    0.05
   2 -11  -3   -0.03    0.03
   2 -11  -3    0.09    0.03
  -1  11   3    9.86    0.26
  -1  11   3    9.72    0.36
   0  11   3    1.36    0.15
   1  11   3    7.08    0.29
   2  11   3   14.50    0.48
   3  11   3   14.21    0.48
   4  11   3    0.74    0.11
   5  11   3    2.50    0.20
   6  11   3    1.51    0.18
   6  11   3    1.58    0.11
   7  11   3    0.15    0.09
   7  11   3    0.30    0.07
   8  11   3    0.24    0.08
   8  11   3    0.29    0.11
   9  11   3    0.48    0.14
  -8  11   4    0.81    0.15
  -7  11   4    2.55    0.22
  -6  11   4    0.82    0.12
  -5  11   4    6.80    0.27
   5 -11  -4    6.09    0.24
  -4  11   4    0.44    0.09
   4 -11  -4    0.48    0.08
  -3  11   4    0.17    0.07
   3 -11  -4    0.31    0.05
  -2  11   4    2.31    0.12
  -1  11   4    0.23    0.05
   2  11   4    8.40    0.34
   3  11   4    0.34    0.11
   4  11   4    0.12    0.09
   5  11   4    1.18    0.15
   6  11   4    4.58    0.17
   6  11   4    4.35    0.26
   7  11   4    0.27    0.07
   8  11   4   -0.02    0.07
  -7  11   5    0.37    0.12
  -6  11   5   -0.01    0.10
  -5  11   5    1.28    0.14
  -4  11   5   -0.11    0.08
  -3  11   5    0.04    0.07
  -2  11   5    0.15    0.06
   6  11   5    0.09    0.05
   7  11   5    4.53    0.19
   8  11   5    0.01    0.07
  -7  11   6    3.69    0.25
  -6  11   6    1.28    0.15
  -5  11   6   -0.16    0.09
  -4  11   6   -0.11    0.08
  -3  11   6   -0.06    0.07
  -2  11   6    2.33    0.13
  -1  11   6    2.80    0.13
   7  11   6    0.08    0.06
  -6  11   7    0.26    0.12
  -5  11   7    0.07    0.10
  -4  11   7   -0.16    0.08
  -3  11   7    0.15    0.08
  -2  11   7    0.94    0.10
  -1  11   7    2.12    0.13
   7  11   7    0.52    0.08
  -6  11   8    0.15    0.12
  -5  11   8   -0.09    0.10
  -4  11   8    0.00    0.09
  -3  11   8    0.08    0.09
  -2  11   8    2.06    0.15
  -1  11   8    3.90    0.17
  -5  11   9   -0.04    0.10
  -4  11   9    0.06    0.09
  -3  11   9    1.12    0.13
  -2  11   9    0.15    0.09
  -1  11   9    1.72    0.14
   0  11   9   -0.04    0.06
  -4  11  10    0.28    0.12
  -3  11  10    1.78    0.19
  -2  11  10    0.01    0.09
  -1  11  10    1.16    0.11
   0  11  10   -0.01    0.07
  -2  11  11    0.22    0.10
  -1  11  11   -0.04    0.08
   0  11  11    0.11    0.08
   1  11  11    0.14    0.08
   3 -12  10    0.16    0.13
   2 -12  10    0.16    0.12
   1 -12  10    0.09    0.11
   0 -12  10    0.00    0.11
  -1 -12  10    0.16    0.12
  -2 -12  10    0.25    0.12
  -3 -12  10    0.20    0.12
  -4 -12  10    1.39    0.18
  -4  12  -9    0.51    0.14
   4 -12   9    0.63    0.14
  -3  12  -9   -0.11    0.09
   3 -12   9    0.10    0.11
  -2  12  -9    0.26    0.11
   2 -12   9    0.23    0.12
   1 -12   9   -0.13    0.09
   0 -12   9    0.36    0.13
  -1 -12   9    0.96    0.14
  -2 -12   9    2.19    0.21
  -3 -12   9    0.48    0.12
  -4 -12   9    0.06    0.11
  -5  12  -8    1.23    0.16
   5 -12   8    1.31    0.17
  -4  12  -8    0.11    0.10
   4 -12   8    0.13    0.10
  -3  12  -8    0.56    0.12
   3 -12   8    0.76    0.14
  -2  12  -8   -0.12    0.09
   2 -12   8   -0.04    0.09
  -1  12  -8    3.46    0.22
   1 -12   8    3.20    0.23
   0 -12   8    0.69    0.12
  -1 -12   8    0.02    0.09
  -2 -12   8    3.98    0.23
  -3 -12   8    0.89    0.13
  -4 -12   8    0.40    0.12
   6  12  -8    0.03    0.13
  -6  12  -7    1.16    0.16
   6 -12   7    1.26    0.17
  -5  12  -7    0.26    0.11
   5 -12   7    0.33    0.12
  -4  12  -7    5.63    0.26
  -4  12  -7    5.58    0.28
   4 -12   7    5.54    0.28
  -3  12  -7    0.04    0.08
  -3  12  -7   -0.07    0.09
   3 -12   7    0.06    0.09
  -2  12  -7    6.27    0.29
   2 -12   7    6.35    0.28
  -1  12  -7    1.22    0.14
   1 -12   7    1.03    0.13
   0 -12   7    1.20    0.13
  -1 -12   7    0.17    0.09
  -2 -12   7    3.94    0.21
  -3 -12   7    2.63    0.19
  -4 -12   7   -0.07    0.09
   5  12  -7   -0.02    0.12
   6  12  -7    0.51    0.15
   7  12  -7    0.27    0.14
   7 -12   6    1.26    0.17
  -6  12  -6    0.62    0.13
   6 -12   6    0.85    0.14
  -5  12  -6    1.35    0.16
   5 -12   6    1.40    0.16
  -4  12  -6   -0.17    0.08
  -4  12  -6    0.05    0.07
   4 -12   6   -0.13    0.08
  -3  12  -6    6.97    0.29
  -3  12  -6    6.92    0.29
   3 -12   6    6.60    0.28
  -2  12  -6    0.09    0.09
  -2  12  -6    0.06    0.08
   2 -12   6    0.00    0.08
  -1  12  -6    2.11    0.19
  -1  12  -6    2.03    0.17
   1 -12   6    1.93    0.17
   0  12  -6    3.42    0.23
   0  12  -6    3.19    0.20
   0 -12   6    3.32    0.19
  -1 -12   6    5.50    0.24
  -2 -12   6    2.75    0.18
   3  12  -6    1.26    0.16
  -3 -12   6    1.84    0.15
   4  12  -6   -0.07    0.10
  -4 -12   6   -0.03    0.07
   5  12  -6    0.34    0.13
   6  12  -6    0.07    0.13
   7  12  -6    0.23    0.13
   8  12  -6    0.17    0.13
  -7  12  -5    0.67    0.14
   7 -12   5    1.01    0.15
  -6  12  -5    2.31    0.21
   6 -12   5    2.47    0.21
  -5  12  -5    0.27    0.11
   5 -12   5    0.13    0.09
  -4  12  -5    3.16    0.18
  -4  12  -5    3.11    0.21
   4 -12   5    2.73    0.19
  -3  12  -5    1.06    0.13
  -3  12  -5    1.18    0.14
   3 -12   5    1.04    0.12
  -2  12  -5    1.33    0.15
  -2  12  -5    1.16    0.12
   2 -12   5    1.26    0.13
  -1  12  -5    2.83    0.20
  -1  12  -5    2.70    0.18
   1 -12   5    2.84    0.17
   0  12  -5   12.26    0.38
   0  12  -5   12.18    0.43
   0 -12   5   11.90    0.36
   1  12  -5    8.72    0.36
  -1 -12   5    9.20    0.29
   2  12  -5    1.61    0.19
  -2 -12   5    1.76    0.14
   3  12  -5    0.25    0.11
  -3 -12   5    0.34    0.08
   4  12  -5    5.53    0.30
  -4 -12   5    5.60    0.22
   5  12  -5    0.45    0.13
   6  12  -5    0.35    0.13
   7  12  -5    0.16    0.13
   8  12  -5    0.71    0.16
   8 -12   4    1.09    0.17
  -7  12  -4    0.50    0.13
   7 -12   4    0.34    0.12
  -6  12  -4    0.02    0.09
   6 -12   4    0.08    0.09
  -5  12  -4    0.34    0.10
   5 -12   4    0.29    0.10
  -4  12  -4    0.03    0.08
  -4  12  -4    0.13    0.06
   4 -12   4    0.25    0.09
  -3  12  -4    0.79    0.11
  -3  12  -4    1.03    0.12
   3 -12   4    0.82    0.11
  -2  12  -4    0.85    0.11
  -2  12  -4    0.88    0.10
   2 -12   4    1.06    0.11
  -1  12  -4    8.33    0.28
  -1  12  -4    8.38    0.29
  -1  12  -4    8.03    0.32
   1 -12   4    8.58    0.28
   0  12  -4    3.63    0.19
   0  12  -4    3.36    0.22
   0  12  -4    3.85    0.18
   0 -12   4    3.91    0.17
   1  12  -4    1.53    0.17
   1  12  -4    1.71    0.12
  -1 -12   4    1.55    0.12
   2  12  -4    0.83    0.12
   2  12  -4    1.14    0.11
  -2 -12   4    1.05    0.11
   3  12  -4    0.25    0.10
  -3 -12   4    0.31    0.07
   4  12  -4    0.51    0.12
  -4 -12   4    0.56    0.09
   5  12  -4    0.11    0.11
   6  12  -4    0.99    0.15
   7  12  -4    0.25    0.13
   8  12  -4   -0.06    0.12
  -8  12  -3    0.12    0.12
   8 -12   3    0.01    0.10
  -7  12  -3   -0.08    0.10
   7 -12   3    0.05    0.10
  -6  12  -3    1.89    0.19
   6 -12   3    2.40    0.19
  -5  12  -3    0.43    0.10
   5 -12   3    0.42    0.10
  -4  12  -3    4.98    0.21
  -4  12  -3    4.54    0.23
   4 -12   3    4.67    0.22
  -3  12  -3    4.17    0.20
  -3  12  -3    3.92    0.20
   3 -12   3    4.02    0.19
  -2  12  -3   -0.06    0.06
  -2  12  -3   -0.09    0.07
  -2  12  -3    0.04    0.07
   2 -12   3    0.02    0.06
  -1  12  -3    9.54    0.35
  -1  12  -3    9.77    0.31
  -1  12  -3    9.31    0.30
   1 -12   3    9.77    0.29
   0  12  -3    3.91    0.18
   0  12  -3    4.00    0.17
   0  12  -3    3.58    0.22
   0 -12   3    4.10    0.16
   1  12  -3    1.83    0.13
   1  12  -3    1.98    0.12
   1  12  -3    1.97    0.17
  -1 -12   3    1.96    0.12
   2  12  -3    1.58    0.16
   2  12  -3    1.50    0.11
  -2 -12   3    1.61    0.11
   3  12  -3    0.57    0.07
   3  12  -3    0.52    0.11
  -3 -12   3    0.54    0.07
   4  12  -3    0.46    0.11
  -4 -12   3    0.24    0.07
   5  12  -3    0.22    0.11
   6  12  -3    3.33    0.25
   7  12  -3   -0.15    0.10
   8  12  -3    1.47    0.18
   9  12  -3    0.00    0.12
  -8  12  -2    0.12    0.11
   8 -12   2    0.11    0.11
  -7  12  -2    0.70    0.13
   7 -12   2    1.05    0.14
  -6  12  -2    0.13    0.09
   6 -12   2    0.28    0.10
  -5  12  -2   16.96    0.50
  -5  12  -2   17.14    0.50
   5 -12   2   17.18    0.49
  -4  12  -2    0.27    0.07
  -4  12  -2    0.20    0.08
   4 -12   2    0.28    0.08
  -3  12  -2    8.13    0.29
  -3  12  -2    7.89    0.27
  -3  12  -2    7.71    0.28
   3 -12   2    7.90    0.27
  -2  12  -2    0.08    0.07
  -2  12  -2    0.08    0.06
  -2  12  -2    0.13    0.08
   2 -12   2    0.19    0.07
  -1  12  -2   12.75    0.36
  -1  12  -2   12.43    0.42
  -1  12  -2   12.50    0.35
   1 -12   2   12.68    0.34
   0  12  -2    5.77    0.20
   0  12  -2    5.53    0.19
   0  12  -2    5.30    0.25
   0 -12   2    5.66    0.18
   1  12  -2    3.67    0.15
   1  12  -2    3.44    0.15
   1  12  -2    3.20    0.20
  -1 -12   2    3.74    0.14
   2  12  -2    0.70    0.07
   2  12  -2    0.77    0.11
  -2 -12   2    0.63    0.07
   3  12  -2    5.91    0.20
   3  12  -2    6.17    0.28
  -3 -12   2    5.93    0.19
   4  12  -2    5.66    0.27
  -4 -12   2    5.07    0.18
   5  12  -2    0.35    0.12
   6  12  -2    0.62    0.13
   7  12  -2    0.76    0.14
   8  12  -2    0.24    0.12
   9  12  -2    0.13    0.12
   9 -12   1   -0.04    0.11
  -8  12  -1    2.57    0.23
   8 -12   1    2.75    0.22
  -7  12  -1   -0.03    0.09
   7 -12   1    0.09    0.09
  -6  12  -1    2.76    0.20
   6 -12   1    2.80    0.19
  -5  12  -1    0.78    0.11
   5 -12   1    0.80    0.10
  -4  12  -1    5.72    0.23
  -4  12  -1    5.41    0.23
  -4  12  -1    5.37    0.23
   4 -12   1    5.38    0.22
  -3  12  -1    2.99    0.16
  -3  12  -1    2.87    0.17
  -3  12  -1    3.18    0.18
   3 -12   1    2.97    0.16
  -2  12  -1    1.52    0.12
  -2  12  -1    1.47    0.15
  -2  12  -1    1.40    0.13
   2 -12   1    1.40    0.11
  -1  12  -1    5.33    0.19
  -1  12  -1    5.29    0.19
  -1  12  -1    5.03    0.23
   1 -12   1    5.37    0.18
   0  12  -1    8.96    0.26
   0  12  -1    9.06    0.26
   0  12  -1    8.73    0.33
   0 -12   1    8.94    0.24
   1  12  -1    0.12    0.04
   1  12  -1    0.06    0.07
   1  12  -1    0.15    0.05
  -1 -12   1    0.08    0.04
   2  12  -1    5.16    0.17
   2  12  -1    5.53    0.25
  -2 -12   1    5.01    0.16
   3  12  -1    3.54    0.21
   3  12  -1    2.74    0.12
  -3 -12   1    2.70    0.11
   4  12  -1    2.34    0.20
   5  12  -1   -0.16    0.10
   6  12  -1   -0.14    0.10
   7  12  -1   -0.01    0.10
   8  12  -1    0.18    0.12
   9  12  -1    0.13    0.11
  -8  12   0   -0.08    0.11
   8 -12   0    0.08    0.10
  -7  12   0    4.51    0.25
   7 -12   0    4.64    0.25
  -6  12   0    0.28    0.10
   6 -12   0    0.24    0.09
  -5  12   0    5.24    0.23
   5 -12   0    5.07    0.22
  -4  12   0    1.09    0.14
  -4  12   0    0.66    0.10
  -4  12   0    0.72    0.10
   4 -12   0    0.93    0.10
  -3  12   0   19.39    0.51
  -3  12   0   19.64    0.52
  -3  12   0   19.92    0.58
   3 -12   0   19.27    0.50
  -2  12   0    8.71    0.27
  -2  12   0    8.69    0.32
  -2  12   0    9.23    0.27
   2 -12   0    8.78    0.25
  -1  12   0   21.00    0.62
  -1  12   0   20.33    0.51
  -1  12   0   21.00    0.51
   1 -12   0   20.75    0.49
   0  12   0    0.39    0.05
   0  12   0    0.31    0.08
   0  12   0    0.37    0.06
   0 -12   0    0.37    0.04
   0 -12   0    0.32    0.04
   1  12   0   21.38    0.50
   1  12   0   21.14    0.64
   2  12   0    9.09    0.34
   3  12   0   19.51    0.61
   4  12   0    0.70    0.11
   5  12   0    4.56    0.26
   6  12   0    0.12    0.10
   7  12   0    4.44    0.27
   8  12   0    0.00    0.10
   9  12   0    0.32    0.12
  -8  12   1    0.26    0.12
  -7  12   1    0.09    0.10
   7 -12  -1    0.02    0.09
  -6  12   1   -0.09    0.08
   6 -12  -1    0.07    0.08
  -5  12   1    0.42    0.09
   5 -12  -1    0.27    0.07
  -4  12   1    1.92    0.16
   4 -12  -1    1.88    0.14
  -3  12   1    2.62    0.16
  -3  12   1    3.05    0.19
  -3  12   1    2.45    0.15
   3 -12  -1    2.60    0.14
  -2  12   1    5.53    0.20
  -2  12   1    5.06    0.24
  -2  12   1    5.38    0.19
   2 -12  -1    5.43    0.17
  -1  12   1    0.13    0.04
  -1  12   1    0.06    0.07
  -1  12   1    0.13    0.05
   1 -12  -1    0.15    0.03
   1 -12  -1    0.21    0.04
   0  12   1    8.52    0.24
   0  12   1    8.92    0.32
   1  12   1    5.31    0.24
   1  12   1    5.08    0.15
   1  12   1    4.91    0.15
   2  12   1    1.71    0.17
   2  12   1    1.50    0.08
   3  12   1    3.01    0.11
   3  12   1    3.20    0.21
   4  12   1    4.75    0.26
   4  12   1    4.93    0.15
   5  12   1    0.55    0.11
   6  12   1    2.81    0.22
   7  12   1   -0.09    0.09
   8  12   1    2.17    0.21
   9  12   1    0.09    0.10
  -8  12   2    0.38    0.13
  -7  12   2    1.02    0.14
  -6  12   2    0.83    0.12
   6 -12  -2    0.83    0.11
  -5  12   2    0.62    0.11
   5 -12  -2    0.58    0.09
  -4  12   2    5.07    0.23
   4 -12  -2    5.20    0.20
  -3  12   2    6.20    0.23
   3 -12  -2    6.17    0.20
  -2  12   2    0.55    0.10
  -2  12   2    0.66    0.08
   2 -12  -2    0.88    0.07
  -1  12   2    3.52    0.20
  -1  12   2    3.63    0.14
   0  12   2    5.30    0.16
   0  12   2    5.65    0.25
   1  12   2   12.77    0.44
   2  12   2    0.10    0.08
   3  12   2    7.38    0.31
   4  12   2    0.05    0.08
   5  12   2   16.41    0.55
   6  12   2    0.01    0.09
   7  12   2    0.79    0.13
   7  12   2    0.83    0.09
   8  12   2    0.06    0.10
   8  12   2    0.01    0.07
  -8  12   3    1.75    0.19
  -7  12   3   -0.14    0.10
  -6  12   3    4.06    0.23
  -5  12   3    0.31    0.10
  -4  12   3    0.33    0.10
   4 -12  -3    0.22    0.07
  -3  12   3    0.57    0.09
   3 -12  -3    0.59    0.06
  -2  12   3    1.58    0.11
  -1  12   3    2.03    0.10
  -1  12   3    2.12    0.18
   0  12   3    4.10    0.23
   1  12   3    9.30    0.36
   2  12   3   -0.11    0.08
   3  12   3    3.52    0.22
   4  12   3    4.19    0.25
   5  12   3    0.23    0.10
   6  12   3    1.88    0.20
   6  12   3    1.76    0.11
   7  12   3   -0.06    0.09
   7  12   3   -0.03    0.06
   8  12   3    0.02    0.07
   8  12   3   -0.08    0.10
  -7  12   4    0.09    0.11
  -6  12   4    1.28    0.15
  -5  12   4    0.05    0.09
  -4  12   4    0.62    0.11
  -3  12   4    0.36    0.08
  -2  12   4    0.85    0.08
   1  12   4    7.82    0.34
   2  12   4    0.67    0.12
   3  12   4    0.77    0.12
   4  12   4    0.05    0.10
   5  12   4    0.11    0.09
   6  12   4    0.12    0.11
   7  12   4    0.22    0.12
   7  12   4    0.24    0.07
   8  12   4    0.83    0.10
  -7  12   5    0.13    0.12
  -6  12   5    0.57    0.13
  -5  12   5    0.54    0.11
  -4  12   5    6.10    0.25
  -3  12   5    0.26    0.08
  -2  12   5    1.80    0.12
  -1  12   5    9.10    0.25
   7  12   5    0.69    0.08
  -7  12   6    0.28    0.13
  -6  12   6    0.21    0.11
  -5  12   6    0.28    0.11
  -4  12   6    0.10    0.09
  -3  12   6    1.79    0.15
  -2  12   6    2.73    0.15
  -6  12   7    0.59    0.13
  -5  12   7    0.10    0.10
  -4  12   7    0.06    0.09
  -3  12   7    2.82    0.17
  -2  12   7    3.81    0.18
  -1  12   7   -0.10    0.06
  -5  12   8    0.01    0.10
  -4  12   8    0.58    0.11
  -3  12   8    0.77    0.11
  -2  12   8    3.85    0.19
  -1  12   8   -0.03    0.07
  -4  12   9    0.03    0.10
  -3  12   9    0.26    0.10
  -2  12   9    1.84    0.16
  -1  12   9    1.14    0.10
  -3  12  10    0.22    0.11
  -2  12  10    0.24    0.10
  -1  12  10    0.49    0.09
   0  12  10    0.08    0.07
   1 -13  10   -0.04    0.10
   0 -13  10    0.45    0.14
  -1 -13  10    0.06    0.12
  -2 -13  10    0.11    0.12
  -3  13  -9    1.10    0.15
   3 -13   9    1.46    0.17
  -2  13  -9    0.17    0.12
   2 -13   9    0.44    0.12
   1 -13   9    0.15    0.11
   0 -13   9   -0.08    0.11
  -1 -13   9   -0.09    0.10
  -2 -13   9    0.13    0.10
  -3 -13   9    0.19    0.11
   5 -13   8    1.58    0.18
  -4  13  -8    0.14    0.11
   4 -13   8    0.22    0.11
  -3  13  -8    0.65    0.12
  -3  13  -8    0.82    0.14
   3 -13   8    0.84    0.14
  -2  13  -8    0.52    0.12
  -2  13  -8    0.35    0.11
   2 -13   8    0.63    0.13
  -1  13  -8    0.13    0.10
   1 -13   8    0.09    0.10
   0 -13   8   -0.06    0.10
  -1 -13   8   -0.07    0.10
  -2 -13   8    3.79    0.23
  -3 -13   8    1.01    0.13
   5  13  -8    0.73    0.15
   6  13  -8    0.32    0.15
   6 -13   7    1.56    0.19
  -5  13  -7   -0.07    0.11
   5 -13   7    0.08    0.10
  -4  13  -7    0.53    0.12
   4 -13   7    0.36    0.11
  -3  13  -7    0.21    0.09
  -3  13  -7    0.13    0.10
   3 -13   7    0.20    0.10
  -2  13  -7    0.33    0.10
  -2  13  -7    0.40    0.11
   2 -13   7    0.50    0.11
  -1  13  -7   -0.03    0.09
  -1  13  -7    0.00    0.09
   1 -13   7   -0.05    0.08
   0  13  -7    0.72    0.13
   0 -13   7    0.56    0.11
   1  13  -7    0.21    0.11
  -1 -13   7    0.07    0.09
   2  13  -7    0.87    0.14
  -2 -13   7    0.92    0.12
   3  13  -7    0.51    0.13
  -3 -13   7    0.53    0.11
   4  13  -7    0.73    0.15
   5  13  -7    1.04    0.17
   6  13  -7    0.38    0.14
   7  13  -7    1.28    0.20
  -6  13  -6    0.07    0.11
   6 -13   6    0.24    0.11
  -5  13  -6    1.05    0.15
   5 -13   6    0.87    0.14
  -4  13  -6    1.52    0.16
  -4  13  -6    1.96    0.20
   4 -13   6    1.80    0.19
  -3  13  -6    0.85    0.13
  -3  13  -6    0.80    0.11
   3 -13   6    0.77    0.12
  -2  13  -6    0.61    0.11
  -2  13  -6    0.87    0.12
   2 -13   6    0.72    0.11
  -1  13  -6   -0.03    0.08
  -1  13  -6   -0.05    0.08
   1 -13   6   -0.09    0.08
   0  13  -6    2.47    0.21
   0  13  -6    2.89    0.19
   0 -13   6    2.27    0.18
   1  13  -6    9.35    0.38
  -1 -13   6    8.75    0.31
   2  13  -6    1.03    0.15
  -2 -13   6    1.45    0.15
   3  13  -6    1.31    0.16
  -3 -13   6    1.64    0.16
   4  13  -6    0.76    0.15
   5  13  -6    0.92    0.16
   6  13  -6    0.54    0.14
   7  13  -6    0.80    0.17
   7 -13   5    1.69    0.19
  -6  13  -5    0.09    0.11
   6 -13   5    0.21    0.11
  -5  13  -5   -0.02    0.09
   5 -13   5    0.05    0.09
  -4  13  -5    0.02    0.09
  -4  13  -5    0.13    0.07
   4 -13   5    0.00    0.08
  -3  13  -5    4.71    0.24
  -3  13  -5    4.75    0.23
   3 -13   5    4.62    0.23
  -2  13  -5    1.60    0.16
  -2  13  -5    1.85    0.17
   2 -13   5    1.56    0.15
  -1  13  -5    0.24    0.09
  -1  13  -5    0.17    0.09
   1 -13   5    0.15    0.09
   0  13  -5    1.00    0.13
   0  13  -5    0.87    0.11
   0 -13   5    0.97    0.11
   1  13  -5   11.41    0.43
  -1 -13   5   11.10    0.34
   2  13  -5    1.23    0.16
  -2 -13   5    1.57    0.14
   3  13  -5    1.07    0.15
  -3 -13   5    1.21    0.11
   4  13  -5    2.74    0.24
   5  13  -5    3.76    0.28
   6  13  -5    6.26    0.35
   7  13  -5    0.04    0.12
   8  13  -5    0.10    0.13
  -7  13  -4   -0.02    0.10
   7 -13   4   -0.01    0.10
  -6  13  -4    5.70    0.29
   6 -13   4    5.48    0.28
  -5  13  -4   -0.04    0.09
   5 -13   4    0.04    0.08
  -4  13  -4    2.92    0.18
  -4  13  -4    2.90    0.20
   4 -13   4    2.77    0.19
  -3  13  -4    0.01    0.08
  -3  13  -4   -0.07    0.06
   3 -13   4   -0.09    0.07
  -2  13  -4    0.08    0.08
  -2  13  -4    0.17    0.08
   2 -13   4    0.08    0.07
  -1  13  -4    6.31    0.26
  -1  13  -4    6.70    0.29
   1 -13   4    6.41    0.24
   0  13  -4    6.65    0.30
   0  13  -4    6.21    0.25
   0 -13   4    6.24    0.23
   1  13  -4    6.14    0.30
  -1 -13   4    6.59    0.23
   2  13  -4    0.26    0.11
  -2 -13   4    0.20    0.07
   3  13  -4    0.70    0.13
  -3 -13   4    0.52    0.08
   4  13  -4    0.06    0.10
   5  13  -4    1.88    0.23
   6  13  -4    5.96    0.34
   7  13  -4   -0.07    0.12
   8  13  -4   -0.04    0.12
   8 -13   3    1.59    0.18
  -7  13  -3    0.01    0.10
   7 -13   3    0.03    0.10
  -6  13  -3    0.37    0.11
   6 -13   3    0.39    0.11
  -5  13  -3    3.11    0.21
  -5  13  -3    3.57    0.18
   5 -13   3    3.35    0.21
  -4  13  -3    0.20    0.07
  -4  13  -3    0.16    0.09
   4 -13   3    0.31    0.08
  -3  13  -3    0.74    0.10
  -3  13  -3    0.74    0.11
   3 -13   3    0.78    0.10
  -2  13  -3   -0.04    0.07
  -2  13  -3    0.07    0.07
  -2  13  -3   -0.13    0.07
   2 -13   3   -0.03    0.07
  -1  13  -3   30.80    0.78
  -1  13  -3   32.65    0.79
  -1  13  -3   32.75    0.92
   1 -13   3   31.88    0.77
   0  13  -3    1.67    0.12
   0  13  -3    1.19    0.11
   0  13  -3    1.01    0.13
   1  13  -3   -0.03    0.05
   1  13  -3   -0.07    0.06
   1  13  -3    0.03    0.08
  -1 -13   3   -0.04    0.05
   2  13  -3    3.14    0.21
  -2 -13   3    2.64    0.13
   3  13  -3    3.85    0.24
  -3 -13   3    3.41    0.15
   4  13  -3   11.77    0.45
   5  13  -3    3.02    0.24
   6  13  -3    0.61    0.14
   7  13  -3    0.41    0.14
   8  13  -3    0.15    0.13
   8 -13   2    0.30    0.12
  -7  13  -2    0.43    0.12
   7 -13   2    0.60    0.13
  -6  13  -2    0.61    0.12
   6 -13   2    0.59    0.11
  -5  13  -2    0.01    0.08
  -5  13  -2   -0.01    0.06
   5 -13   2    0.10    0.08
  -4  13  -2   -0.05    0.06
  -4  13  -2    0.05    0.07
   4 -13   2    0.00    0.07
  -3  13  -2   -0.15    0.07
  -3  13  -2    0.12    0.07
   3 -13   2   -0.04    0.06
  -2  13  -2    3.35    0.18
  -2  13  -2    3.40    0.19
  -2  13  -2    4.27    0.21
   2 -13   2    3.65    0.18
  -1  13  -2   19.71    0.51
  -1  13  -2   19.44    0.60
  -1  13  -2   19.39    0.51
   1 -13   2   19.87    0.50
   0  13  -2    3.56    0.16
   0  13  -2    3.20    0.21
   0  13  -2    3.51    0.16
   0 -13   2    3.72    0.15
   1  13  -2    6.17    0.21
   1  13  -2    6.46    0.22
   1  13  -2    6.27    0.28
  -1 -13   2    6.41    0.20
   2  13  -2    3.88    0.22
   2  13  -2    3.76    0.16
  -2 -13   2    3.40    0.14
   3  13  -2    0.77    0.11
  -3 -13   2    0.51    0.07
   4  13  -2   17.06    0.57
   5  13  -2    2.60    0.23
   6  13  -2    0.57    0.14
   7  13  -2   -0.22    0.11
   8  13  -2    0.35    0.12
  -7  13  -1    0.31    0.12
   7 -13   1    0.40    0.11
  -6  13  -1    1.80    0.19
   6 -13   1    1.82    0.17
  -5  13  -1    0.81    0.12
   5 -13   1    0.72    0.11
  -4  13  -1    0.11    0.07
  -4  13  -1    0.13    0.07
   4 -13   1    0.15    0.07
  -3  13  -1   13.96    0.41
  -3  13  -1   14.69    0.46
   3 -13   1   14.32    0.40
  -2  13  -1   19.56    0.59
  -2  13  -1   19.05    0.50
  -2  13  -1   18.67    0.50
   2 -13   1   19.02    0.49
  -1  13  -1    1.15    0.11
  -1  13  -1    1.08    0.10
   1 -13   1    1.08    0.10
   0  13  -1    0.91    0.12
   0  13  -1    0.94    0.09
   0  13  -1    0.95    0.09
   0 -13   1    1.04    0.08
   1  13  -1    1.13    0.10
   1  13  -1    1.27    0.09
   1  13  -1    1.05    0.12
  -1 -13   1    1.06    0.08
   2  13  -1    4.25    0.16
   2  13  -1    4.91    0.24
  -2 -13   1    4.06    0.14
   3  13  -1   10.30    0.39
   4  13  -1   11.27    0.43
   5  13  -1    1.95    0.21
   6  13  -1   -0.25    0.09
   7  13  -1    1.42    0.17
   8  13  -1    0.11    0.12
  -7  13   0    0.10    0.10
  -6  13   0    1.54    0.16
   6 -13   0    1.79    0.16
  -5  13   0    1.65    0.16
   5 -13   0    1.33    0.14
  -4  13   0    0.69    0.10
  -4  13   0    0.71    0.10
   4 -13   0    0.74    0.09
  -3  13   0   16.73    0.52
  -3  13   0   16.46    0.45
   3 -13   0   16.02    0.43
  -2  13   0   18.84    0.49
  -2  13   0   19.42    0.49
  -2  13   0   19.03    0.59
   2 -13   0   18.93    0.47
  -1  13   0   11.02    0.39
  -1  13   0   10.96    0.31
  -1  13   0   11.43    0.31
   1 -13   0   11.20    0.29
   0  13   0   -0.01    0.07
   0  13   0   -0.08    0.04
   0  13   0   -0.04    0.05
   0 -13   0   -0.04    0.03
   1  13   0   11.91    0.42
   1  13   0   11.57    0.31
   2  13   0   19.92    0.63
   3  13   0   16.02    0.54
   4  13   0    0.25    0.11
   5  13   0    1.00    0.14
   6  13   0    1.25    0.15
   7  13   0   -0.07    0.10
   8  13   0    0.13    0.11
  -7  13   1    2.04    0.21
  -6  13   1    0.04    0.09
  -5  13   1    2.13    0.17
   5 -13  -1    1.89    0.15
  -4  13   1   11.97    0.36
   4 -13  -1   11.20    0.34
  -3  13   1   10.22    0.37
  -3  13   1   10.51    0.32
   3 -13  -1   10.20    0.30
  -2  13   1    4.23    0.17
  -2  13   1    4.22    0.24
  -2  13   1    4.74    0.18
   2 -13  -1    4.36    0.16
  -1  13   1    0.87    0.12
  -1  13   1    1.13    0.10
  -1  13   1    0.89    0.09
   0  13   1    0.91    0.11
   0  13   1    1.11    0.09
   1  13   1    1.00    0.08
   1  13   1    0.92    0.12
   1  13   1    0.71    0.07
   2  13   1   19.08    0.61
   3  13   1   13.05    0.32
   3  13   1   13.09    0.47
   4  13   1   -0.25    0.08
   5  13   1    0.59    0.13
   6  13   1    1.80    0.21
   7  13   1    0.13    0.11
   8  13   1    0.30    0.11
  -7  13   2    0.02    0.10
  -6  13   2    0.96    0.13
  -5  13   2    3.29    0.20
  -4  13   2   17.81    0.49
  -3  13   2    0.51    0.09
   3 -13  -2    0.66    0.08
  -2  13   2    3.94    0.16
  -2  13   2    3.39    0.22
   2 -13  -2    3.72    0.13
  -1  13   2    6.09    0.28
  -1  13   2    6.29    0.20
   0  13   2    3.38    0.13
   0  13   2    3.53    0.22
   1  13   2   19.80    0.63
   2  13   2    3.63    0.24
   3  13   2   -0.15    0.08
   4  13   2   -0.17    0.08
   5  13   2   -0.05    0.09
   6  13   2    0.37    0.11
   7  13   2    0.53    0.09
   7  13   2    0.57    0.12
   8  13   2    0.10    0.10
   8  13   2    0.04    0.08
  -7  13   3    0.64    0.13
  -6  13   3    0.75    0.13
  -5  13   3    3.72    0.21
  -4  13   3   12.37    0.37
  -3  13   3    3.95    0.18
  -2  13   3    3.02    0.15
  -1  13   3   -0.12    0.09
  -1  13   3   -0.04    0.05
   0  13   3    1.16    0.14
   1  13   3   31.71    0.93
   2  13   3   -0.06    0.08
   3  13   3    0.57    0.11
   4  13   3    0.13    0.10
   5  13   3    2.79    0.23
   6  13   3    0.29    0.06
   6  13   3    0.21    0.12
   7  13   3   -0.07    0.10
   7  13   3   -0.07    0.06
   8  13   3    1.65    0.14
   8  13   3    1.28    0.17
  -7  13   4   -0.01    0.11
  -6  13   4    6.58    0.29
  -5  13   4    2.02    0.18
  -4  13   4   -0.01    0.08
  -3  13   4    0.75    0.10
  -2  13   4    0.24    0.07
   1  13   4    6.78    0.32
   2  13   4    0.09    0.09
   3  13   4   -0.05    0.09
   4  13   4    2.57    0.23
   5  13   4   -0.08    0.09
   6  13   4    5.44    0.32
   7  13   4   -0.17    0.10
   7  13   4   -0.04    0.05
  -6  13   5    6.86    0.31
  -5  13   5    3.78    0.22
  -4  13   5    2.85    0.19
  -3  13   5    1.56    0.14
  -2  13   5    1.26    0.12
  -6  13   6    0.62    0.13
  -5  13   6    1.10    0.13
  -4  13   6    0.69    0.11
  -3  13   6    1.69    0.15
  -2  13   6    1.38    0.13
  -6  13   7    0.32    0.13
  -5  13   7    1.41    0.15
  -4  13   7    0.87    0.12
  -3  13   7    0.58    0.10
  -2  13   7    0.96    0.10
  -5  13   8    0.60    0.13
  -4  13   8    0.68    0.12
  -3  13   8    1.54    0.16
  -2  13   8    4.08    0.19
  -4  13   9    0.37    0.12
  -3  13   9    0.28    0.10
  -2  13   9    0.14    0.08
  -3  13  10    0.04    0.10
  -2  13  10   -0.01    0.09
  -1  13  10    0.08    0.08
  -2  14  -9    0.06    0.11
   2 -14   9    0.24    0.12
  -1  14  -9    0.54    0.14
   1 -14   9    0.73    0.14
   0 -14   9    0.14    0.11
  -1 -14   9    0.17    0.12
   4  14  -9    0.48    0.18
   4 -14   8    0.29    0.12
  -3  14  -8    0.00    0.10
   3 -14   8    0.18    0.11
  -2  14  -8    0.43    0.13
  -2  14  -8    0.52    0.13
   2 -14   8    0.66    0.13
  -1  14  -8   -0.03    0.10
  -1  14  -8    0.04    0.10
   1 -14   8    0.19    0.10
   0  14  -8    0.37    0.13
   0 -14   8    0.57    0.13
   1  14  -8   -0.05    0.12
  -1 -14   8   -0.12    0.09
   2  14  -8    0.00    0.12
   3  14  -8    0.13    0.12
   4  14  -8    2.70    0.28
   5  14  -8   -0.06    0.12
   5 -14   7    0.24    0.12
  -4  14  -7    0.48    0.13
   4 -14   7    0.61    0.13
  -3  14  -7   -0.04    0.10
  -3  14  -7    0.09    0.09
   3 -14   7    0.16    0.10
  -2  14  -7    0.18    0.10
  -2  14  -7    0.15    0.10
   2 -14   7    0.30    0.11
  -1  14  -7   -0.06    0.09
  -1  14  -7    0.01    0.10
   1 -14   7    0.02    0.09
   0  14  -7    0.05    0.10
   0 -14   7   -0.13    0.08
   1  14  -7   -0.02    0.10
  -1 -14   7   -0.13    0.08
   2  14  -7    0.70    0.15
   3  14  -7    2.31    0.25
   4  14  -7    0.16    0.13
   5  14  -7    0.57    0.16
   6  14  -7    0.14    0.13
   6 -14   6    1.47    0.18
  -5  14  -6    0.21    0.12
   5 -14   6    0.32    0.12
  -4  14  -6    0.50    0.11
  -4  14  -6    0.62    0.13
   4 -14   6    0.84    0.13
  -3  14  -6    0.01    0.08
  -3  14  -6    0.06    0.09
   3 -14   6    0.13    0.09
  -2  14  -6    0.42    0.11
  -2  14  -6    0.31    0.10
   2 -14   6    0.25    0.10
  -1  14  -6    0.17    0.09
  -1  14  -6    0.24    0.10
   1 -14   6    0.10    0.09
   0  14  -6    0.98    0.14
   0  14  -6    1.18    0.13
   0 -14   6    0.89    0.12
   1  14  -6   -0.03    0.10
  -1 -14   6   -0.11    0.08
   2  14  -6    3.65    0.27
  -2 -14   6    3.70    0.22
   3  14  -6    0.84    0.15
   4  14  -6    0.08    0.12
   5  14  -6    0.31    0.14
   6  14  -6    0.83    0.16
   7  14  -6    0.07    0.14
   6 -14   5    0.09    0.10
  -5  14  -5    4.25    0.26
   5 -14   5    4.60    0.26
  -4  14  -5    0.67    0.12
  -4  14  -5    0.57    0.10
   4 -14   5    0.63    0.12
  -3  14  -5    2.38    0.19
  -3  14  -5    2.19    0.18
   3 -14   5    2.21    0.18
  -2  14  -5    0.10    0.08
  -2  14  -5   -0.02    0.08
   2 -14   5   -0.05    0.07
  -1  14  -5    1.52    0.18
  -1  14  -5    1.54    0.16
   1 -14   5    1.41    0.15
   0  14  -5    0.02    0.09
   0  14  -5    0.10    0.08
   0 -14   5    0.01    0.07
   1  14  -5    0.03    0.10
  -1 -14   5   -0.09    0.07
   2  14  -5    0.09    0.11
  -2 -14   5    0.10    0.08
   3  14  -5    3.46    0.27
   4  14  -5    0.78    0.15
   5  14  -5    0.50    0.14
   6  14  -5    0.22    0.14
   7  14  -5    0.21    0.15
  -6  14  -4    0.30    0.12
   6 -14   4    0.23    0.11
  -5  14  -4    0.56    0.12
   5 -14   4    0.52    0.11
  -4  14  -4    3.88    0.20
  -4  14  -4    3.81    0.23
   4 -14   4    3.45    0.21
  -3  14  -4   -0.07    0.08
  -3  14  -4    0.00    0.08
   3 -14   4   -0.03    0.07
  -2  14  -4    4.70    0.23
  -2  14  -4    4.96    0.25
   2 -14   4    5.03    0.22
  -1  14  -4    0.60    0.10
  -1  14  -4    0.48    0.10
   1 -14   4    0.46    0.09
   0  14  -4    0.24    0.08
   0  14  -4    0.20    0.10
   0 -14   4    0.21    0.07
   1  14  -4    3.49    0.25
  -1 -14   4    3.38    0.17
   2  14  -4   11.13    0.44
   3  14  -4    0.63    0.13
   4  14  -4    2.24    0.24
   5  14  -4    0.15    0.12
   6  14  -4    0.33    0.14
   7  14  -4   -0.04    0.12
  -6  14  -3    0.00    0.10
   6 -14   3    0.09    0.10
  -5  14  -3    2.99    0.22
   5 -14   3    3.07    0.20
  -4  14  -3    0.35    0.09
  -4  14  -3    0.44    0.10
   4 -14   3    0.50    0.10
  -3  14  -3    4.22    0.22
  -3  14  -3    4.02    0.21
   3 -14   3    3.95    0.20
  -2  14  -3    0.20    0.08
  -2  14  -3    0.03    0.07
   2 -14   3    0.19    0.07
  -1  14  -3    2.95    0.17
  -1  14  -3    2.86    0.20
   1 -14   3    3.06    0.16
   0  14  -3    0.17    0.10
   0  14  -3    0.21    0.08
   0 -14   3    0.14    0.07
   1  14  -3   13.02    0.46
   1  14  -3   13.12    0.37
  -1 -14   3   12.24    0.35
   2  14  -3    0.13    0.10
   3  14  -3   10.79    0.42
   4  14  -3    0.21    0.11
   5  14  -3    0.64    0.14
   6  14  -3   -0.20    0.12
   7  14  -3    0.03    0.13
   8  14  -3    0.18    0.13
  -7  14  -2    0.31    0.13
  -6  14  -2    0.07    0.10
   6 -14   2    0.16    0.11
  -5  14  -2    1.01    0.13
  -5  14  -2    0.95    0.11
   5 -14   2    1.11    0.13
  -4  14  -2    0.76    0.12
  -4  14  -2    0.74    0.10
   4 -14   2    0.93    0.11
  -3  14  -2    0.01    0.07
  -3  14  -2    0.12    0.08
   3 -14   2    0.01    0.06
  -2  14  -2   -0.02    0.07
  -2  14  -2    0.00    0.07
   2 -14   2   -0.02    0.06
  -1  14  -2    0.81    0.12
  -1  14  -2    0.87    0.11
   1 -14   2    0.88    0.09
   0  14  -2   24.00    0.73
   0  14  -2   24.46    0.60
   0 -14   2   23.04    0.58
   1  14  -2   -0.08    0.06
  -1 -14   2    0.00    0.05
   2  14  -2    2.85    0.22
   3  14  -2    0.77    0.13
   4  14  -2    2.37    0.23
   5  14  -2    0.24    0.12
   6  14  -2    0.35    0.14
   7  14  -2   -0.03    0.11
   8  14  -2    1.07    0.16
  -7  14  -1    0.24    0.12
  -6  14  -1    0.13    0.10
  -5  14  -1    0.14    0.09
  -4  14  -1    0.27    0.08
  -4  14  -1    0.35    0.09
   4 -14   1    0.39    0.08
  -3  14  -1    0.09    0.08
  -3  14  -1    0.15    0.07
   3 -14   1    0.15    0.06
  -2  14  -1    0.11    0.07
  -2  14  -1   -0.13    0.07
   2 -14   1   -0.18    0.05
  -1  14  -1   14.01    0.47
  -1  14  -1   13.32    0.38
   1 -14   1   13.22    0.36
   0  14  -1    2.33    0.21
   0  14  -1    2.65    0.14
   0 -14   1    2.54    0.12
   1  14  -1    5.96    0.29
   1  14  -1    6.11    0.21
   2  14  -1    2.54    0.21
   3  14  -1    4.26    0.26
   5  14  -1    1.27    0.16
   6  14  -1   -0.14    0.10
   7  14  -1    0.28    0.12
   8  14  -1    0.21    0.12
  -7  14   0    0.36    0.12
  -6  14   0    1.37    0.15
  -5  14   0    0.27    0.10
  -4  14   0    0.49    0.10
  -4  14   0    0.53    0.10
  -3  14   0    0.08    0.07
  -3  14   0    0.33    0.09
   3 -14   0    0.16    0.06
  -2  14   0    1.43    0.16
  -2  14   0    1.00    0.11
   2 -14   0    1.02    0.11
  -1  14   0    1.78    0.13
  -1  14   0    1.35    0.15
   0  14   0    2.79    0.13
   0  14   0    2.76    0.13
   0  14   0    2.36    0.20
   1  14   0    1.87    0.11
   1  14   0    1.92    0.19
   2  14   0    1.23    0.14
   3  14   0   -0.17    0.09
   4  14   0    0.07    0.11
   5  14   0   -0.02    0.10
   6  14   0    1.18    0.16
   7  14   0    0.20    0.12
   8  14   0    0.79    0.16
  -7  14   1    0.24    0.12
  -6  14   1    0.08    0.10
  -5  14   1    1.66    0.17
  -4  14   1    0.21    0.08
  -3  14   1    4.66    0.20
  -3  14   1    4.76    0.25
  -2  14   1    2.59    0.15
  -2  14   1    2.86    0.21
  -1  14   1    5.65    0.29
  -1  14   1    6.33    0.21
   0  14   1    2.51    0.13
   0  14   1    2.67    0.20
   1  14   1   13.32    0.47
   1  14   1   12.94    0.33
   1  14   1   13.18    0.33
   2  14   1    0.05    0.04
   2  14   1   -0.12    0.08
   3  14   1   -0.07    0.09
   4  14   1    0.22    0.11
   5  14   1   -0.07    0.09
   6  14   1   -0.01    0.10
   7  14   1    0.20    0.12
   8  14   1   -0.04    0.10
  -7  14   2    0.06    0.11
  -6  14   2    0.59    0.12
  -5  14   2    0.54    0.11
  -4  14   2    2.97    0.18
  -3  14   2    0.79    0.10
  -2  14   2    3.21    0.16
  -2  14   2    2.99    0.22
  -1  14   2    0.08    0.05
  -1  14   2   -0.08    0.09
   0  14   2   24.15    0.73
   0  14   2   22.51    0.55
   0  14   2   24.24    0.55
   1  14   2    0.85    0.13
   2  14   2   -0.03    0.08
   3  14   2   -0.11    0.08
   4  14   2    0.62    0.13
   5  14   2    0.83    0.14
   6  14   2    0.15    0.11
   7  14   2    0.34    0.12
   7  14   2    0.24    0.08
   8  14   2   -0.09    0.10
   8  14   2   -0.13    0.07
  -7  14   3    0.17    0.12
  -6  14   3    0.10    0.11
  -5  14   3    0.86    0.12
  -4  14   3    0.51    0.10
  -3  14   3   11.58    0.34
  -2  14   3    0.07    0.06
  -1  14   3   12.88    0.34
  -1  14   3   13.18    0.47
   0  14   3    0.16    0.10
   1  14   3    2.76    0.22
   2  14   3    0.03    0.09
   3  14   3    3.64    0.25
   4  14   3    0.25    0.11
   5  14   3    2.84    0.24
   6  14   3   -0.06    0.10
   7  14   3    1.04    0.15
   7  14   3    1.47    0.12
  -6  14   4    0.61    0.13
  -5  14   4    0.06    0.09
  -4  14   4    2.75    0.18
  -3  14   4    0.88    0.10
  -2  14   4   11.60    0.32
  -1  14   4    4.00    0.15
   1  14   4    0.21    0.11
   2  14   4    4.63    0.28
   3  14   4   -0.08    0.09
   4  14   4    3.58    0.26
   5  14   4    0.31    0.12
   6  14   4    0.03    0.11
   7  14   4   -0.04    0.11
  -6  14   5    0.39    0.12
  -5  14   5    0.84    0.12
  -4  14   5    0.90    0.11
  -3  14   5    4.09    0.19
  -2  14   5    0.13    0.07
  -6  14   6    1.17    0.16
  -5  14   6    0.22    0.11
  -4  14   6    0.07    0.09
  -3  14   6    1.06    0.11
  -2  14   6    4.02    0.17
  -5  14   7    0.67    0.13
  -4  14   7    0.03    0.09
  -3  14   7    2.55    0.17
  -2  14   7    0.78    0.09
  -4  14   8    3.00    0.21
  -3  14   8    0.07    0.09
  -2  14   8    0.22    0.08
  -3  14   9   -0.01    0.09
  -2  14   9    0.01    0.08
  -1  15  -9    0.02    0.12
   0  15  -9    0.09    0.13
   1  15  -9    0.00    0.12
   2  15  -9   -0.04    0.12
  -3  15  -8    0.15    0.10
  -2  15  -8    0.10    0.11
  -1  15  -8    1.02    0.16
   0  15  -8    0.23    0.12
   1  15  -8    0.07    0.12
   2  15  -8    0.16    0.13
   3  15  -8    0.06    0.13
   4  15  -8    0.53    0.17
  -3  15  -7    0.65    0.12
   3 -15   7    0.82    0.15
  -2  15  -7    1.22    0.16
  -2  15  -7    1.19    0.15
   2 -15   7    1.30    0.17
  -1  15  -7   -0.16    0.09
  -1  15  -7    0.07    0.10
   0  15  -7    2.23    0.23
   1  15  -7    0.14    0.12
   2  15  -7    0.08    0.12
   3  15  -7    0.12    0.13
   4  15  -7    0.61    0.16
   5  15  -7    0.15    0.14
  -4  15  -6    0.83    0.15
  -3  15  -6    3.96    0.25
  -3  15  -6    3.69    0.24
   3 -15   6    3.99    0.25
  -2  15  -6    0.03    0.10
  -2  15  -6    0.11    0.09
   2 -15   6    0.07    0.09
  -1  15  -6    0.80    0.13
  -1  15  -6    0.75    0.13
   0  15  -6    0.40    0.12
   0  15  -6    0.21    0.09
   1  15  -6    1.27    0.17
   2  15  -6    1.15    0.17
   3  15  -6    0.43    0.14
   4  15  -6   -0.05    0.12
   5  15  -6    0.11    0.13
   6  15  -6    0.19    0.15
  -4  15  -5    0.91    0.12
  -4  15  -5    0.93    0.14
  -3  15  -5    0.09    0.09
  -3  15  -5    0.08    0.08
   3 -15   5    0.17    0.10
  -2  15  -5    2.40    0.20
  -2  15  -5    2.19    0.19
   2 -15   5    2.26    0.18
  -1  15  -5    2.31    0.19
  -1  15  -5    2.28    0.21
   0  15  -5   -0.16    0.08
   0  15  -5    0.13    0.08
   1  15  -5    0.28    0.12
   2  15  -5    2.88    0.26
   3  15  -5   -0.03    0.11
   4  15  -5    1.33    0.17
   5  15  -5    0.19    0.14
   6  15  -5    0.46    0.15
  -5  15  -4   -0.04    0.10
  -4  15  -4    0.15    0.10
  -4  15  -4    0.12    0.08
  -3  15  -4    0.24    0.09
  -3  15  -4    0.20    0.10
   3 -15   4    0.14    0.09
  -2  15  -4    0.10    0.08
  -2  15  -4    0.10    0.08
   2 -15   4    0.12    0.08
  -1  15  -4    0.05    0.08
  -1  15  -4    0.04    0.07
   0  15  -4    1.22    0.13
   0  15  -4    1.13    0.14
   1  15  -4    0.31    0.12
   2  15  -4    0.07    0.11
   3  15  -4   -0.09    0.11
   4  15  -4    0.05    0.12
   5  15  -4    0.46    0.14
   6  15  -4    0.22    0.13
   7  15  -4   -0.10    0.13
  -6  15  -3   -0.16    0.10
  -5  15  -3    0.02    0.09
  -4  15  -3    1.20    0.14
  -4  15  -3    1.25    0.16
  -3  15  -3    0.98    0.12
  -3  15  -3    0.91    0.12
  -2  15  -3    0.16    0.08
  -2  15  -3    0.11    0.08
  -1  15  -3    2.27    0.16
  -1  15  -3    1.84    0.18
   0  15  -3   -0.03    0.07
   0  15  -3   -0.07    0.08
   1  15  -3    0.01    0.10
   2  15  -3    2.87    0.24
   3  15  -3    0.31    0.13
   4  15  -3    0.96    0.16
   5  15  -3   -0.04    0.12
   6  15  -3    0.45    0.15
   7  15  -3   -0.13    0.12
  -6  15  -2    0.66    0.13
  -5  15  -2    0.06    0.09
  -4  15  -2    0.61    0.10
  -4  15  -2    0.60    0.11
  -3  15  -2    7.93    0.30
  -3  15  -2    8.04    0.32
  -2  15  -2    0.11    0.08
  -2  15  -2    0.00    0.07
  -1  15  -2    1.29    0.14
  -1  15  -2    1.57    0.17
   0  15  -2    0.65    0.12
   0  15  -2    0.36    0.08
   1  15  -2    5.73    0.30
   1  15  -2    6.19    0.22
   2  15  -2    0.02    0.10
   3  15  -2    0.15    0.12
   4  15  -2    0.30    0.12
   5  15  -2   -0.12    0.10
   6  15  -2    0.36    0.14
   7  15  -2   -0.06    0.12
  -6  15  -1    3.62    0.24
  -5  15  -1   -0.01    0.09
  -4  15  -1    0.10    0.08
  -4  15  -1    0.12    0.09
  -3  15  -1    2.72    0.18
  -3  15  -1    2.42    0.19
  -2  15  -1    5.64    0.27
  -2  15  -1    5.58    0.23
  -1  15  -1    0.76    0.09
  -1  15  -1    0.67    0.11
   0  15  -1    0.27    0.07
   0  15  -1    0.09    0.10
   1  15  -1    0.05    0.06
   1  15  -1   -0.13    0.10
   2  15  -1   -0.14    0.09
   3  15  -1    0.63    0.13
   4  15  -1    0.42    0.13
   5  15  -1    0.12    0.11
   6  15  -1    0.07    0.12
   7  15  -1    0.07    0.12
  -6  15   0    0.35    0.12
  -5  15   0    4.95    0.25
  -4  15   0    0.81    0.12
  -4  15   0    0.98    0.12
  -3  15   0    1.90    0.15
  -3  15   0    1.60    0.18
  -2  15   0    0.26    0.09
  -2  15   0    0.19    0.07
  -1  15   0   10.96    0.32
  -1  15   0   11.24    0.41
   0  15   0   -0.06    0.09
   0  15   0   -0.04    0.05
   1  15   0   10.65    0.42
   1  15   0   10.82    0.30
   2  15   0    0.02    0.09
   3  15   0    1.17    0.15
   4  15   0    0.62    0.13
   5  15   0    4.22    0.28
   6  15   0    0.20    0.12
   7  15   0    0.14    0.11
  -6  15   1    0.18    0.11
  -5  15   1    0.33    0.10
  -4  15   1    0.64    0.10
  -3  15   1    0.81    0.12
  -3  15   1    0.96    0.11
  -2  15   1    0.00    0.08
  -2  15   1    0.05    0.06
  -1  15   1   -0.02    0.09
  -1  15   1    0.07    0.06
   0  15   1    0.24    0.06
   0  15   1    0.15    0.10
   1  15   1    0.69    0.12
   2  15   1    4.93    0.28
   3  15   1    2.18    0.22
   4  15   1    0.05    0.10
   5  15   1   -0.05    0.11
   6  15   1    3.66    0.27
   7  15   1    0.06    0.11
  -6  15   2    0.77    0.13
  -5  15   2    0.04    0.09
  -4  15   2    0.44    0.10
  -3  15   2    0.53    0.09
  -2  15   2    0.09    0.06
  -2  15   2    0.08    0.10
  -1  15   2    6.42    0.31
  -1  15   2    6.51    0.21
   0  15   2    0.37    0.11
   1  15   2    1.17    0.14
   2  15   2   -0.13    0.09
   3  15   2    7.71    0.36
   4  15   2    0.57    0.13
   5  15   2   -0.14    0.11
   6  15   2    0.60    0.14
   7  15   2    0.89    0.15
   7  15   2    0.94    0.10
  -6  15   3    0.69    0.13
  -5  15   3    0.32    0.10
  -4  15   3    0.93    0.11
  -3  15   3    0.43    0.09
  -2  15   3    3.50    0.17
  -1  15   3    0.18    0.11
  -1  15   3    0.22    0.05
   0  15   3   -0.07    0.10
   1  15   3    1.85    0.21
   2  15   3    0.11    0.10
   3  15   3    0.89    0.14
   4  15   3    1.13    0.15
   5  15   3   -0.15    0.10
   6  15   3   -0.02    0.12
   7  15   3    0.08    0.12
  -6  15   4    0.56    0.13
  -5  15   4    0.43    0.11
  -4  15   4    0.24    0.09
  -3  15   4    0.02    0.07
  -2  15   4    0.13    0.06
   1  15   4   -0.06    0.10
   2  15   4   -0.05    0.11
   3  15   4    0.07    0.11
   4  15   4   -0.18    0.10
   5  15   4   -0.09    0.11
   6  15   4    1.33    0.19
  -5  15   5    0.16    0.10
  -4  15   5    1.90    0.17
  -3  15   5    0.14    0.08
  -2  15   5    3.69    0.16
  -5  15   6   -0.02    0.10
  -4  15   6    0.02    0.09
  -3  15   6    0.61    0.10
  -2  15   6    1.55    0.13
  -4  15   7    0.49    0.11
  -3  15   7    0.04    0.08
  -2  15   7   -0.03    0.07
  -4  15   8    0.26    0.11
  -3  15   8   -0.04    0.08
  -2  15   8    0.30    0.08
  -1  16  -8    0.42    0.13
   0  16  -8    0.00    0.11
   1  16  -8    0.26    0.13
   2  16  -8    0.03    0.13
   3  16  -8    0.06    0.14
  -3  16  -7    0.25    0.10
  -2  16  -7    0.57    0.13
  -1  16  -7    0.87    0.15
   0  16  -7    0.23    0.12
   1  16  -7   -0.01    0.11
   2  16  -7    0.29    0.14
   3  16  -7    0.60    0.16
   4  16  -7    0.03    0.14
  -3  16  -6    0.32    0.11
  -2  16  -6    1.87    0.21
  -2  16  -6    1.59    0.17
  -1  16  -6    1.07    0.15
  -1  16  -6    1.10    0.15
   0  16  -6    0.08    0.11
   1  16  -6   -0.10    0.10
   2  16  -6    0.05    0.12
   3  16  -6    0.69    0.16
   4  16  -6   -0.12    0.13
   5  16  -6    0.31    0.14
  -3  16  -5    0.55    0.11
  -3  16  -5    0.51    0.12
  -2  16  -5    1.64    0.19
  -2  16  -5    1.06    0.14
  -1  16  -5    0.82    0.13
  -1  16  -5    0.70    0.12
   0  16  -5    0.51    0.13
   0  16  -5    0.61    0.11
   1  16  -5    0.39    0.12
   2  16  -5    0.07    0.11
   3  16  -5   -0.07    0.11
   4  16  -5    1.23    0.18
   5  16  -5   -0.06    0.12
   6  16  -5    0.00    0.13
  -4  16  -4    5.52    0.27
  -4  16  -4    5.47    0.28
  -3  16  -4   -0.01    0.09
  -3  16  -4    0.12    0.09
  -2  16  -4    1.66    0.19
  -2  16  -4    1.30    0.14
  -1  16  -4    0.36    0.11
  -1  16  -4    0.45    0.10
   0  16  -4    0.89    0.14
   0  16  -4    0.95    0.12
   1  16  -4    2.05    0.22
   2  16  -4    0.49    0.14
   3  16  -4   -0.18    0.11
   4  16  -4    0.10    0.11
   5  16  -4   -0.08    0.12
   6  16  -4   -0.17    0.12
  -5  16  -3    0.01    0.10
  -4  16  -3    1.97    0.19
  -4  16  -3    2.41    0.20
  -3  16  -3    0.49    0.11
  -3  16  -3    0.54    0.11
  -2  16  -3    0.34    0.10
  -2  16  -3    0.22    0.09
  -1  16  -3    0.01    0.08
  -1  16  -3   -0.01    0.07
   0  16  -3    0.30    0.11
   0  16  -3    0.37    0.09
   1  16  -3    0.10    0.11
   2  16  -3    0.43    0.13
   3  16  -3    0.97    0.15
   4  16  -3    0.60    0.15
   5  16  -3    0.05    0.12
   6  16  -3    0.04    0.14
   7  16  -3    0.22    0.14
  -5  16  -2    0.66    0.13
  -4  16  -2    1.21    0.13
  -4  16  -2    1.34    0.15
  -3  16  -2    0.63    0.11
  -3  16  -2    0.54    0.11
  -2  16  -2   -0.02    0.07
  -2  16  -2    0.00    0.08
  -1  16  -2   -0.07    0.06
  -1  16  -2    0.01    0.08
   0  16  -2    3.68    0.18
   0  16  -2    3.54    0.24
   1  16  -2    3.07    0.24
   2  16  -2   -0.07    0.10
   3  16  -2    0.31    0.13
   4  16  -2    0.09    0.12
   5  16  -2   -0.15    0.10
   6  16  -2   -0.29    0.11
   7  16  -2    0.38    0.14
  -5  16  -1    1.07    0.14
  -4  16  -1    2.61    0.21
  -4  16  -1    3.00    0.20
  -3  16  -1    0.20    0.10
  -3  16  -1    0.24    0.09
  -2  16  -1    0.55    0.09
  -2  16  -1    0.36    0.11
  -1  16  -1    0.44    0.11
  -1  16  -1    0.39    0.08
   0  16  -1    1.62    0.13
   0  16  -1    2.00    0.20
   1  16  -1    0.72    0.14
   2  16  -1    4.94    0.30
   3  16  -1    0.53    0.13
   4  16  -1   -0.15    0.10
   5  16  -1    1.31    0.17
   6  16  -1    0.59    0.14
   7  16  -1    1.36    0.18
  -5  16   0    0.13    0.10
  -4  16   0    0.74    0.13
  -4  16   0    0.93    0.12
  -3  16   0    1.19    0.14
  -3  16   0    1.42    0.15
  -2  16   0    0.11    0.07
  -2  16   0    0.25    0.10
  -1  16   0    4.76    0.26
  -1  16   0    4.56    0.19
   0  16   0    1.04    0.11
   0  16   0    1.07    0.14
   1  16   0    4.30    0.27
   2  16   0   -0.05    0.10
   3  16   0    1.01    0.15
   4  16   0    0.80    0.15
   5  16   0   -0.11    0.10
   6  16   0   -0.07    0.11
   7  16   0    0.22    0.13
  -6  16   1    0.86    0.15
  -5  16   1    1.82    0.19
  -4  16   1   -0.04    0.08
  -3  16   1    0.74    0.13
  -3  16   1    0.90    0.11
  -2  16   1    5.25    0.28
  -2  16   1    5.15    0.21
  -1  16   1    0.89    0.14
  -1  16   1    0.97    0.10
   0  16   1    1.71    0.20
   0  16   1    1.86    0.12
   1  16   1    0.29    0.12
   2  16   1    0.17    0.11
   3  16   1    0.18    0.11
   4  16   1    2.32    0.24
   5  16   1    0.99    0.16
   6  16   1    0.42    0.14
   7  16   1   -0.03    0.11
  -5  16   2    0.05    0.10
  -4  16   2    0.26    0.09
  -3  16   2    0.43    0.09
  -2  16   2    0.06    0.06
  -2  16   2    0.06    0.10
  -1  16   2    3.23    0.24
  -1  16   2    3.39    0.15
   0  16   2    3.26    0.24
   1  16   2   -0.21    0.10
   2  16   2   -0.20    0.10
   3  16   2    0.38    0.13
   4  16   2    1.21    0.16
   5  16   2    0.70    0.15
   6  16   2    0.48    0.13
  -5  16   3    0.11    0.10
  -4  16   3    0.74    0.11
  -3  16   3    1.04    0.11
  -2  16   3    0.58    0.08
  -1  16   3    0.28    0.06
  -1  16   3    0.16    0.11
   0  16   3    0.32    0.12
   1  16   3   -0.07    0.10
   2  16   3    0.23    0.12
   3  16   3    0.26    0.12
   4  16   3    1.40    0.18
   5  16   3    0.01    0.11
   6  16   3    0.98    0.17
  -5  16   4   -0.02    0.09
  -4  16   4    0.12    0.09
  -3  16   4    0.01    0.07
  -2  16   4    0.80    0.09
   1  16   4    0.24    0.13
   2  16   4    1.36    0.17
   3  16   4    0.05    0.12
   4  16   4    4.79    0.32
   5  16   4    0.45    0.15
   6  16   4   -0.11    0.12
  -5  16   5   -0.05    0.09
  -4  16   5    1.12    0.13
  -3  16   5    0.10    0.07
  -2  16   5    0.08    0.06
  -4  16   6    0.05    0.09
  -3  16   6    0.97    0.11
  -2  16   6    0.15    0.06
  -4  16   7    0.00    0.09
  -3  16   7    0.62    0.10
  -3  16   8    0.09    0.09
  -2  17  -7    0.51    0.12
  -1  17  -7    0.09    0.12
   0  17  -7    0.20    0.12
   1  17  -7    0.09    0.12
   2  17  -7    0.19    0.14
   3  17  -7    0.17    0.15
  -3  17  -6    0.18    0.10
  -2  17  -6    0.09    0.10
  -1  17  -6    0.26    0.12
   0  17  -6   -0.06    0.10
   1  17  -6    0.20    0.13
   2  17  -6   -0.09    0.12
   3  17  -6    0.15    0.14
   4  17  -6    0.08    0.14
  -3  17  -5    0.97    0.14
  -2  17  -5    0.08    0.10
  -2  17  -5    0.06    0.10
  -1  17  -5    1.75    0.21
  -1  17  -5    1.27    0.15
   0  17  -5    0.29    0.12
   0  17  -5    0.02    0.09
   1  17  -5    0.45    0.13
   2  17  -5    0.00    0.11
   3  17  -5    0.09    0.12
   4  17  -5    0.09    0.14
   5  17  -5    0.02    0.13
  -3  17  -4    1.86    0.20
  -3  17  -4    2.10    0.20
  -2  17  -4    1.18    0.15
  -2  17  -4    1.28    0.15
  -1  17  -4    0.69    0.12
  -1  17  -4    0.72    0.13
   0  17  -4    2.61    0.19
   0  17  -4    2.82    0.24
   1  17  -4    1.22    0.16
   2  17  -4    0.05    0.11
   3  17  -4   -0.05    0.12
   4  17  -4    0.70    0.16
   5  17  -4    0.06    0.13
  -4  17  -3    0.10    0.10
  -4  17  -3    0.01    0.09
  -3  17  -3    2.41    0.21
  -3  17  -3    2.44    0.20
  -2  17  -3    0.89    0.13
  -2  17  -3    0.98    0.13
  -1  17  -3    1.71    0.17
  -1  17  -3    1.67    0.20
   0  17  -3    0.05    0.08
   0  17  -3    0.23    0.11
   1  17  -3    3.10    0.25
   2  17  -3    0.13    0.12
   3  17  -3    0.21    0.13
   4  17  -3    0.00    0.12
   5  17  -3    0.47    0.15
   6  17  -3   -0.01    0.13
  -4  17  -2    0.75    0.13
  -4  17  -2    0.60    0.12
  -3  17  -2    0.25    0.10
  -3  17  -2    0.25    0.10
  -2  17  -2    1.29    0.13
  -2  17  -2    1.22    0.15
  -1  17  -2    0.73    0.12
  -1  17  -2    0.69    0.10
   0  17  -2    0.07    0.10
   0  17  -2    0.00    0.07
   1  17  -2    0.07    0.11
   2  17  -2    3.34    0.26
   3  17  -2    0.47    0.13
   4  17  -2    0.23    0.13
   5  17  -2    0.39    0.14
   6  17  -2    0.81    0.16
  -4  17  -1    0.01    0.09
  -4  17  -1   -0.15    0.09
  -3  17  -1    0.54    0.11
  -3  17  -1    0.49    0.12
  -2  17  -1    0.52    0.12
  -2  17  -1    0.68    0.10
  -1  17  -1    0.40    0.11
  -1  17  -1    0.52    0.09
   0  17  -1    0.05    0.06
   0  17  -1    0.08    0.11
   1  17  -1    1.30    0.16
   2  17  -1    0.47    0.14
   3  17  -1    1.32    0.17
   4  17  -1    0.08    0.11
   5  17  -1    0.04    0.12
   6  17  -1    0.18    0.13
  -5  17   0    0.19    0.11
  -4  17   0    0.64    0.12
  -4  17   0    0.27    0.11
  -3  17   0    0.19    0.10
  -3  17   0    0.21    0.09
  -2  17   0   -0.09    0.09
  -2  17   0    0.04    0.07
  -1  17   0    0.02    0.06
  -1  17   0   -0.01    0.09
   0  17   0   -0.16    0.09
   0  17   0   -0.02    0.06
   1  17   0    0.04    0.10
   2  17   0   -0.03    0.10
   3  17   0    0.35    0.13
   4  17   0    0.46    0.14
   5  17   0    0.21    0.12
   6  17   0    0.23    0.14
  -5  17   1    0.09    0.10
  -4  17   1    0.14    0.09
  -3  17   1    1.25    0.16
  -3  17   1    1.83    0.16
  -2  17   1    0.57    0.13
  -2  17   1    0.56    0.09
  -1  17   1    2.03    0.13
  -1  17   1    1.47    0.16
   0  17   1   -0.01    0.10
   0  17   1    0.00    0.05
   1  17   1    0.33    0.13
   2  17   1    0.57    0.14
   3  17   1    0.63    0.14
   4  17   1    0.00    0.11
   5  17   1    0.07    0.12
   6  17   1    0.18    0.13
  -5  17   2    0.43    0.11
  -4  17   2    0.17    0.09
  -3  17   2    0.58    0.10
  -2  17   2    3.40    0.26
  -2  17   2    3.65    0.18
  -1  17   2    0.16    0.06
  -1  17   2    0.02    0.11
   0  17   2   -0.06    0.10
   1  17   2    0.55    0.14
   2  17   2    1.19    0.16
   3  17   2    0.09    0.11
   4  17   2    0.62    0.15
   5  17   2    0.33    0.14
   6  17   2    0.01    0.12
  -5  17   3    0.63    0.12
  -4  17   3   -0.10    0.08
  -3  17   3    0.26    0.09
  -2  17   3    0.35    0.07
  -1  17   3    2.90    0.27
  -1  17   3    3.06    0.14
   0  17   3   -0.04    0.11
   1  17   3    1.37    0.17
   2  17   3    0.86    0.16
   3  17   3    2.07    0.25
   4  17   3    0.01    0.12
   5  17   3    0.98    0.17
  -5  17   4    0.26    0.11
  -4  17   4    0.98    0.12
  -3  17   4    0.04    0.08
  -2  17   4    0.20    0.07
   1  17   4    0.65    0.16
   2  17   4    1.13    0.18
   3  17   4    1.49    0.20
   4  17   4    0.18    0.13
   5  17   4    0.02    0.14
  -4  17   5   -0.08    0.08
  -3  17   5    0.13    0.08
  -2  17   5    0.13    0.06
  -4  17   6    0.21    0.09
  -3  17   6    0.02    0.08
  -3  17   7    0.02    0.08
  -2  18  -6    0.20    0.11
  -1  18  -6    0.15    0.12
   0  18  -6    0.20    0.12
   1  18  -6    0.54    0.14
   2  18  -6    0.24    0.14
  -3  18  -5    2.67    0.23
  -2  18  -5    0.89    0.15
  -1  18  -5    0.02    0.11
   0  18  -5    1.01    0.16
   1  18  -5    1.93    0.24
   2  18  -5    0.71    0.15
   3  18  -5   -0.09    0.12
  -3  18  -4    0.32    0.11
  -2  18  -4    0.01    0.10
  -1  18  -4    0.27    0.11
  -1  18  -4    0.31    0.10
   0  18  -4    0.14    0.09
   0  18  -4    0.14    0.11
   1  18  -4    0.05    0.11
   2  18  -4    0.15    0.13
   3  18  -4    0.01    0.12
   4  18  -4    0.82    0.17
  -3  18  -3    0.44    0.12
  -2  18  -3    0.06    0.09
  -2  18  -3    0.01    0.10
  -1  18  -3    0.91    0.14
  -1  18  -3    0.85    0.12
   0  18  -3    1.01    0.15
   0  18  -3    0.73    0.12
   1  18  -3    0.12    0.11
   2  18  -3    0.09    0.11
   3  18  -3   -0.01    0.12
   4  18  -3    0.68    0.15
   5  18  -3    0.12    0.14
  -4  18  -2    0.77    0.14
  -3  18  -2    0.49    0.11
  -3  18  -2    0.37    0.12
  -2  18  -2    1.38    0.14
  -2  18  -2    1.39    0.16
  -1  18  -2    2.35    0.23
  -1  18  -2    2.31    0.18
   0  18  -2    0.29    0.09
   0  18  -2    0.35    0.13
   1  18  -2    0.50    0.13
   2  18  -2    0.05    0.11
   3  18  -2    0.62    0.15
   4  18  -2    0.97    0.17
   5  18  -2    0.06    0.12
  -4  18  -1    0.27    0.12
  -4  18  -1    0.53    0.13
  -3  18  -1   -0.02    0.08
  -3  18  -1   -0.21    0.09
  -2  18  -1    0.30    0.12
  -2  18  -1    0.37    0.10
  -1  18  -1    1.85    0.22
  -1  18  -1    1.71    0.15
   0  18  -1    0.42    0.12
   0  18  -1    0.35    0.09
   1  18  -1   -0.16    0.10
   2  18  -1    0.10    0.11
   3  18  -1    0.26    0.13
   4  18  -1    0.07    0.13
   5  18  -1    0.02    0.12
  -4  18   0    0.56    0.14
  -4  18   0    0.83    0.13
  -3  18   0    2.73    0.19
  -3  18   0    2.26    0.23
  -2  18   0    1.66    0.15
  -2  18   0    1.33    0.16
  -1  18   0    2.40    0.16
  -1  18   0    2.28    0.24
   0  18   0    0.22    0.11
   0  18   0    0.31    0.07
   1  18   0    2.17    0.23
   2  18   0    1.52    0.19
   3  18   0    2.55    0.26
   4  18   0    0.59    0.15
   5  18   0    0.84    0.16
  -4  18   1    0.29    0.10
  -3  18   1    0.25    0.12
  -3  18   1    0.49    0.10
  -2  18   1    0.09    0.07
  -2  18   1   -0.06    0.11
  -1  18   1    0.05    0.11
  -1  18   1    0.06    0.06
   0  18   1    0.40    0.13
   0  18   1    0.30    0.07
   1  18   1    1.90    0.24
   2  18   1    0.36    0.14
   3  18   1   -0.14    0.11
   4  18   1    0.14    0.13
   5  18   1    0.38    0.14
  -4  18   2    1.04    0.13
  -3  18   2    0.91    0.11
  -2  18   2    0.07    0.07
  -2  18   2   -0.06    0.11
  -1  18   2    0.38    0.14
  -1  18   2    0.52    0.08
   0  18   2    0.09    0.12
   1  18   2    1.98    0.24
   2  18   2    1.10    0.18
   3  18   2    0.38    0.14
   4  18   2    0.79    0.16
   5  18   2    2.48    0.28
  -4  18   3    0.76    0.12
  -3  18   3    0.00    0.08
  -2  18   3    0.06    0.07
  -1  18   3    0.39    0.07
   0  18   3    0.75    0.16
   1  18   3    0.79    0.16
   2  18   3   -0.23    0.12
   3  18   3    0.35    0.14
   4  18   3    2.38    0.28
  -4  18   4    0.78    0.12
  -3  18   4    0.00    0.08
  -2  18   4    0.13    0.07
   2  18   4   -0.18    0.12
   3  18   4    0.30    0.15
   4  18   4    0.13    0.14
  -4  18   5    0.18    0.10
  -3  18   5   -0.04    0.08
  -1  19  -5    0.15    0.12
   0  19  -5    0.03    0.12
   1  19  -5    0.23    0.13
   2  19  -5    0.47    0.15
  -2  19  -4    0.19    0.12
  -1  19  -4    0.07    0.11
   0  19  -4    0.20    0.12
   1  19  -4    0.10    0.12
   2  19  -4    1.17    0.17
   3  19  -4    0.67    0.16
  -3  19  -3   -0.03    0.11
  -2  19  -3    0.91    0.15
  -1  19  -3    0.00    0.09
  -1  19  -3    0.13    0.11
   0  19  -3    0.14    0.09
   0  19  -3    0.06    0.12
   1  19  -3    0.14    0.12
   2  19  -3    0.99    0.16
   3  19  -3    0.48    0.15
  -3  19  -2    0.62    0.14
  -2  19  -2    0.03    0.09
  -2  19  -2   -0.06    0.10
  -1  19  -2    0.72    0.11
  -1  19  -2    0.59    0.14
   0  19  -2    0.03    0.12
   0  19  -2    0.12    0.08
   1  19  -2    0.31    0.13
   2  19  -2    0.47    0.14
   3  19  -2    0.49    0.14
   4  19  -2    0.19    0.14
  -4  19  -1   -0.02    0.12
  -3  19  -1    0.22    0.12
  -2  19  -1    0.75    0.12
  -2  19  -1    0.93    0.15
  -1  19  -1    0.20    0.09
  -1  19  -1    0.23    0.12
   0  19  -1    2.29    0.17
   0  19  -1    2.60    0.25
   1  19  -1    4.55    0.31
   2  19  -1    0.22    0.13
   3  19  -1   -0.01    0.12
   4  19  -1    0.73    0.16
  -3  19   0   -0.11    0.11
  -3  19   0    0.09    0.09
  -2  19   0    0.67    0.11
  -2  19   0    0.56    0.14
  -1  19   0    0.42    0.14
  -1  19   0    0.26    0.09
   0  19   0    0.22    0.12
   0  19   0   -0.19    0.07
   1  19   0    0.39    0.14
   2  19   0    0.61    0.15
   3  19   0   -0.09    0.11
   4  19   0   -0.04    0.12
  -3  19   1   -0.17    0.12
  -3  19   1    0.05    0.08
  -2  19   1    0.20    0.09
  -2  19   1    0.03    0.12
  -1  19   1    3.71    0.19
  -1  19   1    4.06    0.29
   0  19   1    2.55    0.27
   0  19   1    2.15    0.14
   1  19   1    0.35    0.13
   2  19   1    0.78    0.16
   3  19   1    0.23    0.14
   4  19   1    0.07    0.13
  -3  19   2    0.30    0.09
  -2  19   2    0.02    0.14
  -2  19   2    0.25    0.08
  -1  19   2    0.12    0.14
  -1  19   2    0.17    0.07
   0  19   2   -0.02    0.13
   1  19   2    0.36    0.14
   2  19   2    0.01    0.12
   3  19   2    0.57    0.15
  -3  19   3    0.26    0.09
  -2  19   3    0.75    0.10
  -1  19   3    0.26    0.07
   0  19   3   -0.18    0.13
   1  19   3    0.06    0.14
   2  19   3    0.88    0.18
   3  19   3   -0.11    0.13
  -3  19   4    0.59    0.10
  -2  19   4    1.43    0.13
   2  19   4    0.40    0.17
  -1  20  -3    0.50    0.14
   0  20  -3    3.62    0.29
   1  20  -3    0.44    0.14
  -2  20  -2    0.60    0.14
  -1  20  -2    0.33    0.13
   0  20  -2    1.34    0.18
   1  20  -2    0.24    0.13
   2  20  -2    1.33    0.19
  -2  20  -1    0.59    0.14
  -1  20  -1    0.12    0.13
  -1  20  -1    0.00    0.08
   0  20  -1   -0.01    0.08
   0  20  -1    0.15    0.12
   1  20  -1    0.53    0.15
   2  20  -1    0.50    0.15
   3  20  -1    0.05    0.15
  -3  20   0    0.01    0.13
  -2  20   0    0.25    0.13
  -1  20   0    2.96    0.28
  -1  20   0    2.58    0.18
   0  20   0    1.82    0.15
   0  20   0    2.55    0.27
   1  20   0    3.21    0.30
   2  20   0    0.23    0.14
  -2  20   1    0.33    0.15
  -2  20   1    0.30    0.10
  -1  20   1    0.40    0.09
  -1  20   1    0.23    0.14
   0  20   1    0.06    0.13
   1  20   1    0.10    0.13
   2  20   1    0.48    0.17
  -2  20   2    1.04    0.12
  -1  20   2    0.17    0.07
  -1  20   2    0.00    0.14
   0  20   2    1.19    0.19
   1  20   2    0.11    0.15
   2  20   2    0.69    0.18
   0  20   3    2.89    0.32
   1  20   3    0.24    0.16
   0   0   0    0.00    0.00
;
_shelx_hkl_checksum     13721
_shelx_res_file
;
    shelx.res created by SHELXL-2014/7
TITL RBL-102
CELL  0.71073   8.5614  15.6055  10.0527   90.000   95.031   90.000
ZERR     4.00   0.0008   0.0012   0.0009    0.000    0.003    0.000
LATT   1
SYMM  1/2 - X, 1/2 + Y, 1/2 - Z
SFAC  C    H    N    O    CL
UNIT  56 40 8 4 8
MERG   2
FMAP   2
PLAN   -1
SIZE     0.300   0.300   0.350
ACTA
BOND   $H
CONF
L.S.  18
MPLA 6 C9 > C14 Cl1 Cl2 C8
MPLA 4 N1 N2 C7 C8 C2 C9
MPLA 6 C1 > C6 O1 C7
MPLA 6 C9 > C14 Cl1 Cl2 C8
MPLA 6 C1 > C6 O1 C7
MPLA Cl1 Cl2 O1 N1 N2 C1 > C14
TEMP    23.00
WGHT    0.069000    0.448200
FVAR       0.13768
CL1   5    0.379134   -0.066102    0.232542    11.00000    0.05803    0.05138 =
         0.08501    0.01078   -0.02989   -0.00363
CL2   5    0.908939   -0.106325    0.571085    11.00000    0.06315    0.04427 =
         0.07999   -0.00171   -0.03043    0.00676
O1    4    0.842263    0.256071    0.526714    11.00000    0.06301    0.03747 =
         0.08353   -0.00420   -0.03217    0.01069
H3O   2    0.808432    0.205640    0.500629    11.00000   -1.50000
N1    3    0.662493    0.144146    0.390375    11.00000    0.04453    0.02618 =
         0.04698    0.00118   -0.00090    0.00115
N2    3    0.606097    0.063133    0.348269    11.00000    0.05856    0.02743 =
         0.05033   -0.00149   -0.00757   -0.00113
C1    1    0.750812    0.316507    0.462344    11.00000    0.04292    0.03210 =
         0.04609   -0.00123   -0.00004    0.00596
C2    1    0.626056    0.294833    0.368832    11.00000    0.03930    0.02836 =
         0.03560    0.00148    0.00466    0.00476
C3    1    0.536591    0.361597    0.308207    11.00000    0.05428    0.03807 =
         0.04141    0.00312   -0.00029    0.00983
AFIX  43
H3    2    0.453436    0.348587    0.245659    11.00000   -1.20000
AFIX   0
C4    1    0.568833    0.445634    0.338980    11.00000    0.07818    0.03566 =
         0.05205    0.00659    0.00233    0.01772
AFIX  43
H4    2    0.507256    0.489023    0.298427    11.00000   -1.20000
AFIX   0
C5    1    0.693179    0.465549    0.430480    11.00000    0.08474    0.02871 =
         0.06289   -0.00429    0.00262    0.00415
AFIX  43
H5    2    0.715967    0.522618    0.450519    11.00000   -1.20000
AFIX   0
C6    1    0.783888    0.401749    0.492435    11.00000    0.06195    0.03636 =
         0.05982   -0.00883   -0.00854   -0.00042
AFIX  43
H6    2    0.867133    0.415768    0.554307    11.00000   -1.20000
AFIX   0
C7    1    0.585902    0.207065    0.334991    11.00000    0.04131    0.03378 =
         0.03729    0.00011   -0.00202    0.00122
AFIX  43
H7    2    0.502589    0.196042    0.271585    11.00000   -1.20000
AFIX   0
C8    1    0.674147    0.004127    0.416130    11.00000    0.03886    0.03151 =
         0.04784    0.00045   -0.00196   -0.00124
AFIX  43
H8    2    0.749636    0.020638    0.483413    11.00000   -1.20000
AFIX   0
C9    1    0.646115   -0.088223    0.399556    11.00000    0.03763    0.02923 =
         0.03335    0.00132    0.00511    0.00006
C10   1    0.521495   -0.126575    0.320966    11.00000    0.04189    0.03587 =
         0.03811    0.00328   -0.00048   -0.00086
C11   1    0.503890   -0.214815    0.311876    11.00000    0.05506    0.03804 =
         0.04244   -0.00421    0.00170   -0.00824
AFIX  43
H11   2    0.419598   -0.238135    0.259384    11.00000   -1.20000
AFIX   0
C12   1    0.611124   -0.267779    0.380514    11.00000    0.06885    0.02855 =
         0.04962   -0.00189    0.01064   -0.00536
AFIX  43
H12   2    0.599812   -0.326914    0.373393    11.00000   -1.20000
AFIX   0
C13   1    0.735372   -0.233662    0.459867    11.00000    0.06077    0.03085 =
         0.04588    0.00413    0.00412    0.00775
AFIX  43
H13   2    0.807978   -0.269376    0.506408    11.00000   -1.20000
AFIX   0
C14   1    0.750422   -0.145623    0.469224    11.00000    0.04444    0.03307 =
         0.03819    0.00056    0.00205    0.00164
HKLF 4  1.0  1.00  0.00  0.00  0.00  1.00  0.00  0.00  0.00  1.00
REM  RBL-102
REM R1 =  0.0439 for    2244 Fo > 4sig(Fo)  and  0.0702 for all    3185 data
REM    175 parameters refined using      0 restraints
END
WGHT      0.0597      0.4882
REM Highest difference peak  0.367,  deepest hole -0.283,  1-sigma level  0.054
Q1    1   0.8200 -0.1130  0.6266  11.00000  0.05    0.37
;
_shelx_res_checksum     3481
data_global
_journal_date_recd_electronic     2019-09-03
_journal_date_accepted     2019-09-04
_journal_name_full     'Acta Crystallographica, Section E'
_journal_year     2019
_journal_volume     75
_journal_issue     10
_journal_page_first     1423
_journal_page_last     1428
_journal_paper_category     GO
_journal_paper_doi     10.1107/S2056989019012349
_journal_coeditor_code     HB7852
loop_
    _publ_contact_author_name
    _publ_contact_author_address
    _publ_contact_author_email
    'Edward R.T. Tiekink'
;
School of Science and Technology,
Sunway University,
No. 5 Jalan Universiti,
47500 Bandar Sunway,
Selangor Darul Ehsan, Malaysia
;
 edwardt@sunway.edu.my
_publ_contact_author_fax     ' +60 3 7491 8633 '
_publ_contact_author_phone     ' +60 3 7491 7173 '
_publ_section_title
;\
2-{(1<i>E</i>)-[(<i>E</i>)-2-(2,6-Dichlorobenzylidene)hydrazin-1-ylidene]\
methyl}phenol: crystal structure, Hirshfeld surface analysis and
computational study
;
_publ_section_title_footnote     .
loop_
    _publ_author_name
    _publ_author_footnote
    _publ_author_address
    'Rohit B. Manawar' .
;
Chemical Research Laboratory, Department of Chemistry Saurashtra University,
Rajkot - 360005, Gujarat, India
;
    'Mitesh B. Gondaliya' .
;
Chemical Research Laboratory, Department of Chemistry Saurashtra University,
Rajkot - 360005, Gujarat, India
;
    'Manish K. Shah'
;
Additional correspondence author, email: drmks2000hotmail.com.
;
;
Chemical Research Laboratory, Department of Chemistry Saurashtra University,
Rajkot - 360005, Gujarat, India
;
    ' Jotani, Mukesh M. ' .
;
Department of Physics, Bhavan's Sheth R. A. College of Science, Ahmedabad,
Gujarat - 380001, India
;
    'Tiekink, Edward R. T.' .
;
Research Centre for Crystalline Materials,
School of Science and Technology,
Sunway University, 47500 Bandar Sunway,
Selangor Darul Ehsan, Malaysia
;
_publ_section_synopsis
;
An <i>E</i> configuration about each of the two imine bonds is found in the
title molecule which, to a first approximation, is planar. The main feature of
the molecular packing is \p--\p stacking leading to helical, supramolecular
chains.
;
