# Supplementary material for: 2-{(1E)-[(E)-2-(2,6-Di­chloro­benzyl­idene)hydrazin-1-yl­idene]meth­yl}phenol: crystal structure, Hirshfeld surface analysis and computational study
Source: Acta Crystallogr E Crystallogr Commun. 2019 Sep 10;75(Pt 10):1423–8. doi: 10.1107/S2056989019012349 (PMC6775727; doi:10.1107/S2056989019012349)
Supplement: Supplementary file 2 [file e-75-01423-Isup2.hkl]

data_I                                                                          
_shelx_title ' RBL-102'                                                         
_shelx_refln_list_code          4                                               
_shelx_F_calc_maximum      225.38                                               
_exptl_crystal_F_000       600.00                                               
_reflns_d_resolution_high  0.7503                                               
                                                                                
loop_                                                                           
 _space_group_symop_operation_xyz                                               
 'x, y, z'                                                                      
 '-x+1/2, y+1/2, -z+1/2'                                                        
 '-x, -y, -z'                                                                   
 'x-1/2, -y-1/2, z-1/2'                                                         
                                                                                
_cell_length_a     8.5614                                                       
_cell_length_b    15.6055                                                       
_cell_length_c    10.0527                                                       
_cell_angle_alpha  90.000                                                       
_cell_angle_beta   95.031                                                       
_cell_angle_gamma  90.000                                                       
                                                                                
_shelx_F_squared_multiplier     1.000                                           
                                                                                
loop_                                                                           
 _refln_index_h                                                                 
 _refln_index_k                                                                 
 _refln_index_l                                                                 
 _refln_F_squared_calc                                                          
 _refln_F_squared_meas                                                          
 _refln_F_squared_sigma                                                         
 _refln_observed_status                                                         
   2   0   0        187.37        212.88         4.10 o                         
   4   0   0       3661.41       3919.76        60.80 o                         
   6   0   0        306.00        317.21         6.40 o                         
   8   0   0        453.56        450.77        11.37 o                         
  10   0   0          1.26         -3.15         3.15 o                         
   1   1   0        804.93        429.80        20.57 o                         
   2   1   0       3392.36       3552.14        32.06 o                         
   3   1   0       3243.37       3356.55        30.60 o                         
   4   1   0       1524.73       1568.66        14.98 o                         
   5   1   0         19.54         21.33         1.36 o                         
   6   1   0        231.37        260.60         4.34 o                         
   7   1   0        591.70        607.79         9.23 o                         
   8   1   0         95.76        101.27         4.15 o                         
   9   1   0         15.53         21.14         2.56 o                         
  10   1   0          8.29         -0.53         2.50 o                         
  11   1   0          6.57          8.97         5.80 o                         
   0   2   0        163.69         60.14         1.58 o                         
   1   2   0       3527.73       2980.75        69.12 o                         
   2   2   0          8.97         12.68         0.60 o                         
   3   2   0        129.84        139.62         2.07 o                         
   4   2   0       1000.14       1073.61        10.62 o                         
   5   2   0       2010.79       2141.10        20.42 o                         
   6   2   0          0.46          0.16         1.02 o                         
   7   2   0          0.91          0.71         1.30 o                         
   8   2   0         38.71         44.85         3.12 o                         
   9   2   0          8.73          3.41         2.09 o                         
  10   2   0          9.90          2.62         2.93 o                         
  11   2   0          3.83          6.33         5.80 o                         
   1   3   0        125.28        127.81         1.20 o                         
   2   3   0      14952.93      15302.64       129.08 o                         
   3   3   0        323.43        330.23         3.81 o                         
   4   3   0        555.00        557.14         6.09 o                         
   5   3   0        922.44        953.65         9.88 o                         
   6   3   0        499.94        467.37         6.40 o                         
   7   3   0          1.49          0.70         1.32 o                         
   8   3   0        114.16        111.13         4.71 o                         
   9   3   0          7.41         13.14         2.41 o                         
  10   3   0          0.01         -2.63         2.63 o                         
  11   3   0          1.20          2.11         5.28 o                         
   0   4   0        459.37        463.64         5.10 o                         
   1   4   0        387.90        394.69         3.28 o                         
   2   4   0       1146.30       1099.45         8.91 o                         
   3   4   0         82.57         86.27         2.26 o                         
   4   4   0          9.25         24.75         1.17 o                         
   5   4   0         77.22         65.99         2.12 o                         
   6   4   0        257.91        259.11         4.47 o                         
   7   4   0        379.55        392.05         6.15 o                         
   8   4   0          4.95          5.58         1.87 o                         
   9   4   0        230.49        248.12         6.30 o                         
  10   4   0          1.06          0.20         2.79 o                         
  11   4   0         20.43         26.90         6.86 o                         
   1   5   0        212.51        181.78         1.65 o                         
   2   5   0        265.41        259.70         2.60 o                         
   3   5   0       1109.41       1158.71        10.40 o                         
   4   5   0        513.95        571.43         6.32 o                         
   5   5   0         39.08         33.73         1.80 o                         
   6   5   0         98.29         90.72         2.96 o                         
   7   5   0        286.03        303.18         5.52 o                         
   8   5   0         73.03         77.03         3.62 o                         
   9   5   0         26.05         27.33         2.77 o                         
  10   5   0         18.77         16.04         3.44 o                         
  11   5   0         70.60         62.25         8.97 o                         
   0   6   0       7776.75       7826.27        79.47 o                         
   1   6   0        790.63        796.49         5.90 o                         
   2   6   0        342.43        332.59         3.16 o                         
   3   6   0       2926.99       2962.98        35.43 o                         
   4   6   0       2952.66       3153.52        29.28 o                         
   5   6   0        104.79        107.91         3.67 o                         
   6   6   0        188.28        187.31         3.88 o                         
   7   6   0        207.63        209.53         5.86 o                         
   8   6   0         71.22         68.73         4.11 o                         
   9   6   0          7.95          9.25         2.82 o                         
  10   6   0         29.02         17.82         3.49 o                         
   1   7   0       1473.47       1610.70        11.45 o                         
   2   7   0        973.90       1170.68         9.04 o                         
   3   7   0          0.20          1.62         0.49 o                         
   4   7   0        981.59        995.49        10.26 o                         
   5   7   0        295.48        300.41         4.67 o                         
   6   7   0          0.70         -0.67         1.20 o                         
   7   7   0         11.00         12.71         2.02 o                         
   8   7   0         83.32         81.77         7.59 o                         
   9   7   0        119.30        132.57         8.04 o                         
  10   7   0         26.27         27.59         6.07 o                         
   0   8   0         73.12         80.85         1.68 o                         
   1   8   0        558.12        647.15         5.35 o                         
   2   8   0         45.99         61.36         1.67 o                         
   3   8   0        109.95        107.44         1.71 o                         
   4   8   0        450.75        432.20         4.92 o                         
   5   8   0        141.68        145.35         3.29 o                         
   6   8   0        148.42        160.89         3.69 o                         
   7   8   0          0.01          0.10         2.32 o                         
   8   8   0        138.25        154.34         6.49 o                         
   9   8   0          0.22          3.94         2.87 o                         
  10   8   0          0.69          1.58         4.10 o                         
   1   9   0        506.20        437.65         4.13 o                         
   2   9   0        538.76        556.15         5.96 o                         
   3   9   0        432.89        412.10         5.74 o                         
   4   9   0        398.13        399.21         4.31 o                         
   5   9   0       1834.23       1816.35        26.27 o                         
   6   9   0        177.06        188.17         9.90 o                         
   7   9   0          1.28         -0.32         2.53 o                         
   8   9   0         66.43         57.16         4.24 o                         
   9   9   0         69.57         60.01         4.57 o                         
  10   9   0          9.62          3.17         6.33 o                         
   0  10   0         17.99         24.49         2.09 o                         
   1  10   0        435.43        412.09         4.53 o                         
   2  10   0        112.26        107.77         2.93 o                         
   3  10   0        503.73        520.91         6.57 o                         
   4  10   0          0.44         -0.89         0.89 o                         
   5  10   0          0.02          0.70         1.24 o                         
   6  10   0         67.62         76.63         5.69 o                         
   7  10   0         47.61         44.31         4.85 o                         
   8  10   0          7.63         10.57         3.14 o                         
   9  10   0          5.68          8.36         3.32 o                         
   1  11   0         31.75         30.71         1.43 o                         
   2  11   0         77.67         74.59         4.81 o                         
   3  11   0         52.25         51.30         2.70 o                         
   4  11   0          1.15          0.64         0.88 o                         
   5  11   0         26.77         29.51         4.48 o                         
   6  11   0          5.27          0.60         2.60 o                         
   7  11   0          5.39          5.28         2.93 o                         
   8  11   0         31.51         24.86         3.65 o                         
   9  11   0          5.44         -0.05         3.90 o                         
   0  12   0         20.76         18.82         1.16 o                         
   1  12   0       1135.83       1103.69        11.54 o                         
   2  12   0        477.30        469.44         6.71 o                         
   3  12   0        997.13       1030.20        12.72 o                         
   4  12   0         43.19         43.34         4.02 o                         
   5  12   0        250.20        264.04         9.26 o                         
   6  12   0         17.52         11.30         2.93 o                         
   7  12   0        214.17        239.29         7.80 o                         
   8  12   0          2.27          0.13         3.14 o                         
   9  12   0         10.67         16.88         6.33 o                         
   1  13   0        601.37        597.53         7.09 o                         
   2  13   0       1003.09       1011.85        12.35 o                         
   3  13   0        810.15        859.87        12.62 o                         
   4  13   0         40.74         35.17         4.24 o                         
   5  13   0         74.23         71.25         8.34 o                         
   6  13   0         84.10         81.63         6.81 o                         
   7  13   0          3.37          0.79         4.48 o                         
   8  13   0          1.47          6.86         5.80 o                         
   0  14   0        177.84        143.06         5.95 o                         
   1  14   0        107.51         93.27         5.21 o                         
   2  14   0         67.25         60.17         4.87 o                         
   3  14   0          9.67          6.07         4.42 o                         
   4  14   0         34.70         22.04         6.62 o                         
   5  14   0         13.93          6.59         7.65 o                         
   6  14   0         74.87         67.95         5.77 o                         
   7  14   0         18.33         14.77         4.48 o                         
   8  14   0         38.06         41.68         8.44 o                         
   1  15   0        579.90        575.67         9.25 o                         
   2  15   0          7.78          8.42         3.36 o                         
   3  15   0         93.18         85.25         9.28 o                         
   4  15   0         50.58         44.24         4.83 o                         
   5  15   0        217.34        245.55        19.25 o                         
   6  15   0         15.61         14.51         4.48 o                         
   7  15   0          0.00          7.39         5.80 o                         
   0  16   0         55.04         55.48         4.56 o                         
   1  16   0        223.48        240.30         7.04 o                         
   2  16   0          8.85          5.50         3.80 o                         
   3  16   0         59.48         64.79         5.57 o                         
   4  16   0         48.26         44.32         4.01 o                         
   5  16   0          0.84          0.53         6.33 o                         
   6  16   0          0.06         -3.69         5.80 o                         
   7  16   0          8.11         11.61         6.86 o                         
   1  17   0          0.46          0.87         2.36 o                         
   2  17   0          0.62         -1.09         2.55 o                         
   3  17   0         19.80         12.68         3.14 o                         
   4  17   0         21.25         25.83         4.97 o                         
   5  17   0         10.70         10.53         4.28 o                         
   6  17   0          2.33         12.13         7.39 o                         
   0  18   0         16.33         14.92         3.12 o                         
   1  18   0        107.13        122.32         6.08 o                         
   2  18   0         68.18         80.33         5.00 o                         
   3  18   0        122.64        134.93         6.73 o                         
   4  18   0         38.64         36.67         4.67 o                         
   5  18   0         41.04         44.31         8.44 o                         
   1  19   0         21.07         18.02         3.51 o                         
   2  19   0         33.06         33.08         3.95 o                         
   3  19   0          0.46         -1.47         3.26 o                         
   4  19   0          0.31         -2.11         6.33 o                         
   0  20   0         89.41        107.64        19.25 o                         
   1  20   0        111.15        148.79         9.57 o                         
   2  20   0          5.36         12.68         5.03 o                         
   3  20   0         13.47          0.53         6.86 o                         
 -11   0   1          0.59         -3.69         5.28 o                         
  -9   0   1         40.53         35.08         4.10 o                         
  -7   0   1         12.65          1.06         3.69 o                         
  -5   0   1          0.87         -1.36         1.58 o                         
  -3   0   1        115.11        161.29         4.48 o                         
  -1   0   1        106.99        101.81         3.17 o                         
   1   0   1       8587.74       5793.08       274.19 o                         
   3   0   1         94.62         94.97         2.44 o                         
   5   0   1       1268.71       1333.40        18.37 o                         
   7   0   1        957.18       1005.24        19.02 o                         
   9   0   1          0.55          1.13         2.78 o                         
 -11   1   1          2.71         -1.06         5.80 o                         
 -10   1   1         30.90         39.13         3.43 o                         
  -9   1   1         29.78         27.11         3.58 o                         
  -8   1   1          0.98         12.24         2.09 o                         
  -7   1   1         30.19         23.99         2.44 o                         
  -6   1   1        131.14        121.12         2.94 o                         
  -5   1   1        271.95        309.82         5.01 o                         
  -4   1   1        431.81        450.50         6.13 o                         
  -3   1   1        308.78        318.13         4.48 o                         
  -2   1   1        796.64        771.34        13.86 o                         
  -1   1   1          3.44          4.14         0.71 o                         
   1   1   1       1167.11        997.38        21.61 o                         
   2   1   1         23.28         21.61         0.87 o                         
   3   1   1          6.64          5.43         0.52 o                         
   4   1   1        951.81       1106.40        10.06 o                         
   5   1   1        516.35        479.58         5.60 o                         
   6   1   1         30.82         31.05         1.60 o                         
   7   1   1        323.66        341.59         5.61 o                         
   8   1   1          0.79         -1.70         1.70 o                         
   9   1   1        103.07        112.35         4.68 o                         
  10   1   1         37.65         39.46         3.85 o                         
 -11   2   1         16.05          6.33         6.33 o                         
 -10   2   1          2.48          1.20         2.43 o                         
  -9   2   1         22.12         22.79         2.64 o                         
  -8   2   1        592.69        645.43        10.07 o                         
  -7   2   1        109.60         95.26         3.65 o                         
  -6   2   1        191.14        205.84         3.90 o                         
  -5   2   1        149.22        155.19         2.82 o                         
  -4   2   1          7.91         13.27         1.11 o                         
  -3   2   1          4.15          3.21         0.76 o                         
  -2   2   1        499.25        481.17         6.09 o                         
  -1   2   1        530.44        523.09         7.63 o                         
   0   2   1       4231.53       3045.05        86.68 o                         
   1   2   1       1013.02        995.85        11.42 o                         
   2   2   1       4576.09       4829.35        41.00 o                         
   3   2   1       3587.00       3775.43        30.18 o                         
   4   2   1        524.35        557.44         6.02 o                         
   5   2   1        532.39        538.71         5.72 o                         
   6   2   1         42.77         31.32         1.48 o                         
   7   2   1        492.91        518.26         7.35 o                         
   8   2   1          3.50          0.49         1.77 o                         
   9   2   1        181.82        193.67         5.53 o                         
  10   2   1         71.36         69.66         4.76 o                         
 -11   3   1         12.54          4.75         6.33 o                         
 -10   3   1          5.21          1.58         2.83 o                         
  -9   3   1         42.02         39.42         2.94 o                         
  -8   3   1          1.26          7.69         2.01 o                         
  -7   3   1          1.65         -1.43         1.43 o                         
  -6   3   1         11.64         13.91         1.43 o                         
  -5   3   1       1240.94       1342.38        13.42 o                         
  -4   3   1         11.13          6.82         0.89 o                         
  -3   3   1        113.90        109.27         1.97 o                         
  -2   3   1        237.77        255.56         2.89 o                         
  -1   3   1       1343.11       1370.89        11.61 o                         
   0   3   1       1094.77       1099.26        10.44 o                         
   1   3   1        259.43        250.10         2.92 o                         
   2   3   1       1144.28       1138.36        10.29 o                         
   3   3   1       5967.70       6357.63        50.31 o                         
   4   3   1         34.31         44.15         1.32 o                         
   5   3   1        247.63        230.75         3.43 o                         
   6   3   1         68.96         64.01         2.26 o                         
   7   3   1        242.55        248.74         4.32 o                         
   8   3   1         16.96         15.17         2.14 o                         
   9   3   1         48.43         53.95         5.86 o                         
  10   3   1          2.56          2.68         2.93 o                         
  11   3   1          0.51          4.75         5.80 o                         
 -11   4   1          7.30          7.39         6.33 o                         
 -10   4   1          6.58          5.51         3.10 o                         
  -9   4   1        271.32        275.93         6.61 o                         
  -8   4   1         65.21         76.04         3.69 o                         
  -7   4   1         15.71         17.48         1.80 o                         
  -6   4   1          3.72          2.75         1.31 o                         
  -5   4   1        193.43        189.75         3.25 o                         
  -4   4   1       1810.06       1847.14        17.62 o                         
  -3   4   1        480.15        509.11         5.10 o                         
  -2   4   1         24.45         24.49         0.92 o                         
  -1   4   1        223.64        206.09         1.98 o                         
   0   4   1       1664.98       1612.74        14.44 o                         
   1   4   1       2455.97       2429.67        21.44 o                         
   2   4   1         27.19         24.35         1.45 o                         
   3   4   1        120.58        103.96         1.97 o                         
   4   4   1        653.35        688.94         6.45 o                         
   5   4   1        395.87        434.11         5.32 o                         
   6   4   1          0.15         -1.60         1.60 o                         
   7   4   1       1142.01       1119.27        12.10 o                         
   8   4   1         15.81         17.36         1.88 o                         
   9   4   1          0.95         -2.32         2.32 o                         
  10   4   1          0.98         -1.10         2.79 o                         
  11   4   1         19.78         15.30         6.86 o                         
 -11   5   1         10.00         21.10         6.86 o                         
 -10   5   1          8.17          0.84         3.02 o                         
  -9   5   1         23.09         28.12         3.26 o                         
  -8   5   1         44.12         44.50         2.87 o                         
  -7   5   1        138.11        139.03         4.62 o                         
  -6   5   1         94.23         88.98         2.92 o                         
  -5   5   1         25.73         26.74         1.58 o                         
  -4   5   1        887.87        925.46         9.53 o                         
  -3   5   1        771.49        816.65         7.73 o                         
  -2   5   1          7.97          3.89         0.42 o                         
  -1   5   1         18.24         15.22         0.55 o                         
   0   5   1       2626.28       2656.76        21.66 o                         
   1   5   1       1486.57       1468.56        13.31 o                         
   2   5   1        645.43        708.75         6.40 o                         
   3   5   1         47.53         45.53         1.52 o                         
   4   5   1        741.69        862.13         7.87 o                         
   5   5   1         43.15         44.88         1.84 o                         
   6   5   1        274.53        286.94         4.80 o                         
   7   5   1        116.89        137.81         3.37 o                         
   8   5   1         43.70         37.16         2.36 o                         
   9   5   1          0.29         -2.69         2.85 o                         
  10   5   1          0.71          0.15         2.93 o                         
 -10   6   1          0.05         -3.90         3.90 o                         
  -9   6   1         19.64         21.79         3.26 o                         
  -8   6   1          0.05         -0.84         1.87 o                         
  -7   6   1          0.09          1.22         1.72 o                         
  -6   6   1          1.46          1.56         1.74 o                         
  -5   6   1        140.15        150.40         3.80 o                         
  -4   6   1        669.33        779.19         7.76 o                         
  -3   6   1       1511.74       1497.87        13.50 o                         
  -2   6   1        294.65        296.79         2.73 o                         
  -1   6   1          0.20          1.57         0.48 o                         
   0   6   1        977.76        999.65         8.04 o                         
   1   6   1       3709.79       3778.81        33.26 o                         
   2   6   1       1734.36       1919.07        17.43 o                         
   3   6   1        122.53        171.44         2.30 o                         
   4   6   1        300.59        272.84         3.59 o                         
   5   6   1         44.03         33.44         1.97 o                         
   6   6   1          0.10         -1.38         1.38 o                         
   7   6   1         61.96         59.44         3.11 o                         
   8   6   1        218.24        216.62         5.63 o                         
   9   6   1          4.87          2.89         2.18 o                         
  10   6   1          3.46          5.80         3.90 o                         
 -10   7   1         36.78         36.00         5.22 o                         
  -9   7   1          0.29          2.48         2.79 o                         
  -8   7   1          0.40          2.07         3.35 o                         
  -7   7   1        270.49        278.72         6.12 o                         
  -6   7   1        382.76        389.39         6.03 o                         
  -5   7   1         21.98         17.32         2.31 o                         
  -4   7   1          8.26         10.82         0.97 o                         
  -3   7   1        500.39        468.06         4.60 o                         
  -2   7   1       3320.84       3493.30        26.25 o                         
  -1   7   1       5310.28       5747.82        40.92 o                         
   0   7   1        956.77       1110.99         8.95 o                         
   1   7   1          6.16          3.85         0.66 o                         
   2   7   1        180.63        161.05         2.19 o                         
   3   7   1        727.36        712.67        50.89 o                         
   4   7   1        221.02        219.32         3.68 o                         
   5   7   1        436.11        423.86         7.36 o                         
   6   7   1        122.54        113.15         3.15 o                         
   7   7   1         95.85         74.19         3.42 o                         
   8   7   1         24.30         26.35         2.62 o                         
   9   7   1         20.92         23.44         3.04 o                         
  10   7   1          5.35          3.69         4.10 o                         
 -10   8   1          0.06         -3.69         4.10 o                         
  -9   8   1         80.39         89.06         5.47 o                         
  -8   8   1        263.54        296.46         8.42 o                         
  -7   8   1          3.14          3.51         2.02 o                         
  -6   8   1         97.03         94.13         3.19 o                         
  -5   8   1        610.37        599.17         7.84 o                         
  -4   8   1        300.33        295.18         4.10 o                         
  -3   8   1         56.40         63.34         1.40 o                         
  -2   8   1        798.70        779.91         6.26 o                         
  -1   8   1        928.79        913.20         7.11 o                         
   0   8   1         32.47         23.47         0.94 o                         
   1   8   1         75.95         90.36         2.14 o                         
   2   8   1        107.98         80.82         1.58 o                         
   3   8   1        119.35        133.16         2.44 o                         
   4   8   1        292.14        268.93         6.09 o                         
   5   8   1         65.99         63.19         2.29 o                         
   6   8   1        340.15        325.66         5.35 o                         
   7   8   1         36.90         31.23         3.24 o                         
   8   8   1         30.73         27.65         3.41 o                         
   9   8   1         27.37         26.97         2.96 o                         
  10   8   1         20.03         16.41         4.85 o                         
 -10   9   1          0.76         -3.69         5.80 o                         
  -9   9   1         28.42         29.20         3.75 o                         
  -8   9   1          1.92         11.96         3.05 o                         
  -7   9   1        331.24        343.36        12.30 o                         
  -6   9   1         37.93         41.14         4.80 o                         
  -5   9   1        346.88        353.63         7.35 o                         
  -4   9   1         59.81         61.45         2.07 o                         
  -3   9   1         23.04         23.21         1.01 o                         
  -2   9   1        340.89        358.53         3.36 o                         
  -1   9   1        235.01        189.26         2.11 o                         
   0   9   1       1022.37       1032.18        18.65 o                         
   1   9   1        137.52        144.07         2.56 o                         
   2   9   1       1469.55       1438.47        14.55 o                         
   3   9   1        954.30        899.26         9.64 o                         
   4   9   1         78.82         82.42         3.32 o                         
   5   9   1        493.37        474.46         7.78 o                         
   6   9   1        192.24        198.36         9.95 o                         
   7   9   1         73.31         69.73         4.62 o                         
   8   9   1         19.83         16.73         3.24 o                         
   9   9   1          2.26         -0.40         2.37 o                         
  10   9   1          9.23          6.33         6.33 o                         
 -10  10   1          6.86          2.18         4.28 o                         
  -9  10   1         35.61         31.09         3.94 o                         
  -8  10   1         12.57         14.87         3.24 o                         
  -7  10   1        236.60        269.55         7.91 o                         
  -6  10   1        258.92        268.64        10.54 o                         
  -5  10   1        405.70        402.07        10.75 o                         
  -4  10   1        564.78        567.10         6.78 o                         
  -3  10   1          0.92         -0.33         0.77 o                         
  -2  10   1         14.67         15.48         0.79 o                         
  -1  10   1        292.02        269.14         2.81 o                         
   0  10   1        165.62        159.24         2.40 o                         
   1  10   1        185.21        197.52         2.50 o                         
   2  10   1        607.82        624.01         8.14 o                         
   3  10   1         38.47         29.74         1.57 o                         
   4  10   1        928.53        765.56        87.38 o                         
   5  10   1         17.93         11.46         2.21 o                         
   6  10   1         17.52         13.47         3.42 o                         
   7  10   1        115.10        110.50         7.40 o                         
   8  10   1         12.61         17.65         3.91 o                         
   9  10   1          0.46         -1.42         2.45 o                         
  -9  11   1         30.95         31.89         5.22 o                         
  -8  11   1         38.60         42.18         5.22 o                         
  -7  11   1          0.31         -2.51         2.63 o                         
  -6  11   1         58.24         52.52         5.15 o                         
  -5  11   1         60.76         64.72         5.63 o                         
  -4  11   1        758.62        738.30         9.15 o                         
  -3  11   1       1481.72       1438.84        17.28 o                         
  -2  11   1          9.74          6.66         0.86 o                         
  -1  11   1          1.62          2.81         0.57 o                         
   0  11   1         18.08         15.36         1.17 o                         
   1  11   1          1.79          1.78         0.78 o                         
   2  11   1       1051.39       1023.26        12.30 o                         
   3  11   1         12.19         11.31         1.34 o                         
   4  11   1        443.76        440.32         5.96 o                         
   5  11   1        211.72        210.99        11.32 o                         
   6  11   1         10.19         -0.49         2.53 o                         
   7  11   1         20.02         17.35         3.05 o                         
   8  11   1         65.66         73.69        11.77 o                         
   9  11   1          0.01          1.51         2.87 o                         
  -9  12   1          0.87          6.86         5.80 o                         
  -8  12   1         21.60         11.61         4.48 o                         
  -7  12   1          0.13          1.73         2.93 o                         
  -6  12   1          2.95         -2.49         3.14 o                         
  -5  12   1          5.39         12.27         7.68 o                         
  -4  12   1         94.99        106.05         6.84 o                         
  -3  12   1        155.98        145.63         5.42 o                         
  -2  12   1        282.34        278.86         4.17 o                         
  -1  12   1         10.20          7.18         0.76 o                         
   0  12   1        469.04        467.18         5.78 o                         
   1  12   1        283.23        272.58         3.63 o                         
   2  12   1         73.73         78.55         2.50 o                         
   3  12   1        156.49        159.46         3.34 o                         
   4  12   1        278.81        276.11         6.81 o                         
   5  12   1         45.40         38.69         3.69 o                         
   6  12   1        150.86        147.15         6.16 o                         
   7  12   1          2.89         -0.53         2.74 o                         
   8  12   1        123.28        132.35         7.97 o                         
   9  12   1          2.34          1.48         3.90 o                         
  -8  13   1          5.53          5.80         6.33 o                         
  -7  13   1         97.58         90.77        16.35 o                         
  -6  13   1          0.34         -5.54         7.65 o                         
  -5  13   1        120.32        105.02         5.23 o                         
  -4  13   1        578.09        606.73        12.45 o                         
  -3  13   1        525.49        543.99         8.95 o                         
  -2  13   1        256.05        229.62         4.93 o                         
  -1  13   1         54.26         57.11         2.28 o                         
   0  13   1         65.39         52.46         2.02 o                         
   1  13   1         48.50         51.54         2.86 o                         
   2  13   1        978.03       1004.87        12.53 o                         
   3  13   1        782.43        726.02        16.18 o                         
   4  13   1          5.84          2.33         4.20 o                         
   5  13   1         40.77         38.17         3.63 o                         
   6  13   1         92.63         95.39         5.72 o                         
   7  13   1         20.13         15.16         3.64 o                         
   8  13   1         20.14         15.83         5.80 o                         
  -8  14   1          3.97         11.08         6.33 o                         
  -7  14   1         11.24         13.72         4.48 o                         
  -6  14   1          5.31         -1.58         5.80 o                         
  -5  14   1         86.36         78.04        10.29 o                         
  -4  14   1          1.96         11.08         4.22 o                         
  -3  14   1        266.84        242.20         7.07 o                         
  -2  14   1        147.08        139.88         5.57 o                         
  -1  14   1        334.84        321.07         6.34 o                         
   0  14   1        148.37        134.72         3.50 o                         
   1  14   1        784.36        699.98         8.13 o                         
   2  14   1          0.17         -2.53         2.86 o                         
   3  14   1          6.54          4.82         2.13 o                         
   4  14   1         22.89         17.10         2.32 o                         
   5  14   1          5.29          1.85         5.54 o                         
   6  14   1          0.04          3.17         3.73 o                         
   7  14   1         13.03         11.61         4.48 o                         
   8  14   1          0.54         -2.11         5.28 o                         
  -7  15   1          2.24          3.69         6.33 o                         
  -6  15   1          8.61          6.72         4.28 o                         
  -5  15   1         16.62         12.40         5.54 o                         
  -4  15   1         31.09         30.52         5.80 o                         
  -3  15   1         53.31         44.31         4.48 o                         
  -2  15   1          1.85         -0.95         2.59 o                         
  -1  15   1          4.20          0.46         2.06 o                         
   0  15   1         17.58         11.05         2.06 o                         
   1  15   1         55.13         37.86         3.18 o                         
   2  15   1        288.02        286.59        10.66 o                         
   3  15   1        155.55        131.53         7.63 o                         
   4  15   1         10.40          4.84         2.71 o                         
   5  15   1          1.07         -1.48         3.67 o                         
   6  15   1        160.13        191.90         9.46 o                         
   7  15   1          2.77          3.17         5.80 o                         
  -7  16   1         69.46         71.74         9.50 o                         
  -6  16   1         37.85         39.09         7.12 o                         
  -5  16   1         85.00         83.27        13.45 o                         
  -4  16   1          5.96         -3.30         3.30 o                         
  -3  16   1         43.66         40.91         5.04 o                         
  -2  16   1        281.96        270.61         7.73 o                         
  -1  16   1         56.92         47.40         3.71 o                         
   0  16   1         97.47         94.40         4.04 o                         
   1  16   1         22.67         20.28         3.00 o                         
   2  16   1         27.13         22.25         5.49 o                         
   3  16   1         14.25         11.01         3.02 o                         
   4  16   1        128.08        143.00         9.71 o                         
   5  16   1         55.69         54.70         5.56 o                         
   6  16   1         23.95         22.16         7.39 o                         
   7  16   1          2.49         -1.58         5.80 o                         
  -6  17   1         10.77          9.50         6.86 o                         
  -5  17   1          1.93          3.55         4.05 o                         
  -4  17   1          1.79          5.96         3.67 o                         
  -3  17   1         78.89         80.13         9.69 o                         
  -2  17   1         37.12         28.78         3.45 o                         
  -1  17   1         87.83         91.09        12.27 o                         
   0  17   1          0.75          1.38         1.80 o                         
   1  17   1         25.06         23.77         3.24 o                         
   2  17   1         35.24         32.32         3.55 o                         
   3  17   1         31.37         29.05         3.70 o                         
   4  17   1          0.17         -2.62         2.91 o                         
   5  17   1          2.73          3.69         6.33 o                         
   6  17   1         13.86          9.50         6.86 o                         
  -5  18   1          0.19          1.06         6.33 o                         
  -4  18   1          8.60         10.25         5.80 o                         
  -3  18   1         20.03         19.70         4.40 o                         
  -2  18   1          0.03          2.68         2.74 o                         
  -1  18   1          0.15         -0.21         3.41 o                         
   0  18   1         19.91         18.52         2.47 o                         
   1  18   1         87.98         94.37         5.81 o                         
   2  18   1         14.73         18.28         3.55 o                         
   3  18   1          0.01         -2.77         2.77 o                         
   4  18   1         18.70         17.67         5.66 o                         
   5  18   1         22.24         20.05         7.39 o                         
  -4  19   1         37.39         38.51         8.44 o                         
  -3  19   1          2.63         -1.58         3.07 o                         
  -2  19   1          6.77          8.10         3.32 o                         
  -1  19   1        168.05        210.78        11.24 o                         
   0  19   1        111.16        122.12         5.41 o                         
   1  19   1          9.11         13.28         3.32 o                         
   2  19   1         39.03         43.12         4.27 o                         
   3  19   1         16.85         11.85         4.81 o                         
   4  19   1          6.00          1.22         4.65 o                         
  -3  20   1          9.25          2.64         7.91 o                         
  -2  20   1         10.09         19.51         3.84 o                         
  -1  20   1         24.30         20.78         3.81 o                         
   0  20   1          0.76          2.93         3.13 o                         
   1  20   1          0.33          3.20         3.18 o                         
   2  20   1         30.58         28.98         5.70 o                         
 -10   0   2         36.37         17.97         4.28 o                         
  -8   0   2         25.34         38.51         5.80 o                         
  -6   0   2          5.88          5.13         2.03 o                         
  -4   0   2         56.30         62.24         3.96 o                         
   0   0   2       2125.89       2115.00        26.50 o                         
   2   0   2       3959.82       4256.05        45.96 o                         
   4   0   2       1887.30       2004.51        26.29 o                         
   6   0   2        732.26        719.94        11.47 o                         
   8   0   2        195.33        180.60         7.09 o                         
  10   0   2         32.73         25.85         6.33 o                         
 -11   1   2          0.00         -3.90         3.90 o                         
 -10   1   2          2.31          2.75         2.56 o                         
  -9   1   2        195.73        210.06         6.90 o                         
  -8   1   2         16.48         23.64         3.02 o                         
  -7   1   2         80.53         79.38         5.40 o                         
  -6   1   2         84.00         91.36         3.54 o                         
  -5   1   2       2664.08       2746.82        31.06 o                         
  -4   1   2        245.34        269.49         4.28 o                         
  -3   1   2        516.52        505.15         6.59 o                         
  -2   1   2       1216.01       1306.12        24.21 o                         
  -1   1   2       4109.52       4185.10        44.97 o                         
   0   1   2       1811.54       1859.67        18.19 o                         
   1   1   2       1119.25       1169.99         9.88 o                         
   2   1   2       2390.89       2495.64        18.48 o                         
   3   1   2         57.32         55.80         1.18 o                         
   4   1   2       2049.98       2272.21        19.71 o                         
   5   1   2        101.91        104.94         2.25 o                         
   6   1   2        508.92        482.01         6.10 o                         
   7   1   2          1.33          4.40         1.31 o                         
   8   1   2          3.12          2.43         1.77 o                         
   9   1   2         13.83         10.06         2.30 o                         
  10   1   2         37.09         39.97         3.85 o                         
 -11   2   2          7.07         -0.53         5.80 o                         
 -10   2   2         53.56         54.60         3.82 o                         
  -9   2   2          2.57          3.98         3.81 o                         
  -8   2   2        125.92        153.63         4.85 o                         
  -7   2   2        665.43        697.87        11.96 o                         
  -6   2   2          4.31          5.54         1.71 o                         
  -5   2   2          3.06          3.88         1.17 o                         
  -4   2   2        493.20        496.40         6.72 o                         
  -3   2   2       1025.04        956.25        12.23 o                         
  -2   2   2        590.60        626.20         9.44 o                         
  -1   2   2      19967.46      20353.18       218.53 o                         
   0   2   2       1653.41       1775.20        15.86 o                         
   1   2   2       1793.84       1840.51        15.01 o                         
   2   2   2       1432.92       1450.42        12.62 o                         
   3   2   2         31.20         44.36         0.99 o                         
   4   2   2        346.25        321.64         3.30 o                         
   5   2   2         11.33         11.09         0.78 o                         
   6   2   2         63.44         66.24         2.36 o                         
   7   2   2        682.44        689.66         9.00 o                         
   8   2   2        162.76        172.91         4.85 o                         
   9   2   2          7.43          2.81         2.14 o                         
  10   2   2          1.89          3.17         2.74 o                         
 -11   3   2          2.44          2.11         6.33 o                         
 -10   3   2          0.48          6.01         4.18 o                         
  -9   3   2          1.03          2.03         2.82 o                         
  -8   3   2          8.26         14.19         2.23 o                         
  -7   3   2         39.53         31.66         2.41 o                         
  -6   3   2          9.79          9.65         1.43 o                         
  -5   3   2         10.11         12.80         1.37 o                         
  -4   3   2        287.27        294.29         4.55 o                         
  -3   3   2          3.00          3.30         0.79 o                         
  -2   3   2         81.05         73.24         1.64 o                         
  -1   3   2          7.51          8.40         1.16 o                         
   0   3   2       8218.75       8421.29        75.35 o                         
   1   3   2        179.99        165.63         2.40 o                         
   2   3   2        545.87        557.62         5.02 o                         
   3   3   2       1393.45       1542.03        12.08 o                         
   4   3   2        560.05        487.08         4.53 o                         
   5   3   2         13.85         17.33         0.94 o                         
   6   3   2        806.87        780.89         8.74 o                         
   7   3   2        130.16        122.11         4.05 o                         
   8   3   2          0.79          1.49         1.66 o                         
   9   3   2          1.73         -2.28         2.40 o                         
  10   3   2        227.46        246.70         7.91 o                         
 -11   4   2         47.90         37.45         8.44 o                         
 -10   4   2          1.90         -1.53         4.48 o                         
  -9   4   2         46.85         55.76         3.88 o                         
  -8   4   2          2.00          2.97         2.21 o                         
  -7   4   2        129.59        131.72         4.27 o                         
  -6   4   2        293.14        334.17         5.40 o                         
  -5   4   2        733.96        741.26         9.81 o                         
  -4   4   2        489.97        467.00         5.89 o                         
  -3   4   2       1008.55        989.30        11.74 o                         
  -2   4   2          1.60          5.32         0.63 o                         
  -1   4   2       1831.55       1805.24        15.32 o                         
   0   4   2         28.17         25.62         0.98 o                         
   1   4   2        266.51        270.91         3.36 o                         
   2   4   2        468.46        449.09         5.61 o                         
   3   4   2       2720.69       3027.54        24.49 o                         
   4   4   2        335.90        340.55         3.53 o                         
   5   4   2        453.35        449.05         4.77 o                         
   6   4   2        505.93        530.75         6.54 o                         
   7   4   2          6.04          7.30         1.44 o                         
   8   4   2          7.86          8.80         2.06 o                         
   9   4   2         45.12         43.31         3.75 o                         
  10   4   2         15.18         15.01         3.24 o                         
 -11   5   2          8.63          9.50         6.86 o                         
 -10   5   2          0.01         -3.90         3.90 o                         
  -9   5   2        167.30        186.42         8.15 o                         
  -8   5   2          2.32          1.58         1.93 o                         
  -7   5   2          0.05         -1.17         1.47 o                         
  -6   5   2         51.35         56.90         3.86 o                         
  -5   5   2       1338.19       1412.38        14.46 o                         
  -4   5   2          0.33         -0.63         0.76 o                         
  -3   5   2        536.40        498.40         6.23 o                         
  -2   5   2       2282.66       2315.88        19.75 o                         
  -1   5   2        821.22        849.21         7.58 o                         
   0   5   2         16.66         21.25         0.92 o                         
   1   5   2        275.95        234.68         3.14 o                         
   2   5   2       5344.04       5820.05        54.14 o                         
   3   5   2          0.04          0.11         0.65 o                         
   4   5   2          1.26          0.87         0.61 o                         
   5   5   2         88.99         86.48         2.28 o                         
   6   5   2        949.91        990.12        10.68 o                         
   7   5   2          0.84         -0.41         1.52 o                         
   8   5   2          2.36          0.65         1.82 o                         
   9   5   2        100.42         84.63         5.92 o                         
  10   5   2         58.59         52.70         5.40 o                         
 -10   6   2          4.11         -2.90         4.10 o                         
  -9   6   2          5.11         12.73         3.10 o                         
  -8   6   2          0.13         -0.56         1.97 o                         
  -7   6   2         60.45         58.86         2.81 o                         
  -6   6   2        262.71        254.94         4.67 o                         
  -5   6   2        206.84        227.25         3.72 o                         
  -4   6   2        192.04        208.60         3.05 o                         
  -3   6   2          3.87          6.28         0.80 o                         
  -2   6   2        838.37        874.71         7.99 o                         
  -1   6   2        153.09        141.14         1.69 o                         
   0   6   2          1.08          1.91         0.72 o                         
   1   6   2       1723.11       1773.53        16.25 o                         
   2   6   2       1675.91       1871.75        17.20 o                         
   3   6   2        295.63        368.86         3.97 o                         
   4   6   2        779.49        739.69         8.87 o                         
   5   6   2       1006.32       1002.39        10.43 o                         
   6   6   2         88.34         78.61         3.81 o                         
   7   6   2         45.95         49.31         2.42 o                         
   8   6   2        371.47        387.45         7.53 o                         
   9   6   2        131.85        137.73         7.70 o                         
  10   6   2          8.07          5.01         4.10 o                         
 -10   7   2          6.35          6.59         4.48 o                         
  -9   7   2          2.01          1.67         2.83 o                         
  -8   7   2         61.51         63.04         3.73 o                         
  -7   7   2          1.89          2.37         1.82 o                         
  -6   7   2        270.43        252.72         4.78 o                         
  -5   7   2         39.89         34.09         1.73 o                         
  -4   7   2        647.24        683.88         7.65 o                         
  -3   7   2          9.20         13.32         0.84 o                         
  -2   7   2        422.83        386.92         3.92 o                         
  -1   7   2        764.01        765.98         6.05 o                         
   0   7   2        971.42       1185.62        11.20 o                         
   1   7   2       2207.21       2365.99        21.42 o                         
   2   7   2         64.59         73.15         1.95 o                         
   3   7   2        373.87        384.62         4.40 o                         
   4   7   2       1084.83       1066.09        14.01 o                         
   5   7   2        369.60        363.89         5.29 o                         
   6   7   2         10.87          4.85         1.18 o                         
   7   7   2        222.77        209.63         5.42 o                         
   8   7   2          3.94          8.35         2.24 o                         
   9   7   2         33.17         32.24         3.13 o                         
  10   7   2         18.01         12.13         4.28 o                         
 -10   8   2         15.12         17.27         4.43 o                         
  -9   8   2          9.92         13.96         3.44 o                         
  -8   8   2          0.31          3.24         2.83 o                         
  -7   8   2         23.87         19.01         2.39 o                         
  -6   8   2        165.68        175.61         5.33 o                         
  -5   8   2          1.53         -0.97         1.39 o                         
  -4   8   2        629.34        642.88         7.36 o                         
  -3   8   2         69.16         60.82         1.74 o                         
  -2   8   2        149.68        154.16         2.15 o                         
  -1   8   2       1449.46       1512.50        12.99 o                         
   0   8   2       3623.22       3760.18        35.52 o                         
   1   8   2         21.65         18.10         1.11 o                         
   2   8   2         19.06         19.98         1.21 o                         
   3   8   2       1143.32       1174.87        13.69 o                         
   4   8   2       1940.14       1892.56        86.90 o                         
   5   8   2         22.54         20.15         2.41 o                         
   6   8   2         14.35         10.37         2.44 o                         
   7   8   2        110.60        106.81         4.35 o                         
   8   8   2        117.59        116.18         7.61 o                         
   9   8   2          8.01          4.93         2.50 o                         
  10   8   2          0.69         -3.19         3.90 o                         
 -10   9   2          1.06          2.79         8.70 o                         
  -9   9   2          0.37          4.38         3.21 o                         
  -8   9   2         51.12         58.32         4.26 o                         
  -7   9   2         64.50         56.09         4.15 o                         
  -6   9   2        142.79        153.84         5.41 o                         
  -5   9   2         24.81         22.93         1.64 o                         
  -4   9   2          0.08         -0.16         0.99 o                         
  -3   9   2          8.23          9.44         1.01 o                         
  -2   9   2         29.51         36.87         1.32 o                         
  -1   9   2         32.00         25.53         1.13 o                         
   0   9   2        200.34        215.50         2.94 o                         
   1   9   2        154.77        128.67         2.57 o                         
   2   9   2        286.16        278.88         4.59 o                         
   3   9   2       2842.01       2822.30        30.39 o                         
   4   9   2         31.45         29.29         1.77 o                         
   5   9   2         46.42         47.09         3.32 o                         
   6   9   2        536.05        538.22        11.60 o                         
   7   9   2        529.97        540.56         9.33 o                         
   8   9   2          7.91          5.70         2.30 o                         
   9   9   2         22.66         19.56         3.04 o                         
  -9  10   2          0.16          2.36         3.32 o                         
  -8  10   2          9.43         11.10         3.32 o                         
  -7  10   2          0.33         -1.29         2.63 o                         
  -6  10   2          0.04          0.12         1.77 o                         
  -5  10   2         16.67         18.21         1.72 o                         
  -4  10   2        345.21        310.23         5.01 o                         
  -3  10   2         18.45         19.88         1.39 o                         
  -2  10   2          7.52         10.48         0.85 o                         
  -1  10   2         60.77         66.43         1.95 o                         
   0  10   2        447.69        430.98         6.00 o                         
   1  10   2        660.44        707.20         8.92 o                         
   2  10   2        342.18        305.22         5.01 o                         
   3  10   2        289.15        278.28         5.11 o                         
   4  10   2         37.58         41.16         2.05 o                         
   5  10   2         32.00         20.18         3.31 o                         
   6  10   2        248.11        250.84         7.20 o                         
   7  10   2         11.24         14.97         2.30 o                         
   8  10   2         20.54         21.22         3.00 o                         
   9  10   2        133.52        137.65         5.68 o                         
  -9  11   2          6.09          8.44         5.80 o                         
  -8  11   2          2.61          0.31         3.53 o                         
  -7  11   2          0.09         -2.33         2.71 o                         
  -6  11   2        298.10        328.52        11.72 o                         
  -5  11   2        232.14        254.76         9.67 o                         
  -4  11   2         54.36         48.83         2.36 o                         
  -3  11   2         99.75         96.19         2.78 o                         
  -2  11   2        739.09        700.48         7.15 o                         
  -1  11   2          0.33         -0.68         0.68 o                         
   0  11   2        239.54        233.16         3.14 o                         
   1  11   2         10.36          9.09         2.12 o                         
   2  11   2       1850.54       1826.24        20.56 o                         
   3  11   2          0.82         -1.46         1.46 o                         
   4  11   2        221.12        206.34         4.11 o                         
   5  11   2          0.01         -1.41         3.32 o                         
   6  11   2          2.25          1.93         2.44 o                         
   7  11   2         72.78         71.63         3.80 o                         
   8  11   2          0.48         -2.18         2.18 o                         
   9  11   2          2.46          2.51         3.02 o                         
  -9  12   2          1.87          6.86         6.33 o                         
  -8  12   2         10.95         16.21         4.65 o                         
  -7  12   2         55.93         47.95         6.86 o                         
  -6  12   2         35.85         41.29         3.63 o                         
  -5  12   2         27.27         29.28         3.67 o                         
  -4  12   2        254.95        274.65         5.61 o                         
  -3  12   2        315.60        319.57         5.04 o                         
  -2  12   2         40.17         38.14         2.19 o                         
  -1  12   2        186.50        188.70         3.46 o                         
   0  12   2        309.26        291.79         4.24 o                         
   1  12   2        629.24        666.18         8.87 o                         
   2  12   2         10.62          6.06         1.67 o                         
   3  12   2        394.17        412.71         6.67 o                         
   4  12   2         19.36         11.08         2.28 o                         
   5  12   2        872.73        894.34        13.41 o                         
   6  12   2         12.54          7.13         3.42 o                         
   7  12   2         38.51         44.76         3.25 o                         
   8  12   2          6.47          3.52         2.43 o                         
  -8  13   2         10.56         18.46         6.33 o                         
  -7  13   2          0.04         -4.97         6.33 o                         
  -6  13   2         51.67         43.68        10.29 o                         
  -5  13   2        131.26        159.94        18.20 o                         
  -4  13   2        877.21        923.14        19.78 o                         
  -3  13   2         32.88         31.96         3.12 o                         
  -2  13   2        212.86        194.61         4.45 o                         
  -1  13   2        331.82        332.38         4.84 o                         
   0  13   2        172.31        184.81         3.52 o                         
   1  13   2        983.86       1036.41        12.80 o                         
   2  13   2        200.22        193.02         6.42 o                         
   3  13   2          8.05         -2.71         2.89 o                         
   4  13   2          0.45         -2.05         2.06 o                         
   5  13   2          0.33          0.65         1.97 o                         
   6  13   2         42.75         28.58         3.58 o                         
   7  13   2         37.16         28.29         2.94 o                         
   8  13   2          9.50          6.84         3.60 o                         
  -8  14   2         56.94         56.45         8.44 o                         
  -7  14   2          3.28          0.79         4.10 o                         
  -6  14   2         33.71         26.78         6.33 o                         
  -5  14   2         25.63         22.80         7.91 o                         
  -4  14   2        126.67        146.29        15.83 o                         
  -3  14   2         53.01         41.29         4.18 o                         
  -2  14   2        168.16        161.88         5.88 o                         
  -1  14   2          0.56         -0.48         1.83 o                         
   0  14   2       1298.50       1249.57        15.44 o                         
   1  14   2         66.15         45.29         2.88 o                         
   2  14   2          0.12         -0.91         1.82 o                         
   3  14   2          2.43          0.41         1.87 o                         
   4  14   2         44.60         41.51         2.99 o                         
   5  14   2         52.94         52.05         3.32 o                         
   6  14   2          7.44          6.59         3.24 o                         
   7  14   2         14.80         15.20         3.13 o                         
   8  14   2          3.10         -3.03         3.03 o                         
  -7  15   2          0.15         -3.17         6.33 o                         
  -6  15   2         33.31         33.70        10.81 o                         
  -5  15   2          7.04         -1.89         4.22 o                         
  -4  15   2         25.93         20.54         4.05 o                         
  -3  15   2         21.67         22.42        10.02 o                         
  -2  15   2          3.65          3.60         2.41 o                         
  -1  15   2        318.57        330.87         7.69 o                         
   0  15   2         24.95         24.35         4.74 o                         
   1  15   2         81.19         70.41         5.53 o                         
   2  15   2          1.92         -0.10         3.01 o                         
   3  15   2        397.74        417.30         9.87 o                         
   4  15   2         34.71         31.51         3.39 o                         
   5  15   2          0.14         -1.58         5.28 o                         
   6  15   2         35.02         33.43         5.03 o                         
   7  15   2         68.41         48.81         4.39 o                         
  -7  16   2         12.17         20.05         7.39 o                         
  -6  16   2          2.30         -5.80         5.80 o                         
  -5  16   2          2.47         -2.64         5.28 o                         
  -4  16   2         10.27          9.87         4.48 o                         
  -3  16   2         19.57         20.77         3.90 o                         
  -2  16   2          2.69          1.29         2.41 o                         
  -1  16   2        157.45        173.55         5.93 o                         
   0  16   2        190.51        186.76         6.51 o                         
   1  16   2          0.07         -2.86         2.86 o                         
   2  16   2          0.75         -3.01         3.01 o                         
   3  16   2         33.25         28.92         3.52 o                         
   4  16   2         66.17         66.12         4.42 o                         
   5  16   2         36.49         35.75         5.18 o                         
   6  16   2         29.88         25.32         6.86 o                         
  -6  17   2         44.34         42.73         8.44 o                         
  -5  17   2         25.38         21.89         4.56 o                         
  -4  17   2          6.51         10.26         3.90 o                         
  -3  17   2         31.36         28.72         4.18 o                         
  -2  17   2        168.77        185.62         6.79 o                         
  -1  17   2          4.72          5.28         2.51 o                         
   0  17   2          2.70          0.15         2.62 o                         
   1  17   2         36.21         35.72         3.55 o                         
   2  17   2         82.39         65.54         4.42 o                         
   3  17   2          6.47         10.55         3.14 o                         
   4  17   2         37.69         35.00         4.01 o                         
   5  17   2         26.60         17.41         7.39 o                         
   6  17   2          0.05          0.53         6.33 o                         
  -5  18   2          4.49          3.17         6.33 o                         
  -4  18   2         43.10         53.56         5.45 o                         
  -3  18   2         40.20         43.90         7.65 o                         
  -2  18   2          4.25          1.48         2.74 o                         
  -1  18   2         24.33         26.00         3.23 o                         
   0  18   2         12.58         13.02         3.77 o                         
   1  18   2        105.54        118.50         6.44 o                         
   2  18   2         62.90         69.82         4.80 o                         
   3  18   2         22.05         22.57         3.70 o                         
   4  18   2         53.55         41.08         5.56 o                         
   5  18   2        122.29        130.83        14.77 o                         
  -4  19   2          8.62         10.02         7.39 o                         
  -3  19   2         21.85         19.87         5.01 o                         
  -2  19   2         14.82         13.41         5.65 o                         
  -1  19   2         12.17         10.27         2.98 o                         
   0  19   2          3.09          2.95         3.13 o                         
   1  19   2         37.95         32.46         4.79 o                         
   2  19   2          4.17         -0.33         3.08 o                         
   3  19   2         29.80         31.53         5.40 o                         
  -2  20   2         45.04         60.03         7.65 o                         
  -1  20   2          3.80          7.74         3.27 o                         
   0  20   2         62.00         67.18         6.89 o                         
   1  20   2          7.10         12.02         5.80 o                         
   2  20   2         40.70         33.60         5.83 o                         
 -11   0   3          0.30         -5.28         5.28 o                         
  -9   0   3        149.53        182.53        11.61 o                         
  -7   0   3         11.76         13.19         4.22 o                         
  -5   0   3        845.61        965.30        17.34 o                         
  -3   0   3        490.29        473.14         9.76 o                         
  -1   0   3      50796.99      51721.65      1053.22 o                         
   1   0   3        523.29        542.60         6.59 o                         
   3   0   3        131.46        142.16         2.40 o                         
   5   0   3        756.40        691.05        10.66 o                         
   7   0   3         69.22         66.33         4.48 o                         
   9   0   3        221.53        226.25         8.39 o                         
 -11   1   3          1.74          2.90         4.10 o                         
 -10   1   3          1.52          2.13         2.93 o                         
  -9   1   3          1.97          6.82         2.71 o                         
  -8   1   3          0.21         -3.69         3.69 o                         
  -7   1   3        270.88        299.67         8.58 o                         
  -6   1   3         79.25         73.85         4.48 o                         
  -5   1   3          3.49          4.16         1.17 o                         
  -4   1   3        103.19        105.63         5.59 o                         
  -3   1   3        902.19        917.49        11.08 o                         
  -2   1   3       4288.96       4350.47        47.15 o                         
  -1   1   3         61.16         63.89         8.83 o                         
   0   1   3         28.30         35.34         2.12 o                         
   1   1   3          2.19          2.91         0.37 o                         
   2   1   3       9688.48      10450.93        79.12 o                         
   3   1   3         12.83          7.40         0.57 o                         
   4   1   3         23.21         18.08         0.92 o                         
   5   1   3        549.12        506.85         5.52 o                         
   6   1   3       1188.59       1203.33        12.35 o                         
   7   1   3         69.03         60.77         2.62 o                         
   8   1   3         22.29         22.56         2.23 o                         
   9   1   3         31.67         26.25         3.35 o                         
  10   1   3          0.03         -1.46         3.15 o                         
 -11   2   3          0.55          6.86         6.33 o                         
 -10   2   3        118.48        128.52         6.80 o                         
  -9   2   3          6.84          6.00         2.35 o                         
  -8   2   3          6.24          0.20         2.40 o                         
  -7   2   3          0.59          3.59         2.78 o                         
  -6   2   3          6.29          6.86         2.24 o                         
  -5   2   3        400.46        391.68         8.02 o                         
  -4   2   3        655.76        626.01         8.24 o                         
  -3   2   3        370.94        373.79         5.28 o                         
  -2   2   3       3797.84       3898.12        42.39 o                         
  -1   2   3        170.30        183.06         4.01 o                         
   0   2   3       5256.75       5329.30        46.88 o                         
   1   2   3       3114.42       3248.61        26.69 o                         
   2   2   3        510.56        529.41         5.91 o                         
   3   2   3         61.21         63.72         1.31 o                         
   4   2   3       3130.34       3467.41        27.67 o                         
   5   2   3        648.50        663.79         6.86 o                         
   6   2   3        347.52        344.63         4.86 o                         
   7   2   3        329.00        321.08         5.41 o                         
   8   2   3          0.18          0.78         1.60 o                         
   9   2   3          9.57          5.10         2.74 o                         
  10   2   3          6.33          7.39         5.28 o                         
 -11   3   3          2.10         -4.10         4.10 o                         
 -10   3   3          0.16          4.10         3.14 o                         
  -9   3   3         26.34         26.38         2.88 o                         
  -8   3   3          9.83          6.92         2.23 o                         
  -7   3   3          3.87          1.41         2.78 o                         
  -6   3   3        145.46        157.06         6.50 o                         
  -5   3   3          5.05          2.28         1.46 o                         
  -4   3   3         70.77         65.95         2.23 o                         
  -3   3   3       1174.12       1137.62        13.38 o                         
  -2   3   3        159.67        177.66         2.96 o                         
  -1   3   3         79.26         78.91         2.50 o                         
   0   3   3        220.94        223.72         2.63 o                         
   1   3   3         38.73         48.06         1.03 o                         
   2   3   3         92.67        124.96         1.82 o                         
   3   3   3         23.11         42.12         1.15 o                         
   4   3   3          9.54         16.72         0.86 o                         
   5   3   3          1.88          1.34         0.79 o                         
   6   3   3          6.86          7.76         1.15 o                         
   7   3   3        173.97        180.27         4.53 o                         
   8   3   3         10.19          7.73         1.91 o                         
   9   3   3         14.61         12.90         2.93 o                         
  10   3   3         16.82         15.28         4.28 o                         
 -11   4   3         22.19          9.76         4.85 o                         
 -10   4   3          2.47          0.41         3.14 o                         
  -9   4   3         27.09         31.10         3.02 o                         
  -8   4   3         33.13         30.23         2.76 o                         
  -7   4   3          0.54          0.02         1.77 o                         
  -6   4   3        232.13        235.65         8.99 o                         
  -5   4   3          3.80          7.59         1.61 o                         
  -4   4   3        138.41        129.18         3.02 o                         
  -3   4   3        192.92        176.16         3.23 o                         
  -2   4   3        329.73        304.01         4.35 o                         
  -1   4   3        395.62        407.20         4.75 o                         
   0   4   3       1973.65       1903.00        17.80 o                         
   1   4   3        613.27        609.14         6.37 o                         
   2   4   3        327.29        345.95         4.16 o                         
   3   4   3       1630.30       1829.05        16.13 o                         
   4   4   3        886.90        862.41         7.76 o                         
   5   4   3        595.57        542.10         6.35 o                         
   6   4   3        546.02        560.06         6.89 o                         
   7   4   3        229.13        216.82         4.96 o                         
   8   4   3        355.35        353.52         8.35 o                         
   9   4   3         74.69         73.55         4.55 o                         
  10   4   3         25.03         32.68         5.18 o                         
 -10   5   3          6.64          3.43         4.10 o                         
  -9   5   3         48.27         49.76         3.47 o                         
  -8   5   3          9.21         11.91         2.30 o                         
  -7   5   3         18.66         19.27         2.67 o                         
  -6   5   3         87.84         85.85         3.35 o                         
  -5   5   3        556.88        553.51        10.13 o                         
  -4   5   3        145.32        127.68         3.08 o                         
  -3   5   3        169.73        165.39         3.15 o                         
  -2   5   3       1679.22       1738.49        16.46 o                         
  -1   5   3       2198.10       2207.53        20.45 o                         
   0   5   3         25.31         18.48         1.11 o                         
   1   5   3        274.59        294.20         4.09 o                         
   2   5   3       6141.72       6524.99        55.79 o                         
   3   5   3        114.57         97.55         1.99 o                         
   4   5   3        428.73        414.10         7.09 o                         
   5   5   3          2.99          1.00         0.99 o                         
   6   5   3        755.17        719.41         8.29 o                         
   7   5   3          0.34         -0.45         1.60 o                         
   8   5   3        142.20        153.06         5.74 o                         
   9   5   3          9.15         14.03         3.10 o                         
  10   5   3         14.60         14.24         6.33 o                         
 -10   6   3          0.37          0.80         4.18 o                         
  -9   6   3         27.79         38.33         3.34 o                         
  -8   6   3         69.20         74.97         3.94 o                         
  -7   6   3         74.34         79.06         3.89 o                         
  -6   6   3         31.99         30.09         1.77 o                         
  -5   6   3         96.15        112.22         3.03 o                         
  -4   6   3        186.30        192.65         3.57 o                         
  -3   6   3          0.11         -0.66         0.66 o                         
  -2   6   3         86.55         79.29         1.61 o                         
  -1   6   3         42.77         41.07         1.10 o                         
   0   6   3        595.13        666.73         7.85 o                         
   1   6   3        654.91        733.44         7.99 o                         
   2   6   3         80.78         98.59         2.28 o                         
   3   6   3        468.77        546.55         5.67 o                         
   4   6   3         53.67         47.77         2.29 o                         
   5   6   3         59.05         44.64         1.86 o                         
   6   6   3        315.21        290.30         4.44 o                         
   7   6   3         35.01         27.63         2.45 o                         
   8   6   3          8.37          5.03         2.40 o                         
   9   6   3         86.97        103.07         5.82 o                         
  10   6   3          2.09          2.11         5.80 o                         
 -10   7   3         18.33         20.98         3.95 o                         
  -9   7   3          6.60          4.41         3.24 o                         
  -8   7   3         20.42         16.20         2.57 o                         
  -7   7   3         45.34         49.99         4.00 o                         
  -6   7   3        143.01        156.26         4.02 o                         
  -5   7   3         44.50         36.03         1.77 o                         
  -4   7   3        480.98        491.78         8.93 o                         
  -3   7   3       1226.68       1314.02        11.98 o                         
  -2   7   3         80.90         72.42         1.59 o                         
  -1   7   3        588.98        530.71         5.87 o                         
   0   7   3        119.58        143.96         2.96 o                         
   1   7   3       2407.29       2559.36        26.59 o                         
   2   7   3         48.93         34.50         1.69 o                         
   3   7   3         36.39         44.90         1.71 o                         
   4   7   3          5.58          2.56         1.04 o                         
   5   7   3        919.68        905.50        12.42 o                         
   6   7   3         64.14         64.38         3.15 o                         
   7   7   3          1.44          1.53         1.87 o                         
   8   7   3         31.05         32.23         3.26 o                         
   9   7   3         40.65         40.17         3.80 o                         
  10   7   3         31.52         28.49         6.86 o                         
 -10   8   3         37.52         38.25        10.55 o                         
  -9   8   3         22.47         24.77         3.83 o                         
  -8   8   3          3.50          3.71         2.93 o                         
  -7   8   3        272.83        289.19         6.48 o                         
  -6   8   3        317.61        314.58         5.66 o                         
  -5   8   3        139.54        122.69         3.05 o                         
  -4   8   3        196.24        203.64         3.54 o                         
  -3   8   3        955.44        971.99        10.02 o                         
  -2   8   3        356.88        354.27         4.25 o                         
  -1   8   3        184.39        199.45         4.75 o                         
   0   8   3        304.75        259.61         4.10 o                         
   1   8   3       1012.42       1015.04        10.80 o                         
   2   8   3          0.25         -1.00         1.00 o                         
   3   8   3        937.87        924.99        11.44 o                         
   4   8   3         21.76         12.60         1.88 o                         
   5   8   3          3.62          1.29         2.13 o                         
   6   8   3        177.30        168.18         4.65 o                         
   7   8   3         98.21         98.75         5.63 o                         
   8   8   3          3.21         -1.60         2.97 o                         
   9   8   3          4.58          4.51         2.94 o                         
 -10   9   3         18.79         30.09         7.12 o                         
  -9   9   3         99.35        110.46        10.27 o                         
  -8   9   3         16.01         16.39         3.44 o                         
  -7   9   3          6.16         10.25         3.27 o                         
  -6   9   3        242.54        270.01        12.72 o                         
  -5   9   3          2.07         -1.18         1.41 o                         
  -4   9   3        128.59        123.60         3.17 o                         
  -3   9   3         58.93         70.89         2.29 o                         
  -2   9   3        133.78        161.66         3.54 o                         
  -1   9   3         45.99         54.65         2.40 o                         
   0   9   3         65.13         77.84         2.42 o                         
   1   9   3         99.34         92.51         2.75 o                         
   2   9   3         95.03         97.25         2.94 o                         
   3   9   3        842.98        857.03        10.81 o                         
   4   9   3          4.35         -0.23         1.84 o                         
   5   9   3        335.52        292.46         5.89 o                         
   6   9   3         21.13         22.58         2.35 o                         
   7   9   3         22.43         28.18         2.61 o                         
   8   9   3         29.06         20.34         2.61 o                         
   9   9   3         17.01         16.81         3.32 o                         
  -9  10   3         56.43         55.62         6.08 o                         
  -8  10   3          6.55          3.17         3.48 o                         
  -7  10   3         51.99         45.23         3.94 o                         
  -6  10   3         32.46         35.00         2.72 o                         
  -5  10   3         27.13         23.99         1.97 o                         
  -4  10   3         70.07         64.68         2.53 o                         
  -3  10   3        284.16        272.71         4.59 o                         
  -2  10   3         19.30         16.79         1.26 o                         
  -1  10   3        263.35        278.32         4.27 o                         
   0  10   3         10.17         14.35         1.39 o                         
   1  10   3        272.70        273.22         4.76 o                         
   2  10   3         69.27         66.53         2.87 o                         
   3  10   3        445.80        460.94         7.00 o                         
   4  10   3          1.37         -2.01         2.01 o                         
   5  10   3         11.88          5.76         1.79 o                         
   6  10   3          2.32          2.73         1.79 o                         
   7  10   3        282.69        291.87         6.53 o                         
   8  10   3         51.78         42.03         3.17 o                         
   9  10   3          0.72         -0.27         2.87 o                         
  -9  11   3          0.91          5.28         6.33 o                         
  -8  11   3          1.60          0.00         4.10 o                         
  -7  11   3         12.99         13.44         3.24 o                         
  -6  11   3        148.05        157.72         9.33 o                         
  -5  11   3        671.89        713.12        15.61 o                         
  -4  11   3         69.10         64.60         3.56 o                         
  -3  11   3         11.91         10.25         1.34 o                         
  -2  11   3          0.34          0.42         0.85 o                         
  -1  11   3        508.97        513.97         6.35 o                         
   0  11   3         79.51         80.85         2.89 o                         
   1  11   3        368.98        377.80         6.08 o                         
   2  11   3        807.48        769.27        10.11 o                         
   3  11   3        770.28        757.27        11.48 o                         
   4  11   3         60.61         45.45         2.74 o                         
   5  11   3        130.57        143.78         5.77 o                         
   6  11   3        101.00         88.00         4.34 o                         
   7  11   3         21.17         12.62         2.36 o                         
   8  11   3         14.70         19.70         3.43 o                         
   9  11   3         32.46         27.29         5.22 o                         
  -9  12   3          2.90          0.00         6.33 o                         
  -8  12   3         78.33         85.18         7.39 o                         
  -7  12   3          0.92         -3.73         3.73 o                         
  -6  12   3        163.21        198.40        19.25 o                         
  -5  12   3          9.08         14.13         3.90 o                         
  -4  12   3         22.01         16.00         2.51 o                         
  -3  12   3         38.99         29.84         1.77 o                         
  -2  12   3         91.20         82.65         3.11 o                         
  -1  12   3        102.04        104.43         2.77 o                         
   0  12   3        200.54        209.33         4.39 o                         
   1  12   3        499.53        504.29         7.51 o                         
   2  12   3          2.40         -1.58         1.58 o                         
   3  12   3        219.43        207.90         5.71 o                         
   4  12   3        236.81        245.15         7.01 o                         
   5  12   3         27.02         19.74         3.06 o                         
   6  12   3        110.44        102.17         5.66 o                         
   7  12   3          2.78         -1.62         2.15 o                         
   8  12   3          4.36          0.72         2.42 o                         
  -8  13   3          2.22          7.91         6.86 o                         
  -7  13   3         43.47         29.38         6.07 o                         
  -6  13   3         41.65         36.52         5.03 o                         
  -5  13   3        144.86        182.09        18.46 o                         
  -4  13   3        597.96        640.17        15.83 o                         
  -3  13   3        196.93        194.65         8.71 o                         
  -2  13   3        160.04        151.90         7.96 o                         
  -1  13   3          1.16         -1.26         1.26 o                         
   0  13   3         65.78         69.60         7.22 o                         
   1  13   3       1762.25       1684.74        19.56 o                         
   2  13   3          4.68         -1.69         1.69 o                         
   3  13   3         42.59         38.05         2.76 o                         
   4  13   3         13.24         11.20         2.18 o                         
   5  13   3        160.56        172.94         7.77 o                         
   6  13   3         18.09         16.45         2.33 o                         
   7  13   3          0.05         -1.66         2.19 o                         
   8  13   3         80.88         81.30         5.21 o                         
  -8  14   3         13.53          9.50         6.86 o                         
  -7  14   3          5.72          5.42         4.65 o                         
  -6  14   3          5.33         -2.29         7.91 o                         
  -5  14   3         56.85         41.27         5.80 o                         
  -4  14   3         18.15         21.39         7.91 o                         
  -3  14   3        564.51        595.08        20.84 o                         
  -2  14   3          5.21          4.88         2.71 o                         
  -1  14   3        698.95        677.69         9.13 o                         
   0  14   3         23.78          8.94         2.23 o                         
   1  14   3        152.24        155.00         4.83 o                         
   2  14   3         10.38          6.04         2.51 o                         
   3  14   3        212.63        210.24         5.74 o                         
   4  14   3         24.99         21.26         2.62 o                         
   5  14   3        145.50        157.38         6.65 o                         
   6  14   3          1.68          0.53         3.05 o                         
   7  14   3         79.60         70.48        11.34 o                         
  -7  15   3          1.64         -6.33         6.33 o                         
  -6  15   3         30.11         32.24         6.33 o                         
  -5  15   3         16.05          8.55         9.50 o                         
  -4  15   3         54.70         49.58         4.78 o                         
  -3  15   3         25.96         20.77         3.90 o                         
  -2  15   3        170.09        174.95        16.62 o                         
  -1  15   3          9.51          8.92         2.75 o                         
   0  15   3          0.24         -2.46         2.46 o                         
   1  15   3        115.53        107.92         7.78 o                         
   2  15   3          9.78          6.74         2.60 o                         
   3  15   3         44.30         49.16         3.83 o                         
   4  15   3         62.66         62.95         4.55 o                         
   5  15   3          2.69         -3.19         4.48 o                         
   6  15   3          0.03         -4.05         4.05 o                         
   7  15   3          3.84          4.22         6.33 o                         
  -7  16   3         11.88         11.61         7.39 o                         
  -6  16   3         14.91          2.11         7.39 o                         
  -5  16   3          0.57          4.36         4.05 o                         
  -4  16   3         46.93         36.80         4.68 o                         
  -3  16   3         60.51         53.63         4.68 o                         
  -2  16   3         32.00         28.86         3.96 o                         
  -1  16   3         13.73         11.51         2.96 o                         
   0  16   3         20.22         17.82         3.18 o                         
   1  16   3          0.75         -1.03         2.46 o                         
   2  16   3         12.30         14.08         3.08 o                         
   3  16   3         30.95         24.16         3.88 o                         
   4  16   3         86.59        104.55        12.71 o                         
   5  16   3          0.41          0.53         3.90 o                         
   6  16   3         62.05         51.70         8.97 o                         
  -6  17   3          0.03         -0.53         6.86 o                         
  -5  17   3         36.59         30.51         4.94 o                         
  -4  17   3          1.77         -3.17         3.51 o                         
  -3  17   3         15.20         12.64         3.90 o                         
  -2  17   3         14.69         15.45         5.80 o                         
  -1  17   3        146.95        160.48         5.87 o                         
   0  17   3          4.97          4.04         3.69 o                         
   1  17   3         80.46         83.88         5.44 o                         
   2  17   3         54.79         48.49         4.20 o                         
   3  17   3         99.73        123.79         6.61 o                         
   4  17   3          3.08          2.14         3.08 o                         
   5  17   3         65.85         51.70         8.97 o                         
  -5  18   3          5.98          6.33         7.39 o                         
  -4  18   3         45.58         38.56         4.94 o                         
  -3  18   3          0.45         -0.21         3.51 o                         
  -2  18   3          3.68          3.78         3.12 o                         
  -1  18   3          8.52         16.94         7.12 o                         
   0  18   3         48.31         44.07         4.54 o                         
   1  18   3         42.51         45.20         4.18 o                         
   2  18   3          0.02         -2.06         4.22 o                         
   3  18   3         16.72         21.25         4.81 o                         
   4  18   3         98.48        125.55        14.77 o                         
  -3  19   3         11.17         18.24         5.80 o                         
  -2  19   3         45.90         43.87         6.33 o                         
  -1  19   3          7.89         11.69         3.19 o                         
   0  19   3          0.01          1.30         4.42 o                         
   1  19   3          4.51          3.11         3.29 o                         
   2  19   3         46.68         47.37         6.08 o                         
   3  19   3          0.37         -3.52         4.43 o                         
  -1  20   3          6.95         23.21         7.39 o                         
   0  20   3        137.63        175.72        19.25 o                         
   1  20   3         21.16         20.57         6.86 o                         
 -10   0   4         15.38         17.94         6.33 o                         
  -8   0   4         53.63         55.39         6.33 o                         
  -6   0   4         19.92         17.94         3.69 o                         
  -4   0   4       4519.76       4558.98        70.87 o                         
  -2   0   4       2794.18       2794.85        43.64 o                         
   0   0   4          2.59         14.77         1.99 o                         
   2   0   4        121.31        137.04         2.64 o                         
   4   0   4          5.56          5.23         0.97 o                         
   6   0   4         47.01         56.41         3.14 o                         
   8   0   4         38.62         30.48         5.28 o                         
 -11   1   4          5.13          2.11         4.10 o                         
 -10   1   4         16.16         20.40         3.65 o                         
  -9   1   4          7.31          7.65         3.73 o                         
  -8   1   4          1.33         -0.79         2.98 o                         
  -7   1   4        216.67        202.71         7.27 o                         
  -6   1   4          5.73          4.83         2.40 o                         
  -5   1   4         43.70         33.23         2.98 o                         
  -4   1   4        427.45        453.37         6.66 o                         
  -3   1   4        355.92        355.60         5.34 o                         
  -2   1   4          2.34          4.65         1.12 o                         
  -1   1   4        895.08        900.01        10.75 o                         
   0   1   4         73.64         77.07         1.57 o                         
   1   1   4         24.38         23.41         0.82 o                         
   2   1   4       1349.82       1483.06        12.03 o                         
   3   1   4       1365.31       1317.68        10.46 o                         
   4   1   4          0.41         -0.50         0.50 o                         
   5   1   4        395.52        397.04         4.89 o                         
   6   1   4         11.44         10.62         1.29 o                         
   7   1   4        310.75        312.05         7.08 o                         
   8   1   4          0.55          0.10         1.70 o                         
   9   1   4        254.27        272.02         7.79 o                         
 -11   2   4          1.68         -4.10         4.10 o                         
 -10   2   4         38.17         46.79         4.36 o                         
  -9   2   4          1.52         -3.11         3.53 o                         
  -8   2   4         15.87         14.41         3.53 o                         
  -7   2   4         21.19         26.36         3.53 o                         
  -6   2   4         65.70         63.70         7.12 o                         
  -5   2   4        290.57        272.06         5.79 o                         
  -4   2   4        307.40        330.30         5.34 o                         
  -3   2   4       3936.26       3975.73        43.65 o                         
  -2   2   4        145.04        167.16         3.09 o                         
  -1   2   4        622.60        597.98         6.74 o                         
   0   2   4          0.77         -0.63         0.63 o                         
   1   2   4         93.71         72.66         1.37 o                         
   2   2   4        181.15        229.15         2.60 o                         
   3   2   4          6.21          5.89         0.98 o                         
   4   2   4        395.77        392.69         4.51 o                         
   5   2   4       2828.87       2788.59        24.44 o                         
   6   2   4          4.10          1.47         0.93 o                         
   7   2   4        235.53        228.13         5.18 o                         
   8   2   4         63.19         64.00         6.80 o                         
   9   2   4         84.57         94.95         5.27 o                         
 -10   3   4         37.80         37.75         4.24 o                         
  -9   3   4          0.09         -2.37         2.37 o                         
  -8   3   4          0.05         -2.78         2.78 o                         
  -7   3   4          3.01          8.48         3.43 o                         
  -6   3   4        351.18        396.91         9.70 o                         
  -5   3   4          5.21          5.37         1.72 o                         
  -4   3   4         89.24         84.57         2.76 o                         
  -3   3   4        156.06        164.20         3.73 o                         
  -2   3   4         33.19         35.54         1.50 o                         
  -1   3   4          9.26          9.63         0.83 o                         
   0   3   4        350.59        353.83         3.97 o                         
   1   3   4         21.22         13.99         0.77 o                         
   2   3   4        751.18        846.01         7.39 o                         
   3   3   4        215.46        240.64         2.89 o                         
   4   3   4         10.04         10.85         0.91 o                         
   5   3   4         26.60         18.85         1.23 o                         
   6   3   4         69.88         62.40         2.26 o                         
   7   3   4          1.32         -1.37         1.55 o                         
   8   3   4        256.72        243.63        10.47 o                         
   9   3   4         50.24         50.01         3.94 o                         
 -10   4   4         29.51         32.92         4.15 o                         
  -9   4   4          0.01          0.22         2.43 o                         
  -8   4   4         86.58         91.35         5.16 o                         
  -7   4   4        172.98        162.14         6.89 o                         
  -6   4   4         13.14          8.79         2.78 o                         
  -5   4   4          1.07         -1.06         1.46 o                         
  -4   4   4        152.28        148.32         4.05 o                         
  -3   4   4        580.30        560.29         7.51 o                         
  -2   4   4         25.14         25.73         1.70 o                         
  -1   4   4          3.81          3.42         0.71 o                         
   0   4   4         16.33         15.78         0.93 o                         
   1   4   4       4364.76       4601.99        41.95 o                         
   2   4   4         66.39         54.08         1.65 o                         
   3   4   4         20.69         18.54         1.21 o                         
   4   4   4        963.53        977.20         9.93 o                         
   5   4   4        279.82        277.09         4.48 o                         
   6   4   4        586.31        597.56         7.84 o                         
   7   4   4         19.06         18.85         2.63 o                         
   8   4   4        150.11        147.78         5.65 o                         
   9   4   4        128.18        156.61         7.23 o                         
 -10   5   4          0.38          3.02         4.05 o                         
  -9   5   4          9.01          4.75         2.60 o                         
  -8   5   4          1.76          1.27         2.25 o                         
  -7   5   4        124.30        124.36         5.34 o                         
  -6   5   4         32.21         27.59         3.36 o                         
  -5   5   4          0.20          0.90         1.46 o                         
  -4   5   4        239.19        226.19         4.97 o                         
  -3   5   4        507.14        516.08         7.11 o                         
  -2   5   4        234.91        225.65         3.38 o                         
  -1   5   4        132.38        122.13         2.12 o                         
   0   5   4       1432.18       1540.68        14.83 o                         
   1   5   4        243.52        265.43         3.13 o                         
   2   5   4        347.70        352.63         4.20 o                         
   3   5   4        756.12        704.22         8.34 o                         
   4   5   4        667.09        649.46        18.34 o                         
   5   5   4          0.06         -1.12         1.12 o                         
   6   5   4        399.05        367.90         6.30 o                         
   7   5   4          0.09          0.14         2.09 o                         
   8   5   4         30.30         26.57         3.02 o                         
   9   5   4         75.64         75.34         9.35 o                         
  10   5   4         27.56         20.57         6.33 o                         
 -10   6   4          0.01          1.53         3.32 o                         
  -9   6   4         16.28         12.36         4.19 o                         
  -8   6   4          2.68         -2.59         2.59 o                         
  -7   6   4          0.97          0.97         2.40 o                         
  -6   6   4         70.67         64.62         3.75 o                         
  -5   6   4        265.36        298.41         5.59 o                         
  -4   6   4        241.46        235.06         5.27 o                         
  -3   6   4          7.45          9.00         1.23 o                         
  -2   6   4        270.45        261.21         3.85 o                         
  -1   6   4        174.49        166.88         2.63 o                         
   0   6   4        283.51        271.19         3.83 o                         
   1   6   4        283.84        342.17         5.47 o                         
   2   6   4         57.55         48.65         2.23 o                         
   3   6   4         31.66         33.55         1.53 o                         
   4   6   4         18.65         19.74         1.91 o                         
   5   6   4          4.25         -0.98         0.98 o                         
   6   6   4        171.42        168.20         6.86 o                         
   7   6   4         11.24          9.44         2.40 o                         
   8   6   4          2.31          3.40         2.32 o                         
   9   6   4         11.05          9.28         2.87 o                         
  10   6   4          1.62         -0.53         5.28 o                         
 -10   7   4         17.83         17.75         4.65 o                         
  -9   7   4          0.02         -0.71         3.02 o                         
  -8   7   4          0.19         -2.30         2.30 o                         
  -7   7   4         13.76         11.91         2.45 o                         
  -6   7   4        151.33        162.80         5.47 o                         
  -5   7   4          4.98          4.45         1.55 o                         
  -4   7   4         23.56         21.06         2.21 o                         
  -3   7   4        107.96        116.87         3.02 o                         
  -2   7   4       1175.20       1275.67        13.40 o                         
  -1   7   4       2160.83       2280.68        25.78 o                         
   0   7   4        101.90         82.13         2.70 o                         
   1   7   4         58.40         52.00         2.30 o                         
   2   7   4       1245.00       1220.33        17.46 o                         
   3   7   4       1204.27       1210.49        17.11 o                         
   4   7   4        440.68        451.06        19.30 o                         
   5   7   4         23.30         17.64         5.42 o                         
   6   7   4        240.13        264.40         8.80 o                         
   7   7   4        192.20        206.24         6.29 o                         
   8   7   4         11.74          6.25         2.71 o                         
   9   7   4         25.63         27.58         3.49 o                         
 -10   8   4          6.46         12.86         7.39 o                         
  -9   8   4         37.69         40.50         5.00 o                         
  -8   8   4         26.27         23.76         3.00 o                         
  -7   8   4         21.24         23.15         2.77 o                         
  -6   8   4         35.19         34.90         2.72 o                         
  -5   8   4         36.37         37.59         2.35 o                         
  -4   8   4         48.45         43.06         2.30 o                         
  -3   8   4        149.29        149.33         3.41 o                         
  -2   8   4       1173.00       1239.32        14.05 o                         
  -1   8   4        293.51        292.45        11.11 o                         
   0   8   4         48.92         39.22         2.44 o                         
   1   8   4        971.27       1009.75        14.82 o                         
   2   8   4       1359.18       1396.31        19.80 o                         
   3   8   4          9.60          7.39         2.61 o                         
   4   8   4        150.65        132.27         3.22 o                         
   5   8   4        840.32        796.70        12.83 o                         
   6   8   4        196.46        186.56         5.74 o                         
   7   8   4         52.17         53.17         3.64 o                         
   8   8   4        250.25        259.16         9.54 o                         
   9   8   4         14.03         11.76         3.07 o                         
  -9   9   4          0.05          4.65         3.75 o                         
  -8   9   4         55.22         46.77         4.15 o                         
  -7   9   4          6.62         12.05         2.50 o                         
  -6   9   4        108.34        115.44         5.25 o                         
  -5   9   4         83.95         87.54         3.34 o                         
  -4   9   4         27.27         30.84         1.94 o                         
  -3   9   4        286.58        300.36         5.13 o                         
  -2   9   4         32.99         32.19         1.90 o                         
  -1   9   4         27.40         30.60         2.36 o                         
   0   9   4          0.17         -0.93         1.40 o                         
   1   9   4          8.49         16.12         1.91 o                         
   2   9   4        263.80        271.44         4.97 o                         
   3   9   4        521.46        511.85        10.05 o                         
   4   9   4        736.57        727.92        11.15 o                         
   5   9   4        104.80         92.64         3.65 o                         
   6   9   4          1.02         -0.09         1.98 o                         
   7   9   4          0.95         -2.17         2.17 o                         
   8   9   4         45.43         36.71         3.64 o                         
   9   9   4         50.63         48.64         6.44 o                         
  -9  10   4          1.84          1.06         5.80 o                         
  -8  10   4         26.30         32.32         5.22 o                         
  -7  10   4         98.42        135.41         6.41 o                         
  -6  10   4          0.92          0.79         2.17 o                         
  -5  10   4        104.32         99.00         4.24 o                         
  -4  10   4          6.01          1.80         1.39 o                         
  -3  10   4          2.59          2.03         1.27 o                         
  -2  10   4        201.77        208.06         4.38 o                         
  -1  10   4          0.14          0.02         1.37 o                         
   0  10   4        230.30        232.35         4.84 o                         
   1  10   4        671.60        660.55         9.71 o                         
   2  10   4        324.47        324.51         5.69 o                         
   3  10   4        265.50        243.15         5.63 o                         
   4  10   4        967.02        974.85        14.13 o                         
   5  10   4         56.80         54.90         2.84 o                         
   6  10   4         12.01         10.86         2.11 o                         
   7  10   4         38.08         25.81         3.00 o                         
   8  10   4        105.29        127.38         5.88 o                         
   9  10   4         18.88         27.43         7.39 o                         
  -9  11   4          0.78          0.00         6.33 o                         
  -8  11   4         47.16         39.39         5.60 o                         
  -7  11   4        101.13        131.71         8.56 o                         
  -6  11   4         44.92         43.26         4.94 o                         
  -5  11   4        326.61        329.07         8.34 o                         
  -4  11   4         33.79         24.44         2.28 o                         
  -3  11   4         20.56         15.36         2.70 o                         
  -2  11   4        108.71        113.18         3.46 o                         
  -1  11   4         15.01         12.81         1.76 o                         
   0  11   4       1648.31       1685.74        21.07 o                         
   1  11   4        216.02        204.75         4.98 o                         
   2  11   4        447.89        447.82         8.06 o                         
   3  11   4         16.90         18.81         2.28 o                         
   4  11   4          9.47         12.53         2.21 o                         
   5  11   4         71.42         66.02         4.24 o                         
   6  11   4        252.85        240.41         5.85 o                         
   7  11   4         18.20         16.83         2.80 o                         
   8  11   4          0.03         -2.68         2.68 o                         
  -8  12   4          2.94         -3.17         6.33 o                         
  -7  12   4          2.36          8.62         4.43 o                         
  -6  12   4         42.91         60.85         7.65 o                         
  -5  12   4          3.04          4.06         3.67 o                         
  -4  12   4         37.47         29.98         3.18 o                         
  -3  12   4         21.79         16.71         2.46 o                         
  -2  12   4         58.39         51.02         3.88 o                         
  -1  12   4         83.32         85.16         4.01 o                         
   0  12   4        181.71        197.13         5.86 o                         
   1  12   4        417.55        436.50         7.06 o                         
   2  12   4         53.95         47.12         3.40 o                         
   3  12   4         51.89         45.38         3.02 o                         
   4  12   4          6.29          6.11         2.28 o                         
   5  12   4         22.69         12.97         3.41 o                         
   6  12   4          0.74          3.71         2.91 o                         
   7  12   4         18.62         16.64         2.89 o                         
   8  12   4         53.19         48.07         6.86 o                         
  -8  13   4          0.38         -2.11         6.33 o                         
  -7  13   4          4.43         -2.04         4.28 o                         
  -6  13   4        298.38        334.13        16.35 o                         
  -5  13   4         58.80        103.88         7.48 o                         
  -4  13   4          3.75          1.11         3.30 o                         
  -3  13   4         40.10         34.03         3.54 o                         
  -2  13   4         10.64         12.14         2.38 o                         
  -1  13   4        334.00        339.24        11.87 o                         
   0  13   4        319.03        334.13         7.78 o                         
   1  13   4        357.06        343.91         7.19 o                         
   2  13   4          6.82          5.51         2.09 o                         
   3  13   4          0.00         -1.91         1.91 o                         
   4  13   4        156.65        148.55         5.21 o                         
   5  13   4          0.30         -1.27         2.63 o                         
   6  13   4        259.59        292.62         8.99 o                         
   7  13   4          0.00         -1.99         1.99 o                         
  -7  14   4          2.60         -2.11         6.33 o                         
  -6  14   4         20.78         26.68         7.39 o                         
  -5  14   4          3.42          5.20         3.80 o                         
  -4  14   4        126.31        136.62        13.45 o                         
  -3  14   4         39.26         42.50         6.59 o                         
  -2  14   4        539.16        603.59        13.65 o                         
  -1  14   4        216.33        195.82        10.47 o                         
   0  14   4         27.57         11.47         2.46 o                         
   1  14   4         19.89         24.96         3.12 o                         
   2  14   4        240.88        256.03         6.38 o                         
   3  14   4          0.06         -2.09         2.09 o                         
   4  14   4        183.59        195.09         5.85 o                         
   5  14   4         24.38         25.61         3.54 o                         
   6  14   4          7.92          9.68         3.94 o                         
   7  14   4          6.67         -2.11         5.80 o                         
  -7  15   4          0.24         -5.28         6.86 o                         
  -6  15   4         30.77         22.18         8.97 o                         
  -5  15   4         21.12         23.31         4.56 o                         
  -4  15   4          2.34          8.37         5.01 o                         
  -3  15   4          0.55         -1.20         3.12 o                         
  -2  15   4          5.54          5.74         2.78 o                         
  -1  15   4         33.07         16.35         6.33 o                         
   0  15   4         67.41         62.25         5.03 o                         
   1  15   4          1.54          0.86         2.46 o                         
   2  15   4          0.44          4.01         2.25 o                         
   3  15   4         17.76          8.76         2.55 o                         
   4  15   4          0.14          1.95         5.14 o                         
   5  15   4          0.82         -3.37         3.90 o                         
   6  15   4         72.48         70.16        10.02 o                         
  -6  16   4          2.60         -6.33         6.33 o                         
  -5  16   4          0.01         -2.41         3.80 o                         
  -4  16   4          8.95          5.86         3.67 o                         
  -3  16   4          0.91         -3.37         5.01 o                         
  -2  16   4         39.32         38.90         8.18 o                         
  -1  16   4        106.08        108.14        11.61 o                         
   0  16   4         48.10         48.83         4.81 o                         
   1  16   4         18.12         19.68         3.39 o                         
   2  16   4         74.15         74.99         5.24 o                         
   3  16   4          1.27          2.83         2.97 o                         
   4  16   4        240.25        280.87        10.89 o                         
   5  16   4         20.23         23.74         7.91 o                         
   6  16   4          6.83         -5.80         6.33 o                         
  -5  17   4         11.06          8.88         5.28 o                         
  -4  17   4         44.87         47.46         7.39 o                         
  -3  17   4          3.54          0.21         3.51 o                         
  -2  17   4          7.62          7.47         3.96 o                         
  -1  17   4         62.02         64.36         8.44 o                         
   0  17   4        131.21        142.16         7.86 o                         
   1  17   4         34.88         36.52         4.07 o                         
   2  17   4         54.93         63.69         4.82 o                         
   3  17   4         88.77         97.66         7.69 o                         
   4  17   4         11.98          9.50         6.86 o                         
   5  17   4          8.45          1.06         7.39 o                         
  -4  18   4         38.22         41.87         5.17 o                         
  -3  18   4          0.73          0.21         3.51 o                         
  -2  18   4          6.44          7.23         3.25 o                         
  -1  18   4          1.00          2.64         5.80 o                         
   0  18   4          0.99          7.39         3.67 o                         
   1  18   4         15.15         15.37         3.90 o                         
   2  18   4          0.01         -4.03         5.01 o                         
   3  18   4         14.81         16.43         4.68 o                         
   4  18   4          6.69          6.86         7.39 o                         
  -3  19   4         32.70         32.42         4.47 o                         
  -2  19   4         61.08         71.00         6.86 o                         
  -1  19   4          1.75          5.28         6.33 o                         
   0  19   4          1.80         10.55         6.33 o                         
   1  19   4          0.34          3.69         5.80 o                         
   2  19   4         21.40         14.61         5.54 o                         
  -9   0   5          0.00         -3.17         4.75 o                         
  -7   0   5        213.17        246.89        11.61 o                         
  -5   0   5        235.85        232.12        10.02 o                         
  -3   0   5      23419.44      23786.01       359.22 o                         
  -1   0   5        898.33        866.93        12.18 o                         
   1   0   5        682.11        654.39         8.37 o                         
   3   0   5        857.71        968.00        12.07 o                         
   5   0   5        261.57        255.05         5.94 o                         
   7   0   5          2.56          2.90         2.37 o                         
   9   0   5         45.82         41.68         6.33 o                         
 -10   1   5         25.41         28.08         5.03 o                         
  -9   1   5         30.30         31.66         4.65 o                         
  -8   1   5          6.72         10.33         3.53 o                         
  -7   1   5         11.38         16.77         3.53 o                         
  -6   1   5         94.13         98.53         6.33 o                         
  -5   1   5        420.91        429.00         9.88 o                         
  -4   1   5        150.50        152.93         5.40 o                         
  -3   1   5        722.53        813.02        12.79 o                         
  -2   1   5        192.00        191.70         7.92 o                         
  -1   1   5        145.16        145.51         2.64 o                         
   0   1   5       2240.02       2343.37        21.42 o                         
   1   1   5       1078.19       1134.69        10.20 o                         
   2   1   5        101.97         92.28         1.74 o                         
   3   1   5         15.60          7.09         0.84 o                         
   4   1   5       1340.40       1371.38        12.76 o                         
   5   1   5        419.92        422.34         4.82 o                         
   6   1   5        263.22        264.89         4.76 o                         
   7   1   5        114.31         94.36         3.74 o                         
   8   1   5         21.89         21.74         2.93 o                         
   9   1   5          3.27          2.90         2.98 o                         
 -10   2   5          4.24          8.97         4.48 o                         
  -9   2   5         11.93         11.37         4.05 o                         
  -8   2   5         59.87         60.29         7.65 o                         
  -7   2   5         98.04         97.25         6.34 o                         
  -6   2   5         11.64          5.80         2.61 o                         
  -5   2   5          1.01          5.01         2.61 o                         
  -4   2   5        259.53        256.46         5.68 o                         
  -3   2   5         24.13         36.16         5.94 o                         
  -2   2   5         77.89         97.89         4.95 o                         
  -1   2   5          4.49          3.31         1.62 o                         
   0   2   5        164.74        179.75         2.64 o                         
   1   2   5        121.74        114.63         1.98 o                         
   2   2   5       3446.76       3715.52        28.95 o                         
   3   2   5         45.17         38.79         1.33 o                         
   4   2   5        455.47        451.47         5.25 o                         
   5   2   5        322.21        293.33         4.09 o                         
   6   2   5         22.18         22.15         1.78 o                         
   7   2   5        186.50        187.76         4.85 o                         
   8   2   5        139.47        135.62         6.33 o                         
   9   2   5         37.40         30.72         4.28 o                         
 -10   3   5          2.29          2.73         3.32 o                         
  -9   3   5          0.89         -3.17         4.75 o                         
  -8   3   5         48.97         42.62         6.33 o                         
  -7   3   5          0.48          1.85         2.91 o                         
  -6   3   5         47.94         41.97         3.90 o                         
  -5   3   5        605.15        625.26        12.87 o                         
  -4   3   5          5.52          4.90         1.61 o                         
  -3   3   5        153.57        155.20         3.41 o                         
  -2   3   5         27.66         26.38         1.69 o                         
  -1   3   5       1629.23       1622.64        16.79 o                         
   0   3   5         16.23         19.81         1.18 o                         
   1   3   5       1808.88       1874.91        16.15 o                         
   2   3   5        540.10        581.49         5.86 o                         
   3   3   5        393.10        371.79         4.20 o                         
   4   3   5         32.23         30.00         1.45 o                         
   5   3   5        265.55        244.48         4.40 o                         
   6   3   5         43.57         41.42         2.41 o                         
   7   3   5          2.60          0.32         1.91 o                         
   8   3   5          2.28          9.73         2.63 o                         
   9   3   5          1.98          1.77         3.28 o                         
 -10   4   5          7.02          5.05         2.93 o                         
  -9   4   5          1.67         -1.92         3.02 o                         
  -8   4   5          0.00          0.37         3.15 o                         
  -7   4   5          8.24          0.20         2.91 o                         
  -6   4   5         43.40         38.71         3.90 o                         
  -5   4   5          1.30         -0.53         2.24 o                         
  -4   4   5         38.69         42.62         2.89 o                         
  -3   4   5         38.23         42.21         2.03 o                         
  -2   4   5        119.73        103.30         2.39 o                         
  -1   4   5        734.04        737.46         8.38 o                         
   0   4   5         21.13         24.31         1.23 o                         
   1   4   5        187.68        239.35         3.32 o                         
   2   4   5         62.17         44.71         1.50 o                         
   3   4   5         98.32        109.73         2.19 o                         
   4   4   5       1561.80       1547.11        16.44 o                         
   5   4   5        228.95        204.22         4.04 o                         
   6   4   5        648.15        639.18         9.50 o                         
   7   4   5          1.95         -0.83         2.01 o                         
   8   4   5        319.45        338.33         8.48 o                         
   9   4   5         16.59         18.13         3.24 o                         
 -10   5   5          9.76         14.37         3.75 o                         
  -9   5   5          6.02          3.16         2.55 o                         
  -8   5   5          0.03         -2.60         2.60 o                         
  -7   5   5          7.14          6.08         3.15 o                         
  -6   5   5          2.77          4.68         2.78 o                         
  -5   5   5         29.20         18.48         2.98 o                         
  -4   5   5         18.74         16.10         2.67 o                         
  -3   5   5         12.07          9.65         1.46 o                         
  -2   5   5         39.17         34.37         1.54 o                         
  -1   5   5         81.70         79.29         2.02 o                         
   0   5   5       2229.93       2315.08        21.31 o                         
   1   5   5        596.94        480.80        83.81 o                         
   2   5   5         41.65         33.19         6.50 o                         
   3   5   5         24.53         24.22         1.86 o                         
   4   5   5       1020.92        985.63        10.98 o                         
   5   5   5        437.35        465.41         6.43 o                         
   6   5   5        316.40        310.20         7.13 o                         
   7   5   5         53.79         56.82         3.63 o                         
   8   5   5        195.40        196.21         7.59 o                         
   9   5   5         75.58         70.01         4.64 o                         
 -10   6   5          6.56          5.78         4.28 o                         
  -9   6   5          5.41          1.54         2.68 o                         
  -8   6   5          5.47          4.54         2.91 o                         
  -7   6   5        137.14        148.47         6.08 o                         
  -6   6   5        122.96        135.84         8.70 o                         
  -5   6   5          1.91          3.69         2.61 o                         
  -4   6   5        221.35        199.40         7.33 o                         
  -3   6   5        565.84        588.14         9.54 o                         
  -2   6   5         90.02        107.40         3.43 o                         
  -1   6   5        665.63        647.72         7.54 o                         
   0   6   5       1217.65       1248.36        13.46 o                         
   1   6   5       1640.61       1733.36        16.39 o                         
   2   6   5        416.50        415.45         5.91 o                         
   3   6   5        344.62        283.85        38.91 o                         
   4   6   5         50.31         48.96         3.90 o                         
   5   6   5         54.85         44.89         2.02 o                         
   6   6   5        135.65        130.66         4.97 o                         
   7   6   5         22.66         26.50         2.87 o                         
   8   6   5         23.68         25.77         3.32 o                         
   9   6   5         14.92          9.28         4.55 o                         
 -10   7   5          0.04          1.88        11.34 o                         
  -9   7   5          0.74         -3.32         3.32 o                         
  -8   7   5         27.97         29.06         3.15 o                         
  -7   7   5         20.53         29.17         3.82 o                         
  -6   7   5          0.98         -2.22         2.22 o                         
  -5   7   5        130.91        121.21         4.76 o                         
  -4   7   5          8.99         10.27         2.01 o                         
  -3   7   5         89.13         84.86         3.54 o                         
  -2   7   5        528.34        537.05         7.42 o                         
  -1   7   5        618.00        684.85        10.79 o                         
   0   7   5         59.04         72.29         3.27 o                         
   1   7   5        441.20        451.01         8.22 o                         
   2   7   5        155.21        161.69         5.97 o                         
   3   7   5        283.73        303.14         4.92 o                         
   4   7   5          0.56         -0.18         1.68 o                         
   5   7   5        113.06        102.00         4.16 o                         
   6   7   5        438.03        438.34         8.92 o                         
   7   7   5        228.83        229.74         6.83 o                         
   8   7   5          6.60          2.53         2.96 o                         
   9   7   5          3.16         -0.53         5.28 o                         
  -9   8   5         15.72          4.76         3.63 o                         
  -8   8   5         66.35         49.35         4.57 o                         
  -7   8   5         52.84         41.32         3.65 o                         
  -6   8   5          5.51         -0.30         2.29 o                         
  -5   8   5          0.70         -0.52         5.97 o                         
  -4   8   5         90.00         79.03         3.65 o                         
  -3   8   5          1.14         -0.72         1.20 o                         
  -2   8   5         16.16         17.05         1.21 o                         
  -1   8   5          1.14          0.98         1.30 o                         
   0   8   5        188.24        181.18         4.76 o                         
   1   8   5        459.66        477.23         8.73 o                         
   2   8   5          6.10         10.81         2.61 o                         
   3   8   5        345.79        329.45         8.95 o                         
   4   8   5         53.31         44.94         2.30 o                         
   5   8   5        351.14        372.85         7.86 o                         
   6   8   5         19.08         19.87         3.03 o                         
   7   8   5         60.46         62.81         4.24 o                         
   8   8   5         51.07         51.48         3.95 o                         
   9   8   5         81.16         69.11         8.97 o                         
  -9   9   5          0.67          4.22         6.33 o                         
  -8   9   5         78.45        113.25        11.34 o                         
  -7   9   5          2.46          4.94         2.45 o                         
  -6   9   5        112.27        102.84         4.95 o                         
  -5   9   5         65.08         68.52         3.94 o                         
  -4   9   5         15.89         13.59         1.90 o                         
  -3   9   5          0.07         -0.14         1.20 o                         
  -2   9   5        237.07        219.07         3.53 o                         
  -1   9   5         45.07         47.88         2.48 o                         
   0   9   5          2.82          1.42         1.71 o                         
   1   9   5        995.27       1011.97        18.83 o                         
   2   9   5       1505.65       1470.79        26.11 o                         
   3   9   5        497.87        441.73        13.98 o                         
   4   9   5         42.28         31.87         2.94 o                         
   5   9   5         36.45         37.25         2.80 o                         
   6   9   5        117.09        121.65         4.93 o                         
   7   9   5         14.52         14.35         2.74 o                         
   8   9   5          1.36         -2.34         2.55 o                         
  -9  10   5          0.01          6.86         6.86 o                         
  -8  10   5          0.53          7.62         4.65 o                         
  -7  10   5         28.02         34.49         5.03 o                         
  -6  10   5          5.28          6.39         2.87 o                         
  -5  10   5          0.18         -2.14         2.14 o                         
  -4  10   5         76.18         73.34         3.75 o                         
  -3  10   5          3.46          1.08         1.33 o                         
  -2  10   5          6.56         10.62         1.85 o                         
  -1  10   5         43.19         45.24         2.63 o                         
   0  10   5        328.32        338.21         7.10 o                         
   1  10   5        107.02        131.74         5.97 o                         
   2  10   5        113.61        101.76         5.77 o                         
   3  10   5          7.23          4.77         2.24 o                         
   4  10   5         93.99         83.96         4.42 o                         
   5  10   5        422.21        450.29         8.83 o                         
   6  10   5          8.45          3.22         2.75 o                         
   7  10   5         26.96         30.75         3.13 o                         
   8  10   5        119.77        140.93         6.34 o                         
  -9  11   5          0.99          0.53         6.86 o                         
  -8  11   5         30.81         27.43         7.91 o                         
  -7  11   5          8.76         17.18         4.48 o                         
  -6  11   5          2.32         -0.53         3.90 o                         
  -5  11   5         68.65         60.35         4.55 o                         
  -4  11   5          2.07         -2.53         2.53 o                         
  -3  11   5          9.11          4.40         1.85 o                         
  -2  11   5         10.16          5.28         1.68 o                         
  -1  11   5         69.39         83.20         4.65 o                         
   0  11   5        410.50        427.91         8.83 o                         
   1  11   5         40.51         41.65         3.73 o                         
   2  11   5        262.35        255.16        10.16 o                         
   3  11   5         73.06         85.99         4.55 o                         
   4  11   5         10.99          7.53         2.40 o                         
   5  11   5         10.11          9.23         3.36 o                         
   6  11   5          3.65          4.02         2.11 o                         
   7  11   5        229.52        255.80        11.83 o                         
   8  11   5          7.44          5.38         3.08 o                         
  -8  12   5         49.06         37.45         8.44 o                         
  -7  12   5          0.75          7.62         4.65 o                         
  -6  12   5         22.46         25.35         5.80 o                         
  -5  12   5         30.98         26.71         4.43 o                         
  -4  12   5        297.55        303.96         9.10 o                         
  -3  12   5         16.65         15.45         2.65 o                         
  -2  12   5         85.39         92.50         4.33 o                         
  -1  12   5        441.65        477.66         8.84 o                         
   0  12   5        647.27        638.42        11.78 o                         
   1  12   5        148.04        147.23         5.55 o                         
   2  12   5         68.71         65.50         4.01 o                         
   3  12   5         60.43         57.48         3.94 o                         
   4  12   5        164.29        158.90         6.56 o                         
   5  12   5         11.56         10.18         3.69 o                         
   6  12   5        113.86        126.22         7.83 o                         
   7  12   5         37.76         40.26         5.14 o                         
  -8  13   5          1.44          5.28         6.86 o                         
  -7  13   5          0.29          2.11         6.33 o                         
  -6  13   5        282.99        348.68        15.83 o                         
  -5  13   5        163.12        199.01         9.13 o                         
  -4  13   5        110.37        148.17         7.86 o                         
  -3  13   5         78.56         68.76         7.25 o                         
  -2  13   5         70.66         72.19         5.58 o                         
  -1  13   5        592.01        591.96        14.07 o                         
   0  13   5         50.66         49.82         3.52 o                         
   1  13   5         16.77          9.85         2.74 o                         
   2  13   5         91.48         87.97         4.85 o                         
   3  13   5        229.58        247.60         7.10 o                         
   4  13   5          2.11          2.89         2.40 o                         
   5  13   5          6.89          0.79         3.36 o                         
   6  13   5          3.21          7.91         4.10 o                         
   7  13   5         84.98         89.15        10.02 o                         
  -7  14   5         12.43         11.08         7.91 o                         
  -6  14   5          5.97         16.61         4.81 o                         
  -5  14   5         29.66         38.86         8.97 o                         
  -4  14   5         42.90         45.47         4.68 o                         
  -3  14   5        176.58        205.95        16.62 o                         
  -2  14   5          3.41          5.77         2.51 o                         
  -1  14   5          6.76         -2.14         3.17 o                         
   0  14   5          2.55          2.25         2.40 o                         
   1  14   5         80.82         78.42         4.93 o                         
   2  14   5          2.28          0.38         2.32 o                         
   3  14   5         94.79        119.16         5.58 o                         
   4  14   5         37.59         32.68         3.41 o                         
   5  14   5        196.29        233.80         9.70 o                         
   6  14   5          0.87          4.75         5.28 o                         
  -6  15   5         23.22         24.27         7.91 o                         
  -5  15   5          5.74          9.10         4.29 o                         
  -4  15   5         71.29         87.85        15.03 o                         
  -3  15   5          2.71          3.61         4.48 o                         
  -2  15   5        165.47        184.91        21.37 o                         
  -1  15   5         18.08         14.77         6.33 o                         
   0  15   5          0.61         -0.79         7.65 o                         
   1  15   5        107.70        121.15         7.43 o                         
   2  15   5        127.78        120.37         5.77 o                         
   3  15   5          2.11          5.81         2.71 o                         
   4  15   5         43.00         48.46         4.81 o                         
  -6  16   5          0.33          0.00         6.86 o                         
  -5  16   5          0.00         -2.86         3.80 o                         
  -4  16   5         63.95         61.20         5.56 o                         
  -3  16   5          5.74          1.79         4.48 o                         
  -2  16   5          3.71          4.03         2.78 o                         
  -1  16   5         32.07         20.57         6.33 o                         
   0  16   5         25.07         30.20         4.43 o                         
   1  16   5         44.15         40.09         4.65 o                         
   2  16   5         53.89         69.89        15.30 o                         
   3  16   5         25.32         28.09         4.28 o                         
  -5  17   5          0.98          1.06         6.86 o                         
  -4  17   5          0.05         -0.96         4.48 o                         
  -3  17   5          7.01          6.01         3.51 o                         
  -2  17   5          1.12          4.44         3.43 o                         
  -1  17   5          9.95         23.74         6.86 o                         
   0  17   5          5.76          7.16         7.12 o                         
   1  17   5         55.12         77.45        12.66 o                         
   2  17   5          0.21          3.69         3.73 o                         
   3  17   5         39.67         51.17         7.39 o                         
  -4  18   5         17.59          9.50         5.28 o                         
  -3  18   5          0.09         -3.17         3.51 o                         
  -2  18   5         32.02         37.45         7.91 o                         
  -1  18   5         75.55        101.81        12.66 o                         
   0  18   5         58.34         53.28         8.44 o                         
   1  18   5          1.28          1.06         5.80 o                         
   2  18   5         35.30         46.95         7.91 o                         
   3  18   5         96.17        140.85        12.13 o                         
  -2  19   5          4.74         24.79         7.91 o                         
  -1  19   5          5.14         12.13         6.86 o                         
   0  19   5          4.13          1.58         6.33 o                         
   1  19   5          2.04          7.91         6.33 o                         
 -10   0   6          1.44         -1.58         5.80 o                         
  -8   0   6          8.17          8.44         5.28 o                         
  -6   0   6        332.64        283.81        12.13 o                         
  -4   0   6        510.31        456.32        14.77 o                         
  -2   0   6        218.57        259.72         6.52 o                         
   0   0   6         45.96         41.26         2.32 o                         
   2   0   6        309.50        299.36         5.77 o                         
   4   0   6       2015.47       2028.70        27.51 o                         
   6   0   6         23.40         26.41         6.86 o                         
   8   0   6         28.26         34.82         5.80 o                         
 -10   1   6          0.14          0.86         5.01 o                         
  -9   1   6         13.98         -2.27         6.86 o                         
  -8   1   6         16.63         22.36         4.10 o                         
  -7   1   6          9.58         13.02         6.86 o                         
  -6   1   6         65.24         67.49         8.70 o                         
  -5   1   6          0.39          6.33         2.61 o                         
  -4   1   6          0.15          4.22         4.22 o                         
  -3   1   6        154.16        183.23         6.15 o                         
  -2   1   6          3.20          2.40         1.65 o                         
  -1   1   6         42.27         44.39         1.89 o                         
   0   1   6         89.52         97.10         2.14 o                         
   1   1   6         16.08         24.85         1.20 o                         
   2   1   6        511.17        497.96         5.76 o                         
   3   1   6        143.42        155.12         2.92 o                         
   4   1   6         92.63         97.78         2.71 o                         
   5   1   6         27.16         24.53         1.48 o                         
   6   1   6        211.06        199.62         4.93 o                         
   7   1   6        389.92        383.47         8.94 o                         
   8   1   6          6.65          5.28         3.15 o                         
 -10   2   6          1.99          2.37         4.10 o                         
  -9   2   6         12.27         10.81         4.10 o                         
  -8   2   6          0.33          0.79         3.36 o                         
  -7   2   6         12.37          6.07         3.36 o                         
  -6   2   6          5.75          6.33         2.98 o                         
  -5   2   6        104.38         85.13         5.40 o                         
  -4   2   6         13.17         10.20         2.64 o                         
  -3   2   6          8.90          1.85         3.43 o                         
  -2   2   6         43.02         33.32         3.20 o                         
  -1   2   6        343.34        357.02         4.99 o                         
   0   2   6       1190.16       1268.45        12.38 o                         
   1   2   6        101.61         93.20         2.16 o                         
   2   2   6        235.27        242.27         3.58 o                         
   3   2   6        577.89        559.78         6.45 o                         
   4   2   6        407.69        425.62         5.61 o                         
   5   2   6         17.00          9.30         1.50 o                         
   6   2   6        193.02        175.45         4.64 o                         
   7   2   6        175.92        168.16         5.79 o                         
   8   2   6         64.54         72.19         5.40 o                         
 -10   3   6          1.00         -2.06         4.05 o                         
  -9   3   6          0.02         -2.22         3.67 o                         
  -8   3   6         63.68         50.25         4.85 o                         
  -7   3   6          7.09          3.17         3.36 o                         
  -6   3   6         10.37          8.41         3.15 o                         
  -5   3   6          8.17          8.44         2.78 o                         
  -4   3   6         67.50         78.56         7.65 o                         
  -3   3   6         24.25         24.91         2.78 o                         
  -2   3   6        326.92        331.57         6.29 o                         
  -1   3   6        327.26        316.60         4.60 o                         
   0   3   6        994.60       1029.26        10.33 o                         
   1   3   6        351.60        386.59         4.75 o                         
   2   3   6        558.20        538.83         6.18 o                         
   3   3   6         29.38         37.98         1.57 o                         
   4   3   6         29.64         20.35         1.61 o                         
   5   3   6         73.95         63.75         2.66 o                         
   6   3   6         65.16         81.63         6.81 o                         
   7   3   6          8.16          9.86         3.94 o                         
   8   3   6         55.52         55.00         4.05 o                         
 -10   4   6          4.02         -3.24         3.24 o                         
  -9   4   6          6.68         -2.00         3.67 o                         
  -8   4   6          0.19          3.69         3.73 o                         
  -7   4   6         18.09         18.96         3.90 o                         
  -6   4   6         61.12         54.66         4.48 o                         
  -5   4   6          0.01         -2.40         2.40 o                         
  -4   4   6          2.89          8.72         5.80 o                         
  -3   4   6         32.01         30.68         2.78 o                         
  -2   4   6        129.54        140.38         4.15 o                         
  -1   4   6        145.76        158.88         3.05 o                         
   0   4   6        107.41         97.10         2.36 o                         
   1   4   6         65.96         62.40         1.81 o                         
   2   4   6         26.68         27.19         1.28 o                         
   3   4   6          0.00          2.64         1.24 o                         
   4   4   6       2001.56       1983.32        20.76 o                         
   5   4   6          1.90          0.17         1.39 o                         
   6   4   6         64.23         63.96         3.75 o                         
   7   4   6          9.66         13.32         2.71 o                         
   8   4   6         49.00         47.46         3.94 o                         
 -10   5   6          1.68         -4.75         4.75 o                         
  -9   5   6          1.49         -2.91         2.91 o                         
  -8   5   6          0.52          0.08         3.53 o                         
  -7   5   6         26.13         31.87         4.28 o                         
  -6   5   6          5.66          3.38         3.15 o                         
  -5   5   6         23.78         17.42         2.98 o                         
  -4   5   6          3.53         -0.79         2.24 o                         
  -3   5   6        141.85        157.89         8.18 o                         
  -2   5   6          9.42         13.73         5.01 o                         
  -1   5   6        167.34        163.33         3.87 o                         
   0   5   6         11.83         12.73         1.01 o                         
   1   5   6         18.60         22.03         1.86 o                         
   2   5   6          9.12          6.26         1.54 o                         
   3   5   6        217.33        212.36        11.41 o                         
   4   5   6        292.86        271.84         4.48 o                         
   5   5   6          0.21         -1.86         1.86 o                         
   6   5   6         17.05         15.43         2.48 o                         
   7   5   6         73.61         65.91         4.03 o                         
   8   5   6         39.49         30.56         3.49 o                         
 -10   6   6          3.48         -3.85         4.28 o                         
  -9   6   6          2.39         -2.97         2.97 o                         
  -8   6   6         19.52         17.15         3.44 o                         
  -7   6   6         59.23         55.92         4.85 o                         
  -6   6   6         43.87         40.83         4.28 o                         
  -5   6   6          0.99          1.32         2.61 o                         
  -4   6   6        121.27        108.57         5.40 o                         
  -3   6   6        179.79        184.02         6.15 o                         
  -2   6   6        281.27        283.27         7.06 o                         
  -1   6   6        112.46        122.44         3.45 o                         
   0   6   6         28.05         24.07         4.75 o                         
   1   6   6        192.00        116.75        43.85 o                         
   2   6   6         19.68         13.00         1.58 o                         
   3   6   6        176.20        179.50         4.80 o                         
   4   6   6         98.45         60.27        15.14 o                         
   5   6   6        256.50        248.64         6.29 o                         
   6   6   6         34.75         34.12         3.18 o                         
   7   6   6         96.07         99.62         5.28 o                         
   8   6   6         78.85         82.34         4.85 o                         
   9   6   6          0.33         -5.28         5.28 o                         
  -9   7   6          5.12          6.86         6.86 o                         
  -8   7   6         10.48          3.68         3.02 o                         
  -7   7   6         13.93          7.55         2.83 o                         
  -6   7   6          8.84          6.51         5.54 o                         
  -5   7   6        148.81        152.82         6.71 o                         
  -4   7   6        668.07        691.10        36.93 o                         
  -3   7   6        187.15        213.87        21.89 o                         
  -2   7   6          1.51          1.44         2.03 o                         
  -1   7   6         72.26         74.06         4.18 o                         
   0   7   6          0.61          0.63         1.46 o                         
   1   7   6        174.97        184.29         3.55 o                         
   2   7   6        751.52        747.21        11.04 o                         
   3   7   6        251.64        242.36         6.56 o                         
   4   7   6          6.02          4.72         1.24 o                         
   5   7   6          8.04          7.77         2.23 o                         
   6   7   6         20.43         21.34         2.68 o                         
   7   7   6         67.84         70.52         4.46 o                         
   8   7   6        104.29        104.37         5.74 o                         
  -9   8   6          5.57          6.86         6.33 o                         
  -8   8   6         11.66         15.16         3.41 o                         
  -7   8   6          8.62          5.68         3.02 o                         
  -6   8   6          2.98         -0.77         2.53 o                         
  -5   8   6          4.57          6.96         2.53 o                         
  -4   8   6         13.78         11.93         2.32 o                         
  -3   8   6         39.51         33.83         2.40 o                         
  -2   8   6         21.36         21.97         2.82 o                         
  -1   8   6         56.71         61.42         3.67 o                         
   0   8   6         17.39         22.14         1.98 o                         
   1   8   6         56.45         51.56         2.46 o                         
   2   8   6          3.31          4.22         2.61 o                         
   3   8   6        738.78        714.67         9.59 o                         
   4   8   6         46.85         40.73         2.87 o                         
   5   8   6          0.42          0.15         1.91 o                         
   6   8   6        224.48        228.07         6.58 o                         
   7   8   6         92.87         95.93         5.18 o                         
   8   8   6         80.24         87.89         5.03 o                         
  -9   9   6          0.71          7.91         6.86 o                         
  -8   9   6         30.32         33.76         5.40 o                         
  -7   9   6          0.11          3.09         3.67 o                         
  -6   9   6         11.60         11.37         3.67 o                         
  -5   9   6         42.41         35.09         3.10 o                         
  -4   9   6          4.12         -0.19         2.01 o                         
  -3   9   6         66.52         71.90         5.06 o                         
  -2   9   6         49.35         54.74         4.01 o                         
  -1   9   6        281.50        284.75         7.10 o                         
   0   9   6        326.15        341.00         7.01 o                         
   1   9   6        789.45        804.77        16.41 o                         
   2   9   6        433.98        429.31        11.00 o                         
   3   9   6         73.75         69.02         5.03 o                         
   4   9   6         29.17         19.35         3.73 o                         
   5   9   6        184.64        189.79         8.80 o                         
   6   9   6          4.69          5.09         2.36 o                         
   7   9   6          0.15         -1.21         2.36 o                         
   8   9   6          2.72          6.36         3.00 o                         
  -8  10   6         11.96         23.74         7.39 o                         
  -7  10   6         35.64         37.74         8.70 o                         
  -6  10   6          1.12         -0.11         3.53 o                         
  -5  10   6          1.06         -3.43         3.43 o                         
  -4  10   6          1.42         -2.78         2.78 o                         
  -3  10   6         22.99         25.08         3.15 o                         
  -2  10   6          6.86          8.21         2.53 o                         
  -1  10   6        168.35        190.72         5.95 o                         
   0  10   6         62.69         68.77         4.81 o                         
   1  10   6        402.52        405.25        10.44 o                         
   2  10   6         68.40         72.06         4.85 o                         
   3  10   6          2.05         -2.11         2.61 o                         
   4  10   6        129.08        121.12         5.20 o                         
   5  10   6          9.68          8.25         3.69 o                         
   6  10   6         28.90         33.06         2.89 o                         
   7  10   6         19.87         19.88         3.27 o                         
   8  10   6          0.10          1.00         3.12 o                         
  -8  11   6         10.55         11.08         7.39 o                         
  -7  11   6        160.95        187.76         9.84 o                         
  -6  11   6         56.57         61.69         7.12 o                         
  -5  11   6          1.22         -3.34         3.34 o                         
  -4  11   6          4.99          1.58         7.39 o                         
  -3  11   6          3.57         -2.11         2.61 o                         
  -2  11   6        105.13        118.94         5.32 o                         
  -1  11   6        144.44        146.75         5.45 o                         
   0  11   6          1.42          3.41         4.22 o                         
   1  11   6        128.44        126.51         6.52 o                         
   2  11   6         38.06         25.51         4.22 o                         
   3  11   6         33.74         25.40         3.02 o                         
   4  11   6         91.60         85.48         5.03 o                         
   5  11   6        181.54        195.51         8.58 o                         
   6  11   6         12.75         11.34         4.10 o                         
   7  11   6          0.24          4.73         2.46 o                         
  -8  12   6          0.42          8.97         6.86 o                         
  -7  12   6          4.53         13.45         4.85 o                         
  -6  12   6          4.89          7.69         4.43 o                         
  -5  12   6         11.87         16.22         4.43 o                         
  -4  12   6          4.45         -0.03         2.55 o                         
  -3  12   6         84.81         88.92         8.51 o                         
  -2  12   6        136.76        144.45         6.08 o                         
  -1  12   6        257.15        290.14        12.66 o                         
   0  12   6        158.81        174.27         6.23 o                         
   1  12   6         99.29        106.55         5.36 o                         
   2  12   6         11.37          2.56         2.53 o                         
   3  12   6        360.28        360.23         8.73 o                         
   4  12   6          0.86         -3.39         3.39 o                         
   5  12   6         71.84         72.56         5.97 o                         
   6  12   6         39.62         39.28         6.07 o                         
   7  12   6         70.10         66.47         8.97 o                         
  -7  13   6         31.51         42.20         8.97 o                         
  -6  13   6         20.46         30.90         5.03 o                         
  -5  13   6         50.46         54.65         5.32 o                         
  -4  13   6         34.65         37.77         4.68 o                         
  -3  13   6         92.34         82.88         5.58 o                         
  -2  13   6         63.79         69.63         5.97 o                         
  -1  13   6        436.01        474.75        15.83 o                         
   0  13   6        164.58        135.32         8.89 o                         
   1  13   6          0.03         -2.44         2.44 o                         
   2  13   6         44.84         39.07         3.49 o                         
   3  13   6         45.30         42.49         3.63 o                         
   4  13   6         67.62         92.03         6.16 o                         
   5  13   6         45.00         50.76         5.40 o                         
   6  13   6          2.86          8.18         4.48 o                         
  -7  14   6          3.30          3.69         7.39 o                         
  -6  14   6         53.61         54.28         8.97 o                         
  -5  14   6          9.20         13.69         4.56 o                         
  -4  14   6          3.04          3.92         3.80 o                         
  -3  14   6         48.44         52.45         5.80 o                         
  -2  14   6        209.86        203.53         6.57 o                         
  -1  14   6          1.39         -3.30         3.30 o                         
   0  14   6         47.41         54.14         4.18 o                         
   1  14   6          8.75          8.84         2.83 o                         
   2  14   6         14.65         17.47         3.14 o                         
   3  14   6          1.42          3.40         2.63 o                         
   4  14   6         30.11         35.18         4.81 o                         
   5  14   6          7.10         13.98         4.48 o                         
   6  14   6         72.35         77.55         9.50 o                         
  -6  15   6          0.47         10.02         7.91 o                         
  -5  15   6          0.73          1.93         4.18 o                         
  -4  15   6          4.96         -0.53         3.80 o                         
  -3  15   6         31.25         29.67         4.75 o                         
  -2  15   6         72.25         75.38        10.55 o                         
  -1  15   6         71.04         67.00         8.97 o                         
   0  15   6         17.62         15.63         5.01 o                         
   1  15   6         46.01         40.93         4.85 o                         
   2  15   6          5.33          3.77         2.83 o                         
   3  15   6        162.94        204.66         7.51 o                         
   4  15   6         41.87         43.79         7.91 o                         
  -5  16   6         24.05         16.35         7.39 o                         
  -4  16   6          1.78         -1.03         4.48 o                         
  -3  16   6         45.20         47.45         7.39 o                         
  -2  16   6          1.58          6.15         2.83 o                         
  -1  16   6          3.03         -5.28         5.28 o                         
   0  16   6          4.34          4.22         5.80 o                         
   1  16   6         50.24         57.25         5.60 o                         
   2  16   6         69.70         90.31         7.39 o                         
   3  16   6         15.17         16.88         5.80 o                         
  -4  17   6         16.17          8.39         3.99 o                         
  -3  17   6          4.24          3.55         3.66 o                         
  -2  17   6          3.35         -4.75         6.33 o                         
  -1  17   6         10.07         10.55         6.86 o                         
   0  17   6          0.45         -3.17         5.28 o                         
   1  17   6          8.79         13.72         6.33 o                         
   2  17   6          0.86          4.75         5.28 o                         
   3  17   6          3.71          9.50         5.28 o                         
  -2  18   6          2.26         12.66         7.39 o                         
  -1  18   6         17.54         28.49         7.39 o                         
   0  18   6          4.10         10.55         6.33 o                         
   1  18   6          7.58          7.91         6.33 o                         
   2  18   6          0.27         10.55         5.80 o                         
  -9   0   7          3.18          1.06         5.28 o                         
  -7   0   7         41.05         31.12         6.33 o                         
  -5   0   7       3488.36       3444.80        79.13 o                         
  -3   0   7          0.06         -3.17         3.17 o                         
  -1   0   7        148.04        148.24         5.22 o                         
   1   0   7       1480.87       1544.10        49.59 o                         
   3   0   7         42.83         47.64         4.81 o                         
   5   0   7        255.86        259.35         7.64 o                         
   7   0   7        303.34        309.14        14.24 o                         
 -10   1   7          4.50         -1.58         5.80 o                         
  -9   1   7          3.66          0.15         3.90 o                         
  -8   1   7         48.16         49.33         5.22 o                         
  -7   1   7         57.02         49.36         4.85 o                         
  -6   1   7          5.13         11.16         3.53 o                         
  -5   1   7        290.12        396.48        15.03 o                         
  -4   1   7         33.83         34.57         3.53 o                         
  -3   1   7         25.88         27.70         3.36 o                         
  -2   1   7          1.20          1.24         1.78 o                         
  -1   1   7        484.53        494.05         7.25 o                         
   0   1   7         10.00         14.14         1.50 o                         
   1   1   7        131.60        142.08         3.41 o                         
   2   1   7          0.23         -0.82         1.07 o                         
   3   1   7        873.57        880.41         9.54 o                         
   4   1   7         17.31         11.40         1.46 o                         
   5   1   7         97.01         87.94         3.59 o                         
   6   1   7          7.72          5.28         2.13 o                         
   7   1   7        100.63        110.79         6.71 o                         
   8   1   7          7.02          2.45         3.17 o                         
 -10   2   7          7.54          7.91         6.86 o                         
  -9   2   7          3.98         -1.26         4.22 o                         
  -8   2   7          0.11          0.79         3.73 o                         
  -7   2   7          0.00         -0.26         3.36 o                         
  -6   2   7          2.60         -2.64         3.15 o                         
  -5   2   7         46.81         62.74        12.66 o                         
  -4   2   7        858.45        952.34        28.49 o                         
  -3   2   7         39.63         38.35         5.80 o                         
  -2   2   7         20.14         21.93         3.18 o                         
  -1   2   7         14.91         15.00         1.98 o                         
   0   2   7        224.16        245.51         4.61 o                         
   1   2   7        110.01         89.61         2.81 o                         
   2   2   7          1.02         -0.22         1.07 o                         
   3   2   7        418.71        423.14         5.58 o                         
   4   2   7        204.33        181.22         3.97 o                         
   5   2   7        580.18        567.54         8.86 o                         
   6   2   7          0.90         -1.91         1.91 o                         
   7   2   7          0.04          0.91         2.32 o                         
   8   2   7         13.91         21.85         3.90 o                         
 -10   3   7          4.17          9.50         6.33 o                         
  -9   3   7          0.07         -3.73         3.73 o                         
  -8   3   7          1.59         -0.97         3.53 o                         
  -7   3   7          3.20          4.48         3.73 o                         
  -6   3   7          0.00         -3.17         3.17 o                         
  -5   3   7          1.46          0.79         2.98 o                         
  -4   3   7          3.65         10.67         5.80 o                         
  -3   3   7        211.39        210.34         8.97 o                         
  -2   3   7          0.48         -0.79         7.12 o                         
  -1   3   7        539.57        517.64         8.15 o                         
   0   3   7        135.73        134.94         3.47 o                         
   1   3   7         81.38         71.04         2.62 o                         
   2   3   7          9.15          5.74         1.19 o                         
   3   3   7        756.68        751.04        10.39 o                         
   4   3   7        159.13        140.87         3.54 o                         
   5   3   7         51.50         48.30         3.32 o                         
   6   3   7         75.92         83.87         4.55 o                         
   7   3   7        396.46        399.64         9.22 o                         
   8   3   7         54.88         50.97         5.03 o                         
  -9   4   7         13.08         11.81         4.28 o                         
  -8   4   7         62.06         52.26         5.22 o                         
  -7   4   7          2.05         -3.17         3.36 o                         
  -6   4   7         14.87         15.32         3.73 o                         
  -5   4   7         20.46         22.39         3.69 o                         
  -4   4   7         40.49         42.56         3.90 o                         
  -3   4   7         71.29         56.69         3.90 o                         
  -2   4   7          0.71         -2.03         2.03 o                         
  -1   4   7         33.43         27.41         2.78 o                         
   0   4   7        647.21        628.34         9.94 o                         
   1   4   7        221.07        224.87         4.34 o                         
   2   4   7        302.53        305.58         5.41 o                         
   3   4   7         31.19         32.02         2.28 o                         
   4   4   7         51.77         50.90         2.57 o                         
   5   4   7         22.17         17.13         2.48 o                         
   6   4   7        111.50        110.79         5.03 o                         
   7   4   7          0.05          6.14         2.90 o                         
   8   4   7        106.15        117.47        13.19 o                         
  -9   5   7          0.90         -1.34         4.05 o                         
  -8   5   7         10.11         16.09         4.48 o                         
  -7   5   7          1.66         -2.11         3.73 o                         
  -6   5   7          6.31          1.06         3.36 o                         
  -5   5   7         21.73         23.21         3.73 o                         
  -4   5   7          2.43          1.32         2.61 o                         
  -3   5   7         31.26         28.15         3.15 o                         
  -2   5   7         63.43         56.00         4.10 o                         
  -1   5   7        654.22        653.05        12.99 o                         
   0   5   7         11.37          8.37         1.50 o                         
   1   5   7        106.75        105.13         3.04 o                         
   2   5   7         41.65         48.10         2.33 o                         
   3   5   7        809.53        837.92        11.28 o                         
   4   5   7         17.12         14.74         2.74 o                         
   5   5   7         59.41         43.52         3.18 o                         
   6   5   7        225.82        208.95         6.34 o                         
   7   5   7        164.78        171.38         6.26 o                         
   8   5   7         42.62         39.16         5.54 o                         
  -9   6   7         15.15          6.86         5.80 o                         
  -8   6   7         14.26         12.13         4.05 o                         
  -7   6   7         11.01         15.29         4.48 o                         
  -6   6   7          2.30         -2.98         2.98 o                         
  -5   6   7         25.37         20.87         3.73 o                         
  -4   6   7         10.48          5.80         2.98 o                         
  -3   6   7         37.27         37.05         3.73 o                         
  -2   6   7        196.47        207.59         6.46 o                         
  -1   6   7        334.46        339.01        10.81 o                         
   0   6   7        237.35        238.83         4.38 o                         
   1   6   7        351.06        233.58        74.63 o                         
   2   6   7        155.96        156.35         4.54 o                         
   3   6   7          0.00         -0.90         1.78 o                         
   4   6   7        343.07        351.64         7.60 o                         
   5   6   7        370.59        390.94         8.52 o                         
   6   6   7         77.24         86.77         4.91 o                         
   7   6   7         12.16         16.14         2.79 o                         
   8   6   7        133.23        150.04        15.83 o                         
  -8   7   7          0.09         -5.54         5.54 o                         
  -7   7   7         20.65         10.30         3.90 o                         
  -6   7   7          3.89          2.28         6.86 o                         
  -5   7   7          0.79          2.64         2.98 o                         
  -4   7   7         53.62         51.45         4.10 o                         
  -3   7   7         77.88         87.39         8.44 o                         
  -2   7   7        369.62        386.85         9.24 o                         
  -1   7   7         94.23        102.67         4.68 o                         
   0   7   7          2.00          0.14         1.40 o                         
   1   7   7        175.09        105.00        43.14 o                         
   2   7   7        326.23        267.47        26.04 o                         
   3   7   7        110.09         95.07         3.95 o                         
   4   7   7        151.60        155.09         5.10 o                         
   5   7   7          6.61          7.23         2.30 o                         
   6   7   7         80.72         81.12         5.07 o                         
   7   7   7         46.99         40.51         3.57 o                         
   8   7   7          0.03         -0.90         3.03 o                         
  -9   8   7          9.54         -2.11         6.33 o                         
  -8   8   7          0.47         -1.15         4.05 o                         
  -7   8   7         15.51         20.29         4.28 o                         
  -6   8   7          0.11         -2.89         3.15 o                         
  -5   8   7         25.10         22.70         3.73 o                         
  -4   8   7         94.39         95.38         6.59 o                         
  -3   8   7        174.68        193.97        12.13 o                         
  -2   8   7         46.16         44.22         3.67 o                         
  -1   8   7          4.31          2.60         2.24 o                         
   0   8   7        150.49         97.04        51.70 o                         
   1   8   7        543.09        529.69        14.24 o                         
   2   8   7          3.42         -1.17         1.17 o                         
   3   8   7          0.01         -0.77         1.64 o                         
   4   8   7          2.57          1.19         1.72 o                         
   5   8   7        153.70        155.87         6.65 o                         
   6   8   7          0.03          3.74         2.62 o                         
   7   8   7          0.49         -0.39         2.36 o                         
   8   8   7          8.27         16.88         6.33 o                         
  -8   9   7          3.32         -4.22         6.33 o                         
  -7   9   7          0.05          1.38         3.90 o                         
  -6   9   7          8.64          3.72         3.53 o                         
  -5   9   7          1.53         -0.93         3.15 o                         
  -4   9   7         16.36         11.81         5.54 o                         
  -3   9   7          5.03          4.68         2.78 o                         
  -2   9   7          4.04          2.49         4.48 o                         
  -1   9   7        313.55        338.66         8.36 o                         
   0   9   7        820.02        836.98        17.35 o                         
   1   9   7        102.42         99.57         4.06 o                         
   2   9   7          6.18         -1.58         2.98 o                         
   3   9   7        254.03        244.79         8.58 o                         
   4   9   7        390.30        395.12         8.00 o                         
   5   9   7          3.40          5.20         2.11 o                         
   6   9   7        197.50        209.39        11.06 o                         
   7   9   7         42.84         45.00         3.61 o                         
  -8  10   7          5.97          9.50         7.39 o                         
  -7  10   7          3.28         12.13         6.33 o                         
  -6  10   7          0.49         -3.53         3.53 o                         
  -5  10   7          8.17          2.90         3.36 o                         
  -4  10   7          0.03         -2.98         2.98 o                         
  -3  10   7         10.81         10.02         2.98 o                         
  -2  10   7        155.78        176.84         6.46 o                         
  -1  10   7         83.92         91.21         5.17 o                         
   0  10   7        326.16        347.06         7.10 o                         
   1  10   7          0.10         -2.25         2.78 o                         
   2  10   7         25.01         25.35         3.90 o                         
   3  10   7          2.04         -0.79         2.98 o                         
   4  10   7         46.26         51.21         4.85 o                         
   5  10   7         97.21        118.33         7.46 o                         
   6  10   7        177.06        196.60         6.46 o                         
   7  10   7          0.19          1.80         2.46 o                         
  -8  11   7          4.25          5.28         6.86 o                         
  -7  11   7         54.08         39.04         7.91 o                         
  -6  11   7         24.26         13.72         6.33 o                         
  -5  11   7          8.20          4.53         3.53 o                         
  -4  11   7          0.03         -2.98         2.98 o                         
  -3  11   7          9.95         11.84         3.96 o                         
  -2  11   7         54.62         50.03         4.05 o                         
  -1  11   7        115.71        120.64        12.13 o                         
   0  11   7        100.51        105.75         8.97 o                         
   1  11   7        123.53        112.20        11.34 o                         
   2  11   7          0.94          3.96         3.36 o                         
   3  11   7          1.40          1.89         3.69 o                         
   4  11   7          2.52          0.53         2.48 o                         
   5  11   7         13.62         18.43         4.28 o                         
   6  11   7         20.56         34.06         5.03 o                         
   7  11   7         17.39         26.65         3.28 o                         
  -7  12   7          7.73         14.24         7.39 o                         
  -6  12   7         34.92         29.46         5.18 o                         
  -5  12   7          5.01          2.40         4.05 o                         
  -4  12   7          3.65         -0.26         3.43 o                         
  -3  12   7        143.74        144.48         6.68 o                         
  -2  12   7        164.34        203.95         7.21 o                         
  -1  12   7          2.23          0.42         7.12 o                         
   0  12   7         60.90         63.30         6.86 o                         
   1  12   7         58.88         59.40         5.03 o                         
   2  12   7        309.20        332.96        10.63 o                         
   3  12   7          3.91          0.59         2.63 o                         
   4  12   7        261.11        294.68         8.31 o                         
   5  12   7         12.10         15.48         4.28 o                         
   6  12   7         60.43         63.78         6.15 o                         
  -7  13   7         69.52         67.52        10.55 o                         
  -6  13   7         10.41         18.41         5.03 o                         
  -5  13   7         56.94         67.26         9.76 o                         
  -4  13   7         32.92         43.32         4.94 o                         
  -3  13   7         29.90         28.88         3.39 o                         
  -2  13   7         42.72         48.95         3.55 o                         
  -1  13   7          6.82          7.02         3.69 o                         
   0  13   7         31.70         33.59         4.43 o                         
   1  13   7          0.30         -1.46         2.63 o                         
   2  13   7         17.66         22.00         3.24 o                         
   3  13   7         17.14          9.55         2.93 o                         
   4  13   7         20.97         23.95         4.48 o                         
   5  13   7          3.26          0.45         3.96 o                         
   6  13   7         69.03         82.30        10.02 o                         
  -6  14   7          8.71          7.39         6.86 o                         
  -5  14   7         30.49         33.45         5.32 o                         
  -4  14   7          1.71          4.39         3.90 o                         
  -3  14   7        105.86        130.78         7.42 o                         
  -2  14   7         42.38         40.12         4.07 o                         
  -1  14   7          0.66         -3.30         3.30 o                         
   0  14   7          5.87         -2.64         4.75 o                         
   1  14   7          0.03         -0.56         2.83 o                         
   2  14   7         10.36         10.93         3.14 o                         
   3  14   7          0.15          3.73         2.93 o                         
   4  14   7         28.50         29.16         4.85 o                         
   5  14   7          6.45         12.66         6.33 o                         
  -5  15   7          6.41          7.91         7.39 o                         
  -4  15   7         26.58         28.19         4.78 o                         
  -3  15   7          0.71          3.72         3.59 o                         
  -2  15   7          0.78          0.56         3.19 o                         
  -1  15   7         12.11          7.39         6.33 o                         
   0  15   7        105.99        117.64        12.13 o                         
   1  15   7          0.09         -2.69         6.07 o                         
   2  15   7         52.55         65.09         4.85 o                         
   3  15   7         35.55         38.30         4.94 o                         
  -4  16   7          1.54          0.62         3.99 o                         
  -3  16   7         34.70         32.42         4.47 o                         
  -2  16   7          5.22         15.30         7.39 o                         
  -1  16   7          1.63         -0.53         5.80 o                         
   0  16   7          4.97         12.13         6.33 o                         
   1  16   7         43.21         45.90         7.91 o                         
   2  16   7         31.14         30.07         6.86 o                         
   3  16   7         13.42         13.19         5.28 o                         
  -3  17   7          0.03          3.81         3.96 o                         
  -2  17   7         10.47         10.02         7.39 o                         
  -1  17   7          0.11          4.75         6.33 o                         
   0  17   7          6.24         10.55         6.33 o                         
   1  17   7          6.13          4.75         6.33 o                         
   2  17   7         25.65         26.90         6.33 o                         
  -8   0   8         72.14         64.36         8.44 o                         
  -6   0   8         11.55         14.77         5.28 o                         
  -4   0   8        863.16        885.20        24.79 o                         
  -2   0   8         54.35         52.03         3.67 o                         
   0   0   8         59.52         57.87         3.90 o                         
   2   0   8        698.63        705.34        26.11 o                         
   4   0   8        113.37        129.77         5.56 o                         
   6   0   8        220.43        241.61        12.13 o                         
  -9   1   8          0.36         -2.04         4.48 o                         
  -8   1   8          7.00          7.61         4.28 o                         
  -7   1   8          1.32          1.32         3.73 o                         
  -6   1   8         19.05         28.98         4.28 o                         
  -5   1   8        133.59        172.58         7.83 o                         
  -4   1   8        125.76        136.29        21.10 o                         
  -3   1   8         45.00         39.08         8.44 o                         
  -2   1   8          2.20          1.57         1.78 o                         
  -1   1   8        382.46        397.59         6.66 o                         
   0   1   8         48.07         44.18         2.43 o                         
   1   1   8         44.75         40.05         2.23 o                         
   2   1   8         98.39        107.72         3.55 o                         
   3   1   8        175.85        172.83         4.04 o                         
   4   1   8         69.87         64.14         3.15 o                         
   5   1   8          1.00         -0.53         2.01 o                         
   6   1   8          0.73          3.17         2.98 o                         
   7   1   8         25.67         21.64         4.10 o                         
  -9   2   8          2.61          6.96         4.65 o                         
  -8   2   8          3.12          5.60         4.75 o                         
  -7   2   8          2.38         -3.53         3.53 o                         
  -6   2   8          2.18          0.25         3.53 o                         
  -5   2   8          2.54         14.51         3.73 o                         
  -4   2   8          9.12          4.15        10.81 o                         
  -3   2   8        121.72        111.53        22.42 o                         
  -2   2   8        224.69        225.41         7.27 o                         
  -1   2   8        125.40        123.72         4.24 o                         
   0   2   8          5.40          3.64         1.43 o                         
   1   2   8        130.41        128.85         3.52 o                         
   2   2   8        134.64        144.35         3.57 o                         
   3   2   8        364.95        356.07         7.50 o                         
   4   2   8        169.57        149.53         4.39 o                         
   5   2   8         39.64         36.19         3.14 o                         
   6   2   8         17.42         30.05         3.14 o                         
   7   2   8          2.54          0.90         3.15 o                         
  -9   3   8          8.20          5.80         6.33 o                         
  -8   3   8          0.00         -2.37         4.10 o                         
  -7   3   8          3.70          7.26         3.90 o                         
  -6   3   8          1.23         -2.33         4.22 o                         
  -5   3   8          9.57         10.80         3.53 o                         
  -4   3   8          3.98          2.90         5.54 o                         
  -3   3   8         37.26         29.14         7.39 o                         
  -2   3   8         49.38         43.49         6.59 o                         
  -1   3   8         80.53         73.82         3.54 o                         
   0   3   8         14.17         12.60         2.01 o                         
   1   3   8          1.97          1.47         1.46 o                         
   2   3   8          5.78          9.05         1.70 o                         
   3   3   8         20.20         24.19         2.53 o                         
   4   3   8        104.14        113.05         4.85 o                         
   5   3   8          7.12          1.26         2.09 o                         
   6   3   8        195.99        225.04         6.87 o                         
   7   3   8         36.75         29.01         8.70 o                         
  -9   4   8          0.88          4.75         6.33 o                         
  -8   4   8          9.29          8.44         4.48 o                         
  -7   4   8          0.24         -0.78         5.28 o                         
  -6   4   8          5.31          3.96         3.73 o                         
  -5   4   8          0.25          0.53         2.98 o                         
  -4   4   8         21.17         17.79         3.53 o                         
  -3   4   8         19.18         14.93         7.12 o                         
  -2   4   8          8.55          8.67         2.91 o                         
  -1   4   8         14.42         11.30         2.29 o                         
   0   4   8         62.23         53.70         3.14 o                         
   1   4   8         89.43         89.52         3.64 o                         
   2   4   8        867.68        879.75        15.76 o                         
   3   4   8        361.82        352.69         7.66 o                         
   4   4   8         43.82         37.01         3.87 o                         
   5   4   8        101.60         84.22         4.55 o                         
   6   4   8        178.75        198.85         6.77 o                         
   7   4   8         67.68         75.56         5.70 o                         
  -9   5   8          3.04         11.61         6.86 o                         
  -8   5   8          0.82         -3.69         3.90 o                         
  -7   5   8          0.49         -3.73         3.73 o                         
  -6   5   8          2.82          4.05         3.53 o                         
  -5   5   8         81.32         83.35        10.81 o                         
  -4   5   8         10.09          4.22         3.15 o                         
  -3   5   8         14.84         10.67         3.15 o                         
  -2   5   8         26.42         25.92         3.15 o                         
  -1   5   8        441.02        443.53         8.15 o                         
   0   5   8         35.74         33.29         3.34 o                         
   1   5   8        365.98        369.00         6.93 o                         
   2   5   8          7.58         11.19         2.23 o                         
   3   5   8        126.82        117.38         4.66 o                         
   4   5   8          8.80          5.86         2.17 o                         
   5   5   8         49.61         47.05         3.49 o                         
   6   5   8          2.90          8.60         2.71 o                         
   7   5   8          5.88          6.98         2.87 o                         
  -9   6   8          5.05          2.11         5.80 o                         
  -8   6   8          1.20          7.76         5.01 o                         
  -7   6   8          6.36          0.15         3.90 o                         
  -6   6   8         15.32          7.89         3.90 o                         
  -5   6   8          0.44         -3.07         3.15 o                         
  -4   6   8          1.27         -2.78         2.78 o                         
  -3   6   8         69.00         75.61         5.03 o                         
  -2   6   8          6.22         10.70         4.22 o                         
  -1   6   8          4.93          7.37         1.83 o                         
   0   6   8         33.44         35.18         2.51 o                         
   1   6   8         10.04         11.63         2.14 o                         
   2   6   8         47.07         43.88         3.96 o                         
   3   6   8        243.80        246.74         6.27 o                         
   4   6   8         52.73         52.64         3.55 o                         
   5   6   8         80.18         86.98         4.42 o                         
   6   6   8        149.71        168.17         6.29 o                         
   7   6   8          0.16         -0.77         2.62 o                         
  -8   7   8          0.35         -5.28         5.28 o                         
  -7   7   8         14.79          2.64         4.10 o                         
  -6   7   8        126.91        105.49         7.06 o                         
  -5   7   8         10.59          5.80         3.36 o                         
  -4   7   8         37.57         36.30         4.28 o                         
  -3   7   8          8.37          8.13         3.15 o                         
  -2   7   8        128.76        127.66         5.83 o                         
  -1   7   8          7.62         12.57         2.91 o                         
   0   7   8        135.98        146.79        10.02 o                         
   1   7   8         34.56         37.34         2.76 o                         
   2   7   8        178.48        165.54         5.99 o                         
   3   7   8         22.24         21.66         2.41 o                         
   4   7   8         43.07         48.75         3.18 o                         
   5   7   8         15.33         17.44         2.62 o                         
   6   7   8          0.26          1.64         2.36 o                         
   7   7   8         26.46         26.82         3.96 o                         
  -8   8   8          6.76          4.22         5.80 o                         
  -7   8   8          3.39          0.80         3.90 o                         
  -6   8   8          1.60         -3.73         3.73 o                         
  -5   8   8          0.21         -3.17         3.17 o                         
  -4   8   8         28.90         29.31         3.90 o                         
  -3   8   8          0.19          0.04         2.78 o                         
  -2   8   8          1.25          4.61         2.78 o                         
  -1   8   8          0.02         -0.68         2.53 o                         
   0   8   8        174.79        184.48         7.91 o                         
   1   8   8         98.44         94.07        11.77 o                         
   2   8   8         85.19         69.30         3.64 o                         
   3   8   8         82.17         74.42         3.57 o                         
   4   8   8          5.38          2.70         3.00 o                         
   5   8   8         44.01         45.13         3.39 o                         
   6   8   8          1.10          1.63         2.41 o                         
   7   8   8          7.15         14.24         3.51 o                         
  -7   9   8          2.82         -1.39         4.05 o                         
  -6   9   8          6.76         -1.32         3.73 o                         
  -5   9   8         36.04         29.20         5.01 o                         
  -4   9   8         13.48         11.22         3.53 o                         
  -3   9   8         11.22         12.53         3.15 o                         
  -2   9   8         46.44         49.51         5.28 o                         
  -1   9   8        163.89        178.27         9.23 o                         
   0   9   8        347.35        349.25        19.78 o                         
   1   9   8          0.54         -2.05         3.15 o                         
   2   9   8        115.74        104.63         4.93 o                         
   3   9   8         84.75         92.35         6.71 o                         
   4   9   8         22.76         23.48         2.49 o                         
   5   9   8          0.33          2.03         2.07 o                         
   6   9   8         27.27         29.09         3.46 o                         
   7   9   8        200.76        241.72        15.03 o                         
  -6  10   8          2.47         -4.10         4.10 o                         
  -5  10   8          0.00         -3.36         3.36 o                         
  -4  10   8          9.19          4.00         3.53 o                         
  -3  10   8         16.81         11.08         3.36 o                         
  -2  10   8          0.39          4.91         2.91 o                         
  -1  10   8          9.06         13.89         5.80 o                         
   0  10   8         59.42         50.66         3.59 o                         
   1  10   8          4.83          0.53         2.98 o                         
   2  10   8        111.07        117.66         7.09 o                         
   3  10   8          0.44          1.80         3.53 o                         
   4  10   8        122.96        114.55         7.64 o                         
   5  10   8         88.25         79.65         6.15 o                         
   6  10   8         12.51         17.88         2.85 o                         
  -6  11   8          6.65          7.91         6.33 o                         
  -5  11   8          0.20         -3.53         3.53 o                         
  -4  11   8          0.52         -4.48         4.48 o                         
  -3  11   8          6.91          4.48         3.36 o                         
  -2  11   8        105.99        123.77        17.67 o                         
  -1  11   8        216.59        216.51        14.77 o                         
   0  11   8         28.26         33.76         6.33 o                         
   1  11   8         74.63         59.55         5.03 o                         
   2  11   8         19.22         20.84         4.10 o                         
   3  11   8        114.43        124.74         7.64 o                         
   4  11   8          0.73         -1.53         3.96 o                         
   5  11   8          8.68         18.71         4.28 o                         
   6  11   8          3.93          6.38         5.01 o                         
  -6  12   8          0.14          1.58         6.86 o                         
  -5  12   8          2.11          0.53         5.28 o                         
  -4  12   8         27.60         27.11         4.75 o                         
  -3  12   8         47.74         43.49         4.43 o                         
  -2  12   8        172.75        205.94         7.73 o                         
  -1  12   8          0.07         -0.43         2.91 o                         
   0  12   8         44.93         36.40         6.33 o                         
   1  12   8        169.50        176.24         8.39 o                         
   2  12   8          3.41         -3.36         3.36 o                         
   3  12   8         32.40         34.81         5.28 o                         
   4  12   8          2.26          6.33         3.73 o                         
   5  12   8         56.07         66.94         6.15 o                         
  -6  13   8         27.35         16.88         7.91 o                         
  -5  13   8         34.08         34.93         5.18 o                         
  -4  13   8         33.87         35.87         6.33 o                         
  -3  13   8         65.85         67.31        13.98 o                         
  -2  13   8        203.45        209.30         7.73 o                         
  -1  13   8          0.49         -3.69         5.28 o                         
   0  13   8          0.89         -3.17         5.28 o                         
   1  13   8          3.94          5.80         3.73 o                         
   2  13   8         37.99         27.01         3.63 o                         
   3  13   8         37.51         40.49         4.03 o                         
   4  13   8         10.94          9.50         4.10 o                         
   5  13   8         69.96         83.35         9.50 o                         
  -5  14   8          0.00         -3.17         6.33 o                         
  -4  14   8        122.47        152.94         8.86 o                         
  -3  14   8          0.38          5.05         3.80 o                         
  -2  14   8          6.77          6.96         5.80 o                         
  -1  14   8          0.97         -3.80         3.80 o                         
   0  14   8         26.74         25.78         5.28 o                         
   1  14   8          4.08          3.52         3.07 o                         
   2  14   8         31.21         29.19         3.96 o                         
   3  14   8          0.92          4.52         4.75 o                         
   4  14   8         11.21         15.30         6.33 o                         
  -4  15   8         20.51         19.44         7.12 o                         
  -3  15   8          0.44         -0.10         3.59 o                         
  -2  15   8         20.45         13.39         3.69 o                         
  -1  15   8          4.19          3.69         6.33 o                         
   0  15   8          3.36         12.13         6.33 o                         
   1  15   8         47.13         53.81         8.44 o                         
   2  15   8          2.77          5.28         5.80 o                         
   3  15   8          0.07          7.91         5.28 o                         
  -3  16   8          5.32          4.13         3.99 o                         
  -2  16   8          1.91          1.58         6.86 o                         
  -1  16   8         11.51         13.72         6.86 o                         
   0  16   8          0.09          0.00         5.80 o                         
   1  16   8         23.87         22.16         6.86 o                         
  -7   0   9        366.12        308.08        15.83 o                         
  -5   0   9        105.58        109.20        11.08 o                         
  -3   0   9         10.48          2.11         4.75 o                         
  -1   0   9        166.17        159.28         8.97 o                         
   1   0   9          0.05          2.01         2.03 o                         
   3   0   9         27.78         15.30         4.22 o                         
   5   0   9        114.22        135.58        10.02 o                         
  -8   1   9          0.01          3.85         4.28 o                         
  -7   1   9         61.77         57.98         5.77 o                         
  -6   1   9          0.37         12.40         4.10 o                         
  -5   1   9          0.61          6.96         3.90 o                         
  -4   1   9          0.04         -1.32         4.48 o                         
  -3   1   9         46.97         32.41         3.90 o                         
  -2   1   9         16.70         11.63         4.11 o                         
  -1   1   9         68.07         67.16         3.94 o                         
   0   1   9         64.32         65.63         3.93 o                         
   1   1   9         86.55         98.02         5.40 o                         
   2   1   9        306.67        324.04         9.13 o                         
   3   1   9         15.86         12.63         2.36 o                         
   4   1   9         30.77         22.68         2.83 o                         
   5   1   9         27.54         26.89         3.73 o                         
   6   1   9        214.55        235.41         8.93 o                         
  -8   2   9          0.02          6.22         4.65 o                         
  -7   2   9         11.98         15.56         4.48 o                         
  -6   2   9        222.72        232.83         9.68 o                         
  -5   2   9          0.49          2.11         3.73 o                         
  -4   2   9          5.80          4.48         3.43 o                         
  -3   2   9          1.14         -2.39         4.22 o                         
  -2   2   9         15.33          8.44         2.98 o                         
  -1   2   9         40.80         39.77         3.02 o                         
   0   2   9         45.98         49.66         3.90 o                         
   1   2   9        211.68        227.71         7.27 o                         
   2   2   9        416.37        408.96        22.68 o                         
   3   2   9        102.08        107.43         4.85 o                         
   4   2   9        185.90        175.31         5.85 o                         
   5   2   9         31.48         25.68         3.96 o                         
   6   2   9          0.03          0.26         2.98 o                         
  -8   3   9          1.53         -1.06         5.80 o                         
  -7   3   9          2.64          2.11         4.10 o                         
  -6   3   9          0.26          3.94         3.90 o                         
  -5   3   9          0.00          1.06         3.36 o                         
  -4   3   9          0.02         -1.85         7.12 o                         
  -3   3   9          1.13         -5.28         5.28 o                         
  -2   3   9          6.67          7.01         3.15 o                         
  -1   3   9          4.96          0.53         3.69 o                         
   0   3   9         39.37         35.34         3.67 o                         
   1   3   9         16.28         18.85         3.15 o                         
   2   3   9         50.94         48.34         4.05 o                         
   3   3   9         15.51          9.67         2.40 o                         
   4   3   9         14.20         16.81         2.71 o                         
   5   3   9        217.56        216.68         6.77 o                         
   6   3   9         46.40         50.00         4.81 o                         
  -8   4   9          0.62         -1.58         5.80 o                         
  -7   4   9          0.09         -0.73         4.22 o                         
  -6   4   9          3.28          1.32         3.73 o                         
  -5   4   9          0.85         -0.79         3.36 o                         
  -4   4   9          3.68         -3.15         3.15 o                         
  -3   4   9          3.19         -4.48         4.48 o                         
  -2   4   9        289.32        288.79         8.71 o                         
  -1   4   9          8.41          7.78         3.17 o                         
   0   4   9          0.75         -0.61         2.40 o                         
   1   4   9        121.25        134.04         5.83 o                         
   2   4   9          0.77          6.68         2.14 o                         
   3   4   9         31.26         27.14         3.02 o                         
   4   4   9         14.46         16.02         2.56 o                         
   5   4   9         50.27         51.69         3.80 o                         
   6   4   9        114.06        134.94        13.45 o                         
  -8   5   9          0.06          1.06         6.33 o                         
  -7   5   9          0.57          0.26         4.10 o                         
  -6   5   9          5.07          2.49         3.90 o                         
  -5   5   9         14.73          8.97         3.73 o                         
  -4   5   9          7.95         -1.15         3.15 o                         
  -3   5   9         65.53         62.79         4.65 o                         
  -2   5   9          0.88          4.91         2.91 o                         
  -1   5   9         76.73         75.71         6.59 o                         
   0   5   9          8.83          7.81         2.63 o                         
   1   5   9        168.41        185.60         6.59 o                         
   2   5   9          2.51          2.58         1.91 o                         
   3   5   9        249.90        235.23         6.51 o                         
   4   5   9         40.56         30.85         3.24 o                         
   5   5   9         10.70          8.55         2.55 o                         
   6   5   9         50.27         43.34         4.83 o                         
  -8   6   9          3.49         -4.22         5.80 o                         
  -7   6   9          1.15         -4.10         4.10 o                         
  -6   6   9          0.01         -2.54         3.90 o                         
  -5   6   9          8.74          9.23         3.73 o                         
  -4   6   9          0.67          1.17         3.53 o                         
  -3   6   9          7.78          3.35         3.15 o                         
  -2   6   9         21.97         17.74         3.69 o                         
  -1   6   9          3.04          4.33         2.63 o                         
   0   6   9          0.12         -2.53         2.53 o                         
   1   6   9          5.59          7.39         2.63 o                         
   2   6   9         16.07         20.16         2.55 o                         
   3   6   9         72.28         84.07         4.54 o                         
   4   6   9          2.52          1.40         2.23 o                         
   5   6   9          8.43         11.59         2.68 o                         
   6   6   9         32.40         40.32         4.67 o                         
  -8   7   9          0.04          0.00         6.33 o                         
  -7   7   9          0.46         -5.28         5.28 o                         
  -6   7   9          0.94          1.26         3.90 o                         
  -5   7   9         53.15         49.00         5.03 o                         
  -4   7   9        103.34        107.05         7.06 o                         
  -3   7   9          7.98          5.68         3.15 o                         
  -2   7   9         30.30         30.20         3.67 o                         
  -1   7   9        141.97        152.21        20.05 o                         
   0   7   9        189.07        197.06        18.99 o                         
   1   7   9          1.66          0.63         2.63 o                         
   2   7   9         19.56         14.64         2.36 o                         
   3   7   9         54.20         60.64         4.84 o                         
   4   7   9         57.40         62.47         3.95 o                         
   5   7   9        105.83        106.57         5.31 o                         
   6   7   9         53.61         55.03         4.68 o                         
  -7   8   9          2.75         -2.11         5.80 o                         
  -6   8   9         17.04          8.44         4.48 o                         
  -5   8   9         40.07         36.89         4.85 o                         
  -4   8   9          1.14          3.30         3.67 o                         
  -3   8   9         10.35          9.13         3.53 o                         
  -2   8   9        113.08        122.21         6.59 o                         
  -1   8   9         97.45        109.06        15.30 o                         
   0   8   9          3.16          6.39         3.03 o                         
   1   8   9         47.04         39.57         3.51 o                         
   2   8   9        112.03        103.41         5.34 o                         
   3   8   9         30.78         26.28         2.85 o                         
   4   8   9         39.77         41.00         3.17 o                         
   5   8   9        139.07        141.92         5.76 o                         
   6   8   9          0.09          1.33         6.07 o                         
  -7   9   9          1.73         -4.75         6.33 o                         
  -6   9   9          0.93         -1.58         4.22 o                         
  -5   9   9          0.05         -3.05         3.53 o                         
  -4   9   9          3.65         -2.80         3.53 o                         
  -3   9   9         19.14         15.47         3.67 o                         
  -2   9   9         29.50         31.88         4.05 o                         
  -1   9   9          0.04          1.24         3.43 o                         
   0   9   9        132.45        120.16        12.92 o                         
   1   9   9        155.01        138.95         5.83 o                         
   2   9   9         94.66         95.49         4.49 o                         
   3   9   9          6.78          5.41         2.15 o                         
   4   9   9         33.39         42.32         4.50 o                         
   5   9   9         16.85         20.04         2.80 o                         
   6   9   9         21.84         26.89         3.59 o                         
  -6  10   9          0.18         -1.58         6.33 o                         
  -5  10   9          3.16         -3.00         3.53 o                         
  -4  10   9          8.99          2.90         3.73 o                         
  -3  10   9         41.83         39.81         4.43 o                         
  -2  10   9        126.52        132.96         6.83 o                         
  -1  10   9          6.42          4.81         4.22 o                         
   0  10   9         11.70          5.86         6.86 o                         
   1  10   9         58.37         52.53         4.29 o                         
   2  10   9         24.07         25.86         4.48 o                         
   3  10   9         49.87         57.27         5.60 o                         
   4  10   9         36.74         41.70         5.22 o                         
   5  10   9         53.24         66.41         7.57 o                         
  -5  11   9          4.93          4.67         7.12 o                         
  -4  11   9          1.09          0.42         3.53 o                         
  -3  11   9         50.07         55.50         5.03 o                         
  -2  11   9          7.14         10.52         3.67 o                         
  -1  11   9         94.44         95.89         7.12 o                         
   0  11   9          3.71         -3.17         3.17 o                         
   1  11   9          7.87          3.17         5.28 o                         
   2  11   9          7.09          6.86         3.90 o                         
   3  11   9         50.86         44.09         5.22 o                         
   4  11   9          3.74          1.31         5.80 o                         
   5  11   9         10.07          8.44         6.33 o                         
  -4  12   9          0.78          2.34         3.90 o                         
  -3  12   9         15.40         19.82         5.80 o                         
  -2  12   9         95.04        104.61         9.23 o                         
  -1  12   9         60.42         57.29         4.75 o                         
   0  12   9         20.67         18.99         6.86 o                         
   1  12   9          1.58         -4.75         4.75 o                         
   2  12   9          6.93         12.96         4.28 o                         
   3  12   9          0.42         -0.82         5.54 o                         
   4  12   9         19.26         30.40         5.22 o                         
  -4  13   9         18.38         19.52         6.33 o                         
  -3  13   9          8.98         12.51         3.90 o                         
  -2  13   9          8.42          7.15         3.30 o                         
  -1  13   9          0.36         -4.75         5.28 o                         
   0  13   9          2.52         -4.22         5.80 o                         
   1  13   9          5.70          7.91         5.80 o                         
   2  13   9          6.44         16.80         7.12 o                         
   3  13   9         66.01         67.68         9.50 o                         
  -4  14   9         30.38         25.32         9.50 o                         
  -3  14   9          0.66         -0.53         4.75 o                         
  -2  14   9          1.99          0.53         4.22 o                         
  -1  14   9         12.88          8.97         6.33 o                         
   0  14   9          0.62          7.39         5.80 o                         
   1  14   9         39.82         34.25         5.22 o                         
   2  14   9          4.95          7.71         4.75 o                         
  -2  15   9          1.53         -2.11         6.33 o                         
  -1  15   9          0.06          0.00         6.33 o                         
   0  15   9          0.68          4.75         6.86 o                         
   1  15   9          2.07          1.06         6.33 o                         
  -6   0  10        369.08        405.15        17.94 o                         
  -4   0  10         29.55         28.49         6.33 o                         
  -2   0  10          9.93          8.97         4.75 o                         
   0   0  10          6.60          4.75         4.22 o                         
   2   0  10          4.19          6.33         4.22 o                         
   4   0  10         17.87         16.35         5.28 o                         
  -7   1  10         11.97         16.91         6.07 o                         
  -6   1  10        103.27        150.58         9.13 o                         
  -5   1  10          3.80         -1.06         4.10 o                         
  -4   1  10          0.31         -2.58         3.96 o                         
  -3   1  10         54.55         43.97         4.65 o                         
  -2   1  10         13.05         13.91         3.53 o                         
  -1   1  10         12.65         16.62         3.36 o                         
   0   1  10         14.42         18.48         3.36 o                         
   1   1  10         65.03         82.61         6.07 o                         
   2   1  10         54.00         43.37         4.75 o                         
   3   1  10         28.60         28.95         3.90 o                         
   4   1  10         37.01         30.99         3.96 o                         
   5   1  10         17.23         20.87         4.10 o                         
  -7   2  10          1.02          5.25         4.65 o                         
  -6   2  10          6.34         17.22         4.65 o                         
  -5   2  10         11.35          0.53         5.54 o                         
  -4   2  10          7.60         -0.26         3.73 o                         
  -3   2  10         13.02          6.33         5.28 o                         
  -2   2  10          0.08          0.53         2.98 o                         
  -1   2  10        130.17        141.38         6.68 o                         
   0   2  10          0.00         -1.55         2.78 o                         
   1   2  10        204.62        223.19         8.44 o                         
   2   2  10        178.15        173.23         7.91 o                         
   3   2  10         15.47         10.11         4.75 o                         
   4   2  10         63.71         50.57         4.43 o                         
   5   2  10         44.26         47.36         4.65 o                         
  -7   3  10          1.22         -1.06         5.80 o                         
  -6   3  10          0.75         -1.06         5.80 o                         
  -5   3  10          0.23         -3.96         3.96 o                         
  -4   3  10          0.04         -3.53         3.53 o                         
  -3   3  10          6.33         -1.80         3.15 o                         
  -2   3  10         59.82         60.70         6.59 o                         
  -1   3  10          0.58         -2.78         2.78 o                         
   0   3  10          1.52          2.39         2.78 o                         
   1   3  10          2.68          7.12         2.91 o                         
   2   3  10         23.30         23.22         3.43 o                         
   3   3  10         28.91         28.61         3.67 o                         
   4   3  10         18.45         25.38         3.90 o                         
   5   3  10          0.79          5.72         3.53 o                         
  -7   4  10          1.74         -5.28         6.33 o                         
  -6   4  10          0.25         -6.71         8.70 o                         
  -5   4  10          0.69         -3.73         3.73 o                         
  -4   4  10         19.08         14.51         4.10 o                         
  -3   4  10          9.46          9.50         5.80 o                         
  -2   4  10          6.91          8.18         3.36 o                         
  -1   4  10          2.68         -2.78         2.78 o                         
   0   4  10         53.85         61.41         4.75 o                         
   1   4  10        295.79        318.24         9.24 o                         
   2   4  10         61.49         60.30         7.91 o                         
   3   4  10         71.27         57.02         3.70 o                         
   4   4  10         47.44         47.09         3.89 o                         
   5   4  10        209.11        252.59         9.38 o                         
  -7   5  10          7.39          4.75         6.33 o                         
  -6   5  10          0.00         -2.66         4.28 o                         
  -5   5  10          0.41         -2.90         4.48 o                         
  -4   5  10          0.55         -3.73         3.73 o                         
  -3   5  10        134.93        139.05         7.27 o                         
  -2   5  10         87.02         80.93         5.77 o                         
  -1   5  10         71.49         83.55         5.56 o                         
   0   5  10          6.67          8.78         3.15 o                         
   1   5  10        116.82        120.95         9.50 o                         
   2   5  10        130.28        141.02         6.71 o                         
   3   5  10        100.93        113.50         7.73 o                         
   4   5  10          0.16          0.71         2.48 o                         
   5   5  10          7.69          5.36         3.69 o                         
  -7   6  10          0.19          0.00         5.80 o                         
  -6   6  10          0.49         -0.69         4.28 o                         
  -5   6  10         20.67         17.37         4.28 o                         
  -4   6  10          8.16         11.56         3.90 o                         
  -3   6  10          3.96          8.66         3.53 o                         
  -2   6  10         35.60         39.02         4.56 o                         
  -1   6  10         23.75         21.52         3.80 o                         
   0   6  10          9.03          4.90         3.03 o                         
   1   6  10         46.19         44.92         4.18 o                         
   2   6  10          0.21         -2.53         3.43 o                         
   3   6  10         18.64         15.37         2.68 o                         
   4   6  10          2.64          2.93         2.41 o                         
   5   6  10          0.18         -1.38         5.80 o                         
  -7   7  10          4.02         -5.28         5.80 o                         
  -6   7  10         12.62          8.97         6.33 o                         
  -5   7  10          8.30          9.76         4.10 o                         
  -4   7  10         26.58         25.42         4.43 o                         
  -3   7  10         24.04         25.15         4.28 o                         
  -2   7  10          1.67         -0.12         3.43 o                         
  -1   7  10         10.72          8.33         3.41 o                         
   0   7  10         36.91         39.72         4.05 o                         
   1   7  10          5.61          2.00         2.63 o                         
   2   7  10          0.03         -2.31         2.31 o                         
   3   7  10         64.61         63.13         4.11 o                         
   4   7  10         30.32         31.25         3.13 o                         
   5   7  10          0.48          4.55         2.71 o                         
  -6   8  10          0.50         -0.53         6.33 o                         
  -5   8  10          5.96          2.90         4.10 o                         
  -4   8  10          4.37          4.14         3.90 o                         
  -3   8  10         11.66         18.10         7.39 o                         
  -2   8  10         26.93         24.27         4.05 o                         
  -1   8  10         12.15          9.44         3.69 o                         
   0   8  10        105.87         99.26        11.87 o                         
   1   8  10         37.66         37.15         3.90 o                         
   2   8  10         16.45         18.36         3.19 o                         
   3   8  10          0.28          0.34         2.41 o                         
   4   8  10         49.53         48.49         3.67 o                         
   5   8  10         28.74         33.71         3.99 o                         
  -6   9  10          1.19         -6.33         6.33 o                         
  -5   9  10          1.03          0.60         4.48 o                         
  -4   9  10          4.29          5.10         3.90 o                         
  -3   9  10          4.74          5.25         3.90 o                         
  -2   9  10        189.59        200.04         8.48 o                         
  -1   9  10         54.16         49.48         4.68 o                         
   0   9  10         69.92         75.20         5.06 o                         
   1   9  10          0.46         -2.32         5.54 o                         
   2   9  10          1.43          4.38         2.78 o                         
   3   9  10         19.09         15.30         2.73 o                         
   4   9  10          2.88          5.59         2.93 o                         
   5   9  10          4.28          7.39         6.33 o                         
  -5  10  10          2.71          3.17         5.80 o                         
  -4  10  10          0.11         -2.29         3.90 o                         
  -3  10  10         16.69         18.34         4.05 o                         
  -2  10  10          3.35          6.28         3.67 o                         
  -1  10  10         50.18         49.57         5.28 o                         
   0  10  10         20.48         10.76         3.51 o                         
   1  10  10          2.61         -2.78         2.78 o                         
   2  10  10        110.70        115.02         9.20 o                         
   3  10  10          8.27          9.87         2.54 o                         
   4  10  10          1.90         -5.28         5.28 o                         
  -5  11  10          0.22          0.53         5.80 o                         
  -4  11  10         21.08         19.99         5.28 o                         
  -3  11  10         88.42         86.57         7.12 o                         
  -2  11  10          0.02          4.09         3.96 o                         
  -1  11  10         73.17         66.04         7.12 o                         
   0  11  10          1.00         -2.58         3.12 o                         
   1  11  10          9.91         10.55         6.33 o                         
   2  11  10          0.52          0.53         3.90 o                         
   3  11  10         14.07         19.40         4.65 o                         
  -4  12  10         71.53         73.33         9.50 o                         
  -3  12  10         13.34         11.10         4.28 o                         
  -2  12  10         12.51         12.90         4.05 o                         
  -1  12  10         21.35         20.76         8.70 o                         
   0  12  10          9.60          2.58         3.12 o                         
   1  12  10          2.86          4.75         5.80 o                         
   2  12  10          1.51          8.44         6.33 o                         
   3  12  10         14.77          8.44         6.86 o                         
  -3  13  10          0.86          2.11         5.28 o                         
  -2  13  10          0.49          2.19         3.80 o                         
  -1  13  10          5.53          3.80         3.51 o                         
   0  13  10         20.00         23.74         7.39 o                         
   1  13  10          0.88         -2.11         5.28 o                         
  -5   0  11         21.37          4.75         6.86 o                         
  -3   0  11         25.16         13.72         5.80 o                         
  -1   0  11          0.70          5.28         4.75 o                         
   1   0  11        252.10        249.52        12.66 o                         
   3   0  11          4.98          9.50         4.75 o                         
  -6   1  11         10.23          5.80         7.39 o                         
  -5   1  11         23.82          6.48         9.50 o                         
  -4   1  11          0.00         -5.80         5.80 o                         
  -3   1  11          6.44          1.85         3.73 o                         
  -2   1  11          0.22         -3.15         3.15 o                         
  -1   1  11          0.09          0.71         3.15 o                         
   0   1  11         56.05         62.97         5.03 o                         
   1   1  11          0.84          1.32         2.98 o                         
   2   1  11          0.20         -2.11         2.98 o                         
   3   1  11          0.17         -0.28         3.15 o                         
   4   1  11        149.06        169.91         9.76 o                         
  -6   2  11          2.58         -3.69         6.33 o                         
  -5   2  11          0.91         -6.79         7.65 o                         
  -4   2  11         10.50          3.43         8.18 o                         
  -3   2  11         59.35         52.49         5.22 o                         
  -2   2  11          1.10          1.19         3.53 o                         
  -1   2  11         29.73         29.99         4.10 o                         
   0   2  11         74.06         90.62         9.50 o                         
   1   2  11          1.62          4.13         3.15 o                         
   2   2  11         11.90         11.41         3.53 o                         
   3   2  11         19.58         17.76         4.48 o                         
   4   2  11          4.70          0.00         4.22 o                         
  -6   3  11          0.31         -6.86         6.86 o                         
  -5   3  11          1.14         -4.22         4.28 o                         
  -4   3  11         12.13          6.65         7.39 o                         
  -3   3  11          4.75          0.98         3.96 o                         
  -2   3  11         38.61         29.64         4.43 o                         
  -1   3  11         13.72         15.02         3.90 o                         
   0   3  11          7.37          5.92         3.30 o                         
   1   3  11          5.86          3.01         3.15 o                         
   2   3  11          1.07          3.52         3.96 o                         
   3   3  11          3.81          1.88         2.91 o                         
   4   3  11         30.53         31.12         5.80 o                         
  -6   4  11          0.05         -6.86         6.86 o                         
  -5   4  11          0.45         -3.90         3.90 o                         
  -4   4  11         22.22         10.81         4.48 o                         
  -3   4  11          0.06         -3.53         3.53 o                         
  -2   4  11          5.40          7.62         3.67 o                         
  -1   4  11         15.31         15.26         3.90 o                         
   0   4  11          9.93          8.30         3.53 o                         
   1   4  11        135.51        141.86        10.29 o                         
   2   4  11          0.27         -0.16         3.15 o                         
   3   4  11         27.02         27.47         3.90 o                         
   4   4  11         11.15         17.94         4.75 o                         
  -6   5  11         10.73          1.58         6.86 o                         
  -5   5  11          2.86          3.69         6.33 o                         
  -4   5  11          0.67          0.18         4.28 o                         
  -3   5  11          2.13          0.00         3.53 o                         
  -2   5  11          4.62          0.39         3.53 o                         
  -1   5  11         32.33         28.78         4.18 o                         
   0   5  11         15.94         13.33         7.12 o                         
   1   5  11         72.64         81.61         5.77 o                         
   2   5  11          6.70         10.37         3.30 o                         
   3   5  11          0.06         -2.37         2.91 o                         
   4   5  11         49.21         35.87         5.28 o                         
  -6   6  11          1.97          2.64         6.86 o                         
  -5   6  11          0.30         -2.64         5.80 o                         
  -4   6  11          5.22          4.66         4.28 o                         
  -3   6  11          4.26          4.22         3.90 o                         
  -2   6  11         11.09          8.11         4.22 o                         
  -1   6  11          0.01          0.08         3.53 o                         
   0   6  11          6.64          7.11         3.43 o                         
   1   6  11          1.90          0.25         3.03 o                         
   2   6  11         16.62         13.02         3.41 o                         
   3   6  11          5.42          2.32         3.12 o                         
   4   6  11         12.95         13.72         3.69 o                         
  -6   7  11         11.40          7.91         7.39 o                         
  -5   7  11          4.62          1.06         6.33 o                         
  -4   7  11          4.93          5.25         4.28 o                         
  -3   7  11          4.63         -0.48         4.48 o                         
  -2   7  11         23.24         21.16         4.28 o                         
  -1   7  11         31.75         30.38         4.43 o                         
   0   7  11         35.96         35.93         4.29 o                         
   1   7  11          5.02          3.30         3.41 o                         
   2   7  11          0.06          0.79         2.71 o                         
   3   7  11         19.32         22.16         4.22 o                         
   4   7  11         23.07         25.45         4.48 o                         
  -5   8  11          0.10         -2.11         6.33 o                         
  -4   8  11         22.57         14.77         6.86 o                         
  -3   8  11          6.85          5.08         4.05 o                         
  -2   8  11          0.50         -0.05         3.67 o                         
  -1   8  11          0.22          2.77         3.67 o                         
   0   8  11         60.11         53.61         5.06 o                         
   1   8  11         13.97         14.52         3.51 o                         
   2   8  11          7.39          6.00         5.28 o                         
   3   8  11         54.00         70.69         6.86 o                         
  -5   9  11          0.09          4.75         6.33 o                         
  -4   9  11          0.00         -4.22         5.80 o                         
  -3   9  11          3.07          2.41         3.90 o                         
  -2   9  11        110.00        132.74         7.96 o                         
  -1   9  11         68.82         50.87         5.06 o                         
   0   9  11         11.61          7.49         3.51 o                         
   1   9  11          1.08         -3.12         3.12 o                         
   2   9  11          8.57         10.85         3.19 o                         
   3   9  11          1.32          1.58         3.17 o                         
  -4  10  11         18.67         12.66         6.86 o                         
  -3  10  11          3.86          1.58         6.33 o                         
  -2  10  11          2.25          2.73         4.75 o                         
  -1  10  11          0.19         -3.51         3.51 o                         
   0  10  11          1.80         -3.12         3.12 o                         
   1  10  11          0.11          1.89         6.86 o                         
   2  10  11          3.40          3.69         3.69 o                         
  -3  11  11          0.64          1.58         5.80 o                         
  -2  11  11         17.46         12.06         4.18 o                         
  -1  11  11          2.99         -3.41         3.41 o                         
   0  11  11         11.90          8.62         3.69 o                         
   1  11  11         14.15          8.79         3.59 o                         
  -2   0  12         35.99         35.34         6.86 o                         
   0   0  12          2.63         11.08         5.28 o                         
  -3   1  12          0.82          2.64         4.10 o                         
  -2   1  12          0.02          3.69         3.73 o                         
  -1   1  12          0.77          1.06         3.73 o                         
   0   1  12         61.98         56.25         6.33 o                         
   1   1  12         15.17          7.91         3.73 o                         
  -3   2  12         23.61         12.56         4.65 o                         
  -2   2  12          2.24         -0.23         4.75 o                         
  -1   2  12          6.84          9.52         3.90 o                         
   0   2  12         94.83        106.49         7.27 o                         
   1   2  12         24.49         20.51         4.28 o                         
  -3   3  12          1.53         -3.17         4.10 o                         
  -2   3  12          0.11         -3.73         3.73 o                         
  -1   3  12          0.01         -3.33         3.53 o                         
   0   3  12         22.03         31.23         4.65 o                         
   1   3  12         28.05         23.56         4.05 o                         
   2   3  12          0.99          4.75         4.75 o                         
  -3   4  12         25.04         20.57         7.39 o                         
  -2   4  12          0.57         -4.75         4.75 o                         
  -1   4  12         41.16         36.71         4.81 o                         
   0   4  12          3.03          5.86         4.75 o                         
   1   4  12         18.60         15.85         4.18 o                         
  -3   5  12          3.50          1.06         5.80 o                         
  -2   5  12          9.06         15.85         4.43 o                         
  -1   5  12         18.54         13.90         4.18 o                         
   0   5  12         54.08         61.19         5.56 o                         
   1   5  12          9.94          7.39         4.75 o                         
  -3   6  12          8.11         23.21         7.91 o                         
  -2   6  12          1.75         -0.67         4.05 o                         
  -1   6  12         15.15          7.29         4.05 o                         
   0   6  12          5.92          5.61         3.90 o                         
   1   6  12         28.98         27.43         5.80 o                         
  -2   7  12          0.63          0.00         6.86 o                         
  -1   7  12         21.00         19.72         4.68 o                         
   0   7  12          4.67          1.06         4.75 o                         
   1   7  12          1.78         -2.64         4.22 o                         
   0   8  12          0.27         -4.22         4.22 o                         
   1   8  12          0.26         -2.11         4.22 o                         
                                                                                
